# Supplementary material for: Large scale plasma proteomics identifies novel proteins and protein networks associated with heart failure development
Source: Nat Commun. 2024 Jan 15;15:528. doi: 10.1038/s41467-023-44680-3 (PMC10789789; doi:10.1038/s41467-023-44680-3)
Supplement: Supplementary file 4 — Supplementary Data 1 [file 41467_2023_44680_MOESM4_ESM.xlsx]

## Sheet: Sheet1
Supplementary Data 1: Top enriched pathways from IPA analysis for the set of proteins associated with HF at Bonferroni significance in meta-analysis of ARIC Vist 3, ARIC Visit 5, and HUNT data. Fisher's exact test was used to determine overrepresentation. Multiple testing was accounted for using FDR.
Top Enriched Pathways	FDR Corrected P-value
Hepatic Fibrosis / Hepatic Stellate Cell Activation	0.0427
LXR/RXR Activation	0.0427
Inhibition of Matrix Metalloproteases	0.0427
