# Supplementary material for: Large scale plasma proteomics identifies novel proteins and protein networks associated with heart failure development
Source: Nat Commun. 2024 Jan 15;15:528. doi: 10.1038/s41467-023-44680-3 (PMC10789789; doi:10.1038/s41467-023-44680-3)
Supplement: Supplementary file 5 — Supplementary Data 2 [file 41467_2023_44680_MOESM5_ESM.xlsx]

## Sheet: Sheet1
Supplementary Data 2: ARIC cis pQTLs for candidate proteins. Effect estimates determined using linear regression models. pQTLs were only used for Mendelian randomization analysis if they met genome-wide multiple testing threshold of p<5x10-08.
SOMA Seq Id	Protein Target	Full Name	pQTL rsid	Effect	MAF	Ref/Alt	P value
SeqId_10391_1	ANGPTL3	Angiopoietin-related protein 3	rs145623484	0.304713	0.011715	A/C	6.66212e-05
SeqId_10391_1	ANGPTL3	Angiopoietin-related protein 3	rs143224249	-0.140321	0.0219049	G/A	0.0140413
SeqId_10391_1	ANGPTL3	Angiopoietin-related protein 3	rs13375102	-0.138165	0.0225981	A/G	0.0141204
SeqId_10391_1	ANGPTL3	Angiopoietin-related protein 3	rs137898851	-0.155121	0.0177457	G/A	0.014353
SeqId_10391_1	ANGPTL3	Angiopoietin-related protein 3	rs74581796	-0.140324	0.0223901	A/C	0.0130748
SeqId_10391_1	ANGPTL3	Angiopoietin-related protein 3	rs192243749	0.298732	0.0113684	C/A	0.000115857
SeqId_10391_1	ANGPTL3	Angiopoietin-related protein 3	rs77576368	-0.140324	0.0223901	G/A	0.0130748
SeqId_10391_1	ANGPTL3	Angiopoietin-related protein 3	rs149253535	-0.157433	0.0223901	G/A	0.00536152
SeqId_10391_1	ANGPTL3	Angiopoietin-related protein 3	rs148159775	-0.154541	0.0222515	T/C	0.00642405
SeqId_10391_1	ANGPTL3	Angiopoietin-related protein 3	rs76257207	-0.152009	0.0220435	C/A	0.00761186
SeqId_10391_1	ANGPTL3	Angiopoietin-related protein 3	rs144082630	-0.133808	0.0238458	G/A	0.0141979
SeqId_10391_1	ANGPTL3	Angiopoietin-related protein 3	rs75042920	-0.135327	0.0239152	C/T	0.0130127
SeqId_10391_1	ANGPTL3	Angiopoietin-related protein 3	rs77949748	-0.131369	0.0242617	G/A	0.014933
SeqId_10391_1	ANGPTL3	Angiopoietin-related protein 3	rs115463224	-0.137063	0.0225288	C/G	0.0144243
SeqId_10391_1	ANGPTL3	Angiopoietin-related protein 3	rs181984262	0.161684	0.0311244	T/C	0.000739933
SeqId_10391_1	ANGPTL3	Angiopoietin-related protein 3	rs75598371	-0.0633159	0.114862	C/A	0.0149432
SeqId_10391_1	ANGPTL3	Angiopoietin-related protein 3	rs142210367	0.184207	0.0317482	G/C	0.000108521
SeqId_10391_1	ANGPTL3	Angiopoietin-related protein 3	rs78996623	0.0627505	0.124428	A/C	0.0121914
SeqId_10391_1	ANGPTL3	Angiopoietin-related protein 3	rs116036275	0.166027	0.0273811	T/A	0.00114369
SeqId_10391_1	ANGPTL3	Angiopoietin-related protein 3	rs145566020	0.166027	0.0273811	T/C	0.00114369
SeqId_10391_1	ANGPTL3	Angiopoietin-related protein 3	rs72679772	-0.0484356	0.371066	G/A	0.00458482
SeqId_10391_1	ANGPTL3	Angiopoietin-related protein 3	rs72679773	-0.0484356	0.371066	G/A	0.00458482
SeqId_10391_1	ANGPTL3	Angiopoietin-related protein 3	rs113722591	-0.0484356	0.371066	A/G	0.00458482
SeqId_10391_1	ANGPTL3	Angiopoietin-related protein 3	rs11207938	-0.0487375	0.370997	C/A	0.00434595
SeqId_10391_1	ANGPTL3	Angiopoietin-related protein 3	rs10889302	-0.0484767	0.370927	G/A	0.00454462
SeqId_10391_1	ANGPTL3	Angiopoietin-related protein 3	rs10889303	-0.0484767	0.370927	T/G	0.00454462
SeqId_10391_1	ANGPTL3	Angiopoietin-related protein 3	rs10889305	-0.0484767	0.370927	T/C	0.00454462
SeqId_10391_1	ANGPTL3	Angiopoietin-related protein 3	rs12040080	-0.0483721	0.370581	T/C	0.00461816
SeqId_10391_1	ANGPTL3	Angiopoietin-related protein 3	rs12043306	-0.0465701	0.37266	A/G	0.00635069
SeqId_10391_1	ANGPTL3	Angiopoietin-related protein 3	rs28562952	-0.0466585	0.351795	T/C	0.00684549
SeqId_10391_1	ANGPTL3	Angiopoietin-related protein 3	rs7411110	-0.0464426	0.372799	C/T	0.00648821
SeqId_10391_1	ANGPTL3	Angiopoietin-related protein 3	rs2365990	-0.0464426	0.372799	C/T	0.00648821
SeqId_10391_1	ANGPTL3	Angiopoietin-related protein 3	rs4019803	-0.0464426	0.372799	A/G	0.00648821
SeqId_10391_1	ANGPTL3	Angiopoietin-related protein 3	rs7528199	-0.0461803	0.372938	T/G	0.00678834
SeqId_10391_1	ANGPTL3	Angiopoietin-related protein 3	rs7538818	-0.0461803	0.372938	A/T	0.00678834
SeqId_10391_1	ANGPTL3	Angiopoietin-related protein 3	rs7516473	-0.0461803	0.372938	G/C	0.00678834
SeqId_10391_1	ANGPTL3	Angiopoietin-related protein 3	rs7539028	-0.0463567	0.372868	A/G	0.00657586
SeqId_10391_1	ANGPTL3	Angiopoietin-related protein 3	rs7541340	-0.0461803	0.372938	A/G	0.00678834
SeqId_10391_1	ANGPTL3	Angiopoietin-related protein 3	rs79298952	-0.0463308	0.373076	G/C	0.00660203
SeqId_10391_1	ANGPTL3	Angiopoietin-related protein 3	rs113757429	-0.0463308	0.373076	T/A	0.00660203
SeqId_10391_1	ANGPTL3	Angiopoietin-related protein 3	rs111846010	-0.0461803	0.372938	T/G	0.00678834
SeqId_10391_1	ANGPTL3	Angiopoietin-related protein 3	rs113636963	-0.0461803	0.372938	C/T	0.00678834
SeqId_10391_1	ANGPTL3	Angiopoietin-related protein 3	rs72679787	-0.0461803	0.372938	A/C	0.00678834
SeqId_10391_1	ANGPTL3	Angiopoietin-related protein 3	rs12048000	-0.0460018	0.372868	C/T	0.00700144
SeqId_10391_1	ANGPTL3	Angiopoietin-related protein 3	rs12041005	-0.0463006	0.372938	A/G	0.00664543
SeqId_10391_1	ANGPTL3	Angiopoietin-related protein 3	rs72679795	-0.0460018	0.372868	C/G	0.00700144
SeqId_10391_1	ANGPTL3	Angiopoietin-related protein 3	rs72679796	-0.0460018	0.372868	G/A	0.00700144
SeqId_10391_1	ANGPTL3	Angiopoietin-related protein 3	rs12133752	-0.0460533	0.372799	T/C	0.00693419
SeqId_10391_1	ANGPTL3	Angiopoietin-related protein 3	rs12144690	-0.0460018	0.372868	C/T	0.00700144
SeqId_10391_1	ANGPTL3	Angiopoietin-related protein 3	rs12145506	0.0656816	0.11403	C/G	0.0118788
SeqId_10391_1	ANGPTL3	Angiopoietin-related protein 3	rs55831250	-0.0462363	0.372868	C/T	0.00673361
SeqId_10391_1	ANGPTL3	Angiopoietin-related protein 3	rs10889307	0.0663011	0.11403	T/C	0.0111024
SeqId_10391_1	ANGPTL3	Angiopoietin-related protein 3	rs4915805	0.0657066	0.1141	G/A	0.0118309
SeqId_10391_1	ANGPTL3	Angiopoietin-related protein 3	rs6668918	0.0646691	0.11507	T/C	0.0129381
SeqId_10391_1	ANGPTL3	Angiopoietin-related protein 3	rs6656289	0.0627375	0.117843	G/T	0.0147559
SeqId_10391_1	ANGPTL3	Angiopoietin-related protein 3	rs6669215	0.0625971	0.117773	T/C	0.0149979
SeqId_10391_1	ANGPTL3	Angiopoietin-related protein 3	rs61775734	-0.0469362	0.373076	A/G	0.00600004
SeqId_10391_1	ANGPTL3	Angiopoietin-related protein 3	rs6680953	-0.0483981	0.358173	C/T	0.00490457
SeqId_10391_1	ANGPTL3	Angiopoietin-related protein 3	rs6696486	-0.0478632	0.359282	T/C	0.00535233
SeqId_10391_1	ANGPTL3	Angiopoietin-related protein 3	rs61775736	-0.0499389	0.359143	G/C	0.00365784
SeqId_10391_1	ANGPTL3	Angiopoietin-related protein 3	rs61775737	-0.049068	0.359628	T/C	0.00427961
SeqId_10391_1	ANGPTL3	Angiopoietin-related protein 3	rs6688986	-0.0493841	0.359698	T/C	0.00404021
SeqId_10391_1	ANGPTL3	Angiopoietin-related protein 3	rs41289438	-0.0483727	0.374047	A/G	0.00460848
SeqId_10391_1	ANGPTL3	Angiopoietin-related protein 3	rs10889312	-0.0492524	0.359975	A/T	0.00413807
SeqId_10391_1	ANGPTL3	Angiopoietin-related protein 3	rs11207941	-0.04954	0.359906	T/C	0.0039325
SeqId_10391_1	ANGPTL3	Angiopoietin-related protein 3	rs11207942	-0.0479443	0.373908	T/C	0.00498999
SeqId_10391_1	ANGPTL3	Angiopoietin-related protein 3	rs529344326	0.377394	0.0125468	G/A	3.87141e-07
SeqId_10391_1	ANGPTL3	Angiopoietin-related protein 3	rs12122645	0.0426014	0.339942	A/G	0.01427
SeqId_10391_1	ANGPTL3	Angiopoietin-related protein 3	rs2457808	0.0437373	0.340427	A/C	0.0118586
SeqId_10391_1	ANGPTL3	Angiopoietin-related protein 3	rs2765249	0.0461779	0.254887	G/A	0.0148165
SeqId_10391_1	ANGPTL3	Angiopoietin-related protein 3	rs2765250	0.0493847	0.24435	G/A	0.0100538
SeqId_10391_1	ANGPTL3	Angiopoietin-related protein 3	rs1555833	0.0474465	0.290309	A/T	0.009417
SeqId_10391_1	ANGPTL3	Angiopoietin-related protein 3	rs2666503	0.0596557	0.317482	A/G	0.000804972
SeqId_10391_1	ANGPTL3	Angiopoietin-related protein 3	rs12038843	-0.0707275	0.121378	A/G	0.00567663
SeqId_10391_1	ANGPTL3	Angiopoietin-related protein 3	rs7516290	0.0593863	0.317621	T/C	0.000847764
SeqId_10391_1	ANGPTL3	Angiopoietin-related protein 3	rs2666506	0.0621771	0.317205	T/C	0.00048083
SeqId_10391_1	ANGPTL3	Angiopoietin-related protein 3	rs2666507	0.0620532	0.31769	T/C	0.00049136
SeqId_10391_1	ANGPTL3	Angiopoietin-related protein 3	rs2666508	0.0621745	0.318037	A/G	0.000476367
SeqId_10391_1	ANGPTL3	Angiopoietin-related protein 3	rs2765251	0.0618734	0.317066	A/C	0.000509814
SeqId_10391_1	ANGPTL3	Angiopoietin-related protein 3	rs56170763	-0.148296	0.0201719	C/G	0.0113448
SeqId_10391_1	ANGPTL3	Angiopoietin-related protein 3	rs77269125	0.127036	0.0417995	C/T	0.00239712
SeqId_10391_1	ANGPTL3	Angiopoietin-related protein 3	rs2666487	0.0639753	0.319215	T/C	0.000323468
SeqId_10391_1	ANGPTL3	Angiopoietin-related protein 3	rs2666488	0.0639753	0.319215	A/G	0.000323468
SeqId_10391_1	ANGPTL3	Angiopoietin-related protein 3	rs2765258	0.0642153	0.319146	A/G	0.000306901
SeqId_10391_1	ANGPTL3	Angiopoietin-related protein 3	rs7520614	0.046986	0.295508	T/C	0.0100919
SeqId_10391_1	ANGPTL3	Angiopoietin-related protein 3	rs34752481	0.0513691	0.283724	C/T	0.00541749
SeqId_10391_1	ANGPTL3	Angiopoietin-related protein 3	rs2477872	0.0466648	0.295369	T/C	0.0106641
SeqId_10391_1	ANGPTL3	Angiopoietin-related protein 3	rs2765261	0.0466648	0.295369	A/G	0.0106641
SeqId_10391_1	ANGPTL3	Angiopoietin-related protein 3	rs12085325	0.0458605	0.295092	A/G	0.0121091
SeqId_10391_1	ANGPTL3	Angiopoietin-related protein 3	rs2765263	0.0476853	0.294468	G/A	0.00920642
SeqId_10391_1	ANGPTL3	Angiopoietin-related protein 3	rs765692	0.0469291	0.294468	G/A	0.010378
SeqId_10391_1	ANGPTL3	Angiopoietin-related protein 3	rs765691	0.0469291	0.294468	T/A	0.010378
SeqId_10391_1	ANGPTL3	Angiopoietin-related protein 3	rs12082238	0.0505852	0.284902	T/C	0.00626085
SeqId_10391_1	ANGPTL3	Angiopoietin-related protein 3	rs12078087	0.0578893	0.273187	G/A	0.0019961
SeqId_10391_1	ANGPTL3	Angiopoietin-related protein 3	rs12724349	0.0562697	0.282129	C/T	0.00241692
SeqId_10391_1	ANGPTL3	Angiopoietin-related protein 3	rs2296518	0.054797	0.273742	C/A	0.00341946
SeqId_10391_1	ANGPTL3	Angiopoietin-related protein 3	rs12760895	0.049552	0.274643	T/C	0.0079595
SeqId_10391_1	ANGPTL3	Angiopoietin-related protein 3	rs12063531	0.0547239	0.273465	C/T	0.00333736
SeqId_10391_1	ANGPTL3	Angiopoietin-related protein 3	rs10493320	0.0547239	0.273465	C/T	0.00333736
SeqId_10391_1	ANGPTL3	Angiopoietin-related protein 3	rs12718429	0.0545632	0.273534	T/A	0.00343179
SeqId_10391_1	ANGPTL3	Angiopoietin-related protein 3	rs74811254	-0.143013	0.0203106	G/A	0.0143112
SeqId_10391_1	ANGPTL3	Angiopoietin-related protein 3	rs12058486	0.0447741	0.282823	C/T	0.0151166
SeqId_10391_1	ANGPTL3	Angiopoietin-related protein 3	rs12079207	0.0547258	0.273603	G/A	0.00333726
SeqId_10391_1	ANGPTL3	Angiopoietin-related protein 3	rs912896	0.0502922	0.276099	G/T	0.00683782
SeqId_10391_1	ANGPTL3	Angiopoietin-related protein 3	rs912895	0.0502922	0.276099	G/A	0.00683782
SeqId_10391_1	ANGPTL3	Angiopoietin-related protein 3	rs912894	0.0545641	0.273603	C/A	0.00343176
SeqId_10391_1	ANGPTL3	Angiopoietin-related protein 3	rs12065844	0.0542023	0.275128	C/T	0.00362944
SeqId_10391_1	ANGPTL3	Angiopoietin-related protein 3	rs12760226	0.0548319	0.274574	C/T	0.00327303
SeqId_10391_1	ANGPTL3	Angiopoietin-related protein 3	rs34846637	-0.0777145	0.142728	C/T	0.001138
SeqId_10391_1	ANGPTL3	Angiopoietin-related protein 3	rs34196591	0.0574947	0.275198	C/T	0.00206955
SeqId_10391_1	ANGPTL3	Angiopoietin-related protein 3	rs35875905	0.0578338	0.268196	C/T	0.00217703
SeqId_10391_1	ANGPTL3	Angiopoietin-related protein 3	rs34796779	0.0577975	0.268959	G/A	0.00217841
SeqId_10391_1	ANGPTL3	Angiopoietin-related protein 3	rs4915816	0.0454757	0.446901	A/G	0.00614684
SeqId_10391_1	ANGPTL3	Angiopoietin-related protein 3	rs12758910	-0.0557803	0.213573	G/T	0.00629224
SeqId_10391_1	ANGPTL3	Angiopoietin-related protein 3	rs17380555	0.0710629	0.301678	C/A	9.15218e-05
SeqId_10391_1	ANGPTL3	Angiopoietin-related protein 3	rs2366209	-0.0587569	0.232497	A/T	0.00326245
SeqId_10391_1	ANGPTL3	Angiopoietin-related protein 3	rs3915909	0.0642906	0.272494	C/T	0.000572659
SeqId_10391_1	ANGPTL3	Angiopoietin-related protein 3	rs3915910	0.07041	0.266047	G/A	0.000180107
SeqId_10391_1	ANGPTL3	Angiopoietin-related protein 3	rs1555831	0.0686196	0.267642	A/G	0.000252807
SeqId_10391_1	ANGPTL3	Angiopoietin-related protein 3	rs116604082	-0.163767	0.0187855	A/C	0.00744577
SeqId_10391_1	ANGPTL3	Angiopoietin-related protein 3	rs115862378	-0.163767	0.0187855	A/G	0.00744577
SeqId_10391_1	ANGPTL3	Angiopoietin-related protein 3	rs17315037	-0.0590325	0.137114	T/C	0.0155098
SeqId_10391_1	ANGPTL3	Angiopoietin-related protein 3	rs2366211	-0.0593769	0.141619	C/T	0.0136943
SeqId_10391_1	ANGPTL3	Angiopoietin-related protein 3	rs2366212	-0.0555542	0.242479	C/T	0.00415225
SeqId_10391_1	ANGPTL3	Angiopoietin-related protein 3	rs2182241	-0.0420267	0.428601	G/C	0.0112277
SeqId_10391_1	ANGPTL3	Angiopoietin-related protein 3	rs4915613	0.0503414	0.234299	C/T	0.00971614
SeqId_10391_1	ANGPTL3	Angiopoietin-related protein 3	rs879439	0.0511597	0.235408	C/T	0.00848101
SeqId_10391_1	ANGPTL3	Angiopoietin-related protein 3	rs4915828	0.047192	0.246222	A/C	0.0142184
SeqId_10391_1	ANGPTL3	Angiopoietin-related protein 3	rs4019715	0.0468779	0.263829	T/C	0.012607
SeqId_10391_1	ANGPTL3	Angiopoietin-related protein 3	rs28761298	0.0463119	0.262997	A/G	0.0138419
SeqId_10391_1	ANGPTL3	Angiopoietin-related protein 3	rs28788538	0.0463364	0.263067	T/G	0.0137255
SeqId_10391_1	ANGPTL3	Angiopoietin-related protein 3	rs35837000	-0.175778	0.0738944	T/C	3.04371e-08
SeqId_10391_1	ANGPTL3	Angiopoietin-related protein 3	rs75978204	-0.229247	0.0485928	A/G	3.41051e-09
SeqId_10391_1	ANGPTL3	Angiopoietin-related protein 3	rs6587970	0.126829	0.450853	G/A	2.67854e-14
SeqId_10391_1	ANGPTL3	Angiopoietin-related protein 3	rs7532698	-0.0542565	0.180369	C/T	0.012462
SeqId_10391_1	ANGPTL3	Angiopoietin-related protein 3	rs12145455	-0.216474	0.0823513	T/C	5.15563e-13
SeqId_10391_1	ANGPTL3	Angiopoietin-related protein 3	rs6701133	-0.0534163	0.460488	T/C	0.00138709
SeqId_10391_1	ANGPTL3	Angiopoietin-related protein 3	rs6689052	-0.0513593	0.199709	G/C	0.0137309
SeqId_10391_1	ANGPTL3	Angiopoietin-related protein 3	rs6587971	0.124098	0.447803	C/T	8.79362e-14
SeqId_10391_1	ANGPTL3	Angiopoietin-related protein 3	rs4915831	-0.0510131	0.200194	T/C	0.0142664
SeqId_10391_1	ANGPTL3	Angiopoietin-related protein 3	rs79587748	-0.236821	0.0127547	T/C	0.00142022
SeqId_10391_1	ANGPTL3	Angiopoietin-related protein 3	rs7528706	-0.216516	0.082282	A/G	5.18535e-13
SeqId_10391_1	ANGPTL3	Angiopoietin-related protein 3	rs7518009	0.123646	0.446832	T/C	1.15949e-13
SeqId_10391_1	ANGPTL3	Angiopoietin-related protein 3	rs6587972	-0.0581944	0.185984	T/C	0.00690406
SeqId_10391_1	ANGPTL3	Angiopoietin-related protein 3	rs6587973	-0.13708	0.269097	A/G	2.98272e-13
SeqId_10391_1	ANGPTL3	Angiopoietin-related protein 3	rs79801475	-0.302921	0.0234299	A/G	2.68312e-08
SeqId_10391_1	ANGPTL3	Angiopoietin-related protein 3	rs7541208	0.0806299	0.356856	C/A	4.35643e-06
SeqId_10391_1	ANGPTL3	Angiopoietin-related protein 3	rs7417430	0.0583634	0.323652	C/T	0.00102313
SeqId_10391_1	ANGPTL3	Angiopoietin-related protein 3	rs10158452	0.071278	0.310273	G/A	7.32862e-05
SeqId_10391_1	ANGPTL3	Angiopoietin-related protein 3	rs10889323	0.0583738	0.323305	G/A	0.00102577
SeqId_10391_1	ANGPTL3	Angiopoietin-related protein 3	rs10889324	0.0584507	0.322959	C/T	0.00101489
SeqId_10391_1	ANGPTL3	Angiopoietin-related protein 3	rs7523486	0.0584707	0.321919	T/A	0.00102525
SeqId_10391_1	ANGPTL3	Angiopoietin-related protein 3	rs115712618	0.161557	0.0254402	C/T	0.00221519
SeqId_10391_1	ANGPTL3	Angiopoietin-related protein 3	rs10789109	0.0708407	0.308679	A/C	8.47911e-05
SeqId_10391_1	ANGPTL3	Angiopoietin-related protein 3	rs11800488	0.0701835	0.309025	A/G	9.89332e-05
SeqId_10391_1	ANGPTL3	Angiopoietin-related protein 3	rs9729888	0.0701007	0.308748	A/G	0.000100055
SeqId_10391_1	ANGPTL3	Angiopoietin-related protein 3	rs3949904	0.0570649	0.322889	G/A	0.00134357
SeqId_10391_1	ANGPTL3	Angiopoietin-related protein 3	rs1473752	0.149589	0.0850548	C/T	4.90482e-07
SeqId_10391_1	ANGPTL3	Angiopoietin-related protein 3	rs1473753	0.0690606	0.308471	T/C	0.000128395
SeqId_10391_1	ANGPTL3	Angiopoietin-related protein 3	rs12022687	0.0685609	0.308055	A/T	0.000144599
SeqId_10391_1	ANGPTL3	Angiopoietin-related protein 3	rs7552092	0.068492	0.309649	T/C	0.000141594
SeqId_10391_1	ANGPTL3	Angiopoietin-related protein 3	rs6587974	0.15612	0.111188	G/A	4.38561e-09
SeqId_10391_1	ANGPTL3	Angiopoietin-related protein 3	rs6587975	0.156835	0.111119	A/C	3.75329e-09
SeqId_10391_1	ANGPTL3	Angiopoietin-related protein 3	rs6699962	0.159566	0.111119	T/G	2.00219e-09
SeqId_10391_1	ANGPTL3	Angiopoietin-related protein 3	rs6687215	0.157774	0.111327	C/T	2.96305e-09
SeqId_10391_1	ANGPTL3	Angiopoietin-related protein 3	rs7543765	0.164433	0.112644	C/T	3.34779e-10
SeqId_10391_1	ANGPTL3	Angiopoietin-related protein 3	rs7512888	0.167001	0.137807	T/C	4.55603e-12
SeqId_10391_1	ANGPTL3	Angiopoietin-related protein 3	rs7523497	0.165145	0.137945	A/G	7.73275e-12
SeqId_10391_1	ANGPTL3	Angiopoietin-related protein 3	rs6693540	0.164564	0.138015	G/A	9.09363e-12
SeqId_10391_1	ANGPTL3	Angiopoietin-related protein 3	rs2366488	0.134244	0.0246777	C/A	0.0126883
SeqId_10391_1	ANGPTL3	Angiopoietin-related protein 3	rs2104448	0.142334	0.0519895	C/A	0.000147497
SeqId_10391_1	ANGPTL3	Angiopoietin-related protein 3	rs1886829	0.164189	0.112436	T/C	3.63741e-10
SeqId_10391_1	ANGPTL3	Angiopoietin-related protein 3	rs3861942	0.164311	0.137876	A/G	9.90727e-12
SeqId_10391_1	ANGPTL3	Angiopoietin-related protein 3	rs148599536	0.134244	0.0246777	C/T	0.0126883
SeqId_10391_1	ANGPTL3	Angiopoietin-related protein 3	rs4915834	0.16373	0.137945	C/T	1.16412e-11
SeqId_10391_1	ANGPTL3	Angiopoietin-related protein 3	rs185537671	0.229417	0.014557	A/C	0.000988824
SeqId_10391_1	ANGPTL3	Angiopoietin-related protein 3	rs61776943	-0.331122	0.0178151	G/A	1.14243e-07
SeqId_10391_1	ANGPTL3	Angiopoietin-related protein 3	rs10789110	0.163252	0.138084	C/T	1.2489e-11
SeqId_10391_1	ANGPTL3	Angiopoietin-related protein 3	rs10889325	0.165119	0.137876	A/G	7.41296e-12
SeqId_10391_1	ANGPTL3	Angiopoietin-related protein 3	rs10889326	0.16505	0.137737	A/G	7.66022e-12
SeqId_10391_1	ANGPTL3	Angiopoietin-related protein 3	rs1473754	0.164528	0.110079	T/G	5.29176e-10
SeqId_10391_1	ANGPTL3	Angiopoietin-related protein 3	rs10889327	0.157743	0.0858866	T/C	1.0191e-07
SeqId_10391_1	ANGPTL3	Angiopoietin-related protein 3	rs2095403	0.163902	0.112575	G/A	3.73892e-10
SeqId_10391_1	ANGPTL3	Angiopoietin-related protein 3	rs74892837	0.158529	0.0266879	C/T	0.00208801
SeqId_10391_1	ANGPTL3	Angiopoietin-related protein 3	rs4514267	0.159375	0.113684	C/A	9.99965e-10
SeqId_10391_1	ANGPTL3	Angiopoietin-related protein 3	rs12123703	-0.187551	0.0609317	A/G	5.2701e-08
SeqId_10391_1	ANGPTL3	Angiopoietin-related protein 3	rs146190830	0.15783	0.02648	G/A	0.00226639
SeqId_10391_1	ANGPTL3	Angiopoietin-related protein 3	rs4915615	0.160809	0.113545	G/A	7.17328e-10
SeqId_10391_1	ANGPTL3	Angiopoietin-related protein 3	rs4915616	0.155935	0.0862332	T/A	1.36601e-07
SeqId_10391_1	ANGPTL3	Angiopoietin-related protein 3	rs4915836	0.161243	0.113406	A/G	6.55003e-10
SeqId_10391_1	ANGPTL3	Angiopoietin-related protein 3	rs4915837	0.161243	0.113406	T/C	6.55003e-10
SeqId_10391_1	ANGPTL3	Angiopoietin-related protein 3	rs10399619	0.158091	0.0860946	G/A	9.31184e-08
SeqId_10391_1	ANGPTL3	Angiopoietin-related protein 3	rs74614744	0.152896	0.0266879	C/T	0.00299757
SeqId_10391_1	ANGPTL3	Angiopoietin-related protein 3	rs76391267	0.158122	0.0267572	C/T	0.00211815
SeqId_10391_1	ANGPTL3	Angiopoietin-related protein 3	rs141570200	-0.25173	0.0148343	C/T	0.000283657
SeqId_10391_1	ANGPTL3	Angiopoietin-related protein 3	rs78078259	0.157319	0.0266879	T/C	0.00225888
SeqId_10391_1	ANGPTL3	Angiopoietin-related protein 3	rs4439380	0.0791667	0.26778	A/G	2.58215e-05
SeqId_10391_1	ANGPTL3	Angiopoietin-related protein 3	rs945170	0.0763429	0.269236	T/G	4.83788e-05
SeqId_10391_1	ANGPTL3	Angiopoietin-related protein 3	rs945171	0.158433	0.0863025	C/T	8.51429e-08
SeqId_10391_1	ANGPTL3	Angiopoietin-related protein 3	rs10889328	0.124052	0.153819	G/T	7.33342e-08
SeqId_10391_1	ANGPTL3	Angiopoietin-related protein 3	rs145952614	0.168714	0.0196867	T/C	0.00513961
SeqId_10391_1	ANGPTL3	Angiopoietin-related protein 3	rs2065701	0.12384	0.15375	G/A	7.86692e-08
SeqId_10391_1	ANGPTL3	Angiopoietin-related protein 3	rs2065702	0.158766	0.0863025	G/A	8.21053e-08
SeqId_10391_1	ANGPTL3	Angiopoietin-related protein 3	rs77747578	0.160291	0.0250243	C/T	0.0025884
SeqId_10391_1	ANGPTL3	Angiopoietin-related protein 3	rs12747317	0.145411	0.0603078	G/A	3.48371e-05
SeqId_10391_1	ANGPTL3	Angiopoietin-related protein 3	rs10889329	0.124985	0.153404	A/G	5.86416e-08
SeqId_10391_1	ANGPTL3	Angiopoietin-related protein 3	rs149142242	0.184137	0.0237765	T/C	0.000749925
SeqId_10391_1	ANGPTL3	Angiopoietin-related protein 3	rs114050638	0.184137	0.0237765	G/A	0.000749925
SeqId_10391_1	ANGPTL3	Angiopoietin-related protein 3	rs4915617	0.123847	0.153889	G/A	7.32362e-08
SeqId_10391_1	ANGPTL3	Angiopoietin-related protein 3	rs143208245	0.183604	0.0238458	C/T	0.000764245
SeqId_10391_1	ANGPTL3	Angiopoietin-related protein 3	rs147517893	0.184137	0.0237765	A/T	0.000749925
SeqId_10391_1	ANGPTL3	Angiopoietin-related protein 3	rs1334806	0.0943119	0.241508	A/G	1.16823e-06
SeqId_10391_1	ANGPTL3	Angiopoietin-related protein 3	rs76667454	0.18776	0.0238458	A/G	0.000578139
SeqId_10391_1	ANGPTL3	Angiopoietin-related protein 3	rs74882615	-0.260239	0.00977402	C/T	0.00220321
SeqId_10391_1	ANGPTL3	Angiopoietin-related protein 3	rs114332000	0.190766	0.0239152	T/C	0.00046261
SeqId_10391_1	ANGPTL3	Angiopoietin-related protein 3	rs72929768	0.147196	0.20366	T/C	1.1459e-12
SeqId_10391_1	ANGPTL3	Angiopoietin-related protein 3	rs116316096	-0.234407	0.0270345	G/A	3.30711e-06
SeqId_10391_1	ANGPTL3	Angiopoietin-related protein 3	rs115519204	0.192601	0.0240538	T/C	0.000393017
SeqId_10391_1	ANGPTL3	Angiopoietin-related protein 3	rs79669031	-0.213361	0.0201719	G/A	0.000282212
SeqId_10391_1	ANGPTL3	Angiopoietin-related protein 3	rs17123603	0.158656	0.0311244	C/T	0.000904345
SeqId_10391_1	ANGPTL3	Angiopoietin-related protein 3	rs115913296	0.181459	0.0263413	C/T	0.000495817
SeqId_10391_1	ANGPTL3	Angiopoietin-related protein 3	rs115404526	0.181261	0.026272	C/A	0.00051091
SeqId_10391_1	ANGPTL3	Angiopoietin-related protein 3	rs143622499	-0.231817	0.0131013	G/C	0.00165184
SeqId_10391_1	ANGPTL3	Angiopoietin-related protein 3	rs61264958	0.183843	0.026272	G/A	0.000424265
SeqId_10391_1	ANGPTL3	Angiopoietin-related protein 3	rs59830002	0.187285	0.0263413	C/T	0.000324471
SeqId_10391_1	ANGPTL3	Angiopoietin-related protein 3	rs17426756	0.188554	0.0268266	C/A	0.000262278
SeqId_10391_1	ANGPTL3	Angiopoietin-related protein 3	rs76668790	0.176286	0.0268959	A/G	0.000634637
SeqId_10391_1	ANGPTL3	Angiopoietin-related protein 3	rs60500353	-0.197805	0.147165	C/T	1.336e-17
SeqId_10391_1	ANGPTL3	Angiopoietin-related protein 3	rs2131927	0.169645	0.028005	G/A	0.00078498
SeqId_10391_1	ANGPTL3	Angiopoietin-related protein 3	rs624698	-0.294479	0.402676	A/G	2.21697e-68
SeqId_10391_1	ANGPTL3	Angiopoietin-related protein 3	rs624700	-0.294479	0.402676	G/C	2.21697e-68
SeqId_10391_1	ANGPTL3	Angiopoietin-related protein 3	rs626787	-0.332619	0.334327	C/G	9.65417e-83
SeqId_10391_1	ANGPTL3	Angiopoietin-related protein 3	rs631106	-0.332567	0.33405	C/A	1.19708e-82
SeqId_10391_1	ANGPTL3	Angiopoietin-related protein 3	rs646179	0.205735	0.40531	A/G	3.84557e-34
SeqId_10391_1	ANGPTL3	Angiopoietin-related protein 3	rs9436221	-0.326219	0.327672	T/C	5.62592e-79
SeqId_10391_1	ANGPTL3	Angiopoietin-related protein 3	rs9436222	-0.326219	0.327672	C/G	5.62592e-79
SeqId_10391_1	ANGPTL3	Angiopoietin-related protein 3	rs9436223	-0.332187	0.334466	C/T	1.16257e-82
SeqId_10391_1	ANGPTL3	Angiopoietin-related protein 3	rs12029068	-0.332184	0.334604	C/T	9.61244e-83
SeqId_10391_1	ANGPTL3	Angiopoietin-related protein 3	rs9436661	-0.332176	0.334535	T/G	1.06865e-82
SeqId_10391_1	ANGPTL3	Angiopoietin-related protein 3	rs11588261	-0.332089	0.334604	G/A	1.20496e-82
SeqId_10391_1	ANGPTL3	Angiopoietin-related protein 3	rs10493322	-0.335506	0.331901	C/T	4.46958e-84
SeqId_10391_1	ANGPTL3	Angiopoietin-related protein 3	rs638714	-0.332657	0.334119	G/T	7.75542e-83
SeqId_10391_1	ANGPTL3	Angiopoietin-related protein 3	rs638305	-0.332176	0.334535	G/T	1.06865e-82
SeqId_10391_1	ANGPTL3	Angiopoietin-related protein 3	rs637723	-0.332308	0.334466	C/T	9.00725e-83
SeqId_10391_1	ANGPTL3	Angiopoietin-related protein 3	rs656297	-0.332089	0.334604	A/G	1.20496e-82
SeqId_10391_1	ANGPTL3	Angiopoietin-related protein 3	rs642845	-0.332176	0.334535	T/C	1.06865e-82
SeqId_10391_1	ANGPTL3	Angiopoietin-related protein 3	rs641540	-0.332176	0.334535	A/G	1.06865e-82
SeqId_10391_1	ANGPTL3	Angiopoietin-related protein 3	rs17381154	-0.252528	0.0244697	T/C	2.78253e-06
SeqId_10391_1	ANGPTL3	Angiopoietin-related protein 3	rs598253	-0.332176	0.334535	T/C	1.06865e-82
SeqId_10391_1	ANGPTL3	Angiopoietin-related protein 3	rs11207969	-0.331584	0.334188	A/G	2.41357e-82
SeqId_10391_1	ANGPTL3	Angiopoietin-related protein 3	rs659656	-0.332176	0.334535	C/G	1.06865e-82
SeqId_10391_1	ANGPTL3	Angiopoietin-related protein 3	rs10158897	-0.334808	0.332039	C/T	1.04226e-83
SeqId_10391_1	ANGPTL3	Angiopoietin-related protein 3	rs783291	-0.332506	0.33405	G/A	1.01653e-82
SeqId_10391_1	ANGPTL3	Angiopoietin-related protein 3	rs11207970	-0.33571	0.332109	C/T	4.7528e-84
SeqId_10391_1	ANGPTL3	Angiopoietin-related protein 3	rs583609	-0.332949	0.334188	T/C	5.649e-83
SeqId_10391_1	ANGPTL3	Angiopoietin-related protein 3	rs597470	-0.331355	0.334812	T/G	2.9664e-82
SeqId_10391_1	ANGPTL3	Angiopoietin-related protein 3	rs597078	-0.331812	0.334674	G/A	1.68864e-82
SeqId_10391_1	ANGPTL3	Angiopoietin-related protein 3	rs597076	-0.331899	0.334604	T/A	1.49778e-82
SeqId_10391_1	ANGPTL3	Angiopoietin-related protein 3	rs12092541	-0.266911	0.172397	G/A	1.97036e-34
SeqId_10391_1	ANGPTL3	Angiopoietin-related protein 3	rs630144	-0.331899	0.334604	A/G	1.49778e-82
SeqId_10391_1	ANGPTL3	Angiopoietin-related protein 3	rs55842950	0.13207	0.257937	G/C	2.78063e-12
SeqId_10391_1	ANGPTL3	Angiopoietin-related protein 3	rs636523	-0.33523	0.332317	A/G	5.45375e-84
SeqId_10391_1	ANGPTL3	Angiopoietin-related protein 3	rs636497	-0.331899	0.334604	A/G	1.49778e-82
SeqId_10391_1	ANGPTL3	Angiopoietin-related protein 3	rs624660	-0.331899	0.334604	C/A	1.49778e-82
SeqId_10391_1	ANGPTL3	Angiopoietin-related protein 3	rs56366073	-0.216743	0.0128241	A/C	0.00341721
SeqId_10391_1	ANGPTL3	Angiopoietin-related protein 3	rs146910328	-0.200328	0.0108138	G/A	0.0110865
SeqId_10391_1	ANGPTL3	Angiopoietin-related protein 3	rs634341	-0.331615	0.334535	T/C	2.03513e-82
SeqId_10391_1	ANGPTL3	Angiopoietin-related protein 3	rs3913007	-0.334639	0.332178	T/C	1.31708e-83
SeqId_10391_1	ANGPTL3	Angiopoietin-related protein 3	rs4350231	-0.329977	0.336684	G/A	7.73383e-82
SeqId_10391_1	ANGPTL3	Angiopoietin-related protein 3	rs12023489	-0.331985	0.334327	G/A	1.77822e-82
SeqId_10391_1	ANGPTL3	Angiopoietin-related protein 3	rs12037659	-0.334639	0.332178	C/T	1.31708e-83
SeqId_10391_1	ANGPTL3	Angiopoietin-related protein 3	rs9988450	-0.331597	0.334327	C/T	2.47134e-82
SeqId_10391_1	ANGPTL3	Angiopoietin-related protein 3	rs77064258	-0.307613	0.0376404	C/T	1.55643e-12
SeqId_10391_1	ANGPTL3	Angiopoietin-related protein 3	rs55977685	0.185081	0.103494	C/T	1.74584e-11
SeqId_10391_1	ANGPTL3	Angiopoietin-related protein 3	rs1305520	-0.32688	0.338902	A/T	1.1455e-80
SeqId_10391_1	ANGPTL3	Angiopoietin-related protein 3	rs7547965	-0.326807	0.338833	A/G	1.36536e-80
SeqId_10391_1	ANGPTL3	Angiopoietin-related protein 3	rs1167996	-0.331759	0.334466	T/G	1.9011e-82
SeqId_10391_1	ANGPTL3	Angiopoietin-related protein 3	rs74835038	0.12149	0.0280743	C/T	0.0152894
SeqId_10391_1	ANGPTL3	Angiopoietin-related protein 3	rs998403	-0.334357	0.332247	G/A	1.85959e-83
SeqId_10391_1	ANGPTL3	Angiopoietin-related protein 3	rs1177541	-0.32688	0.338902	G/A	1.1455e-80
SeqId_10391_1	ANGPTL3	Angiopoietin-related protein 3	rs11207972	-0.32688	0.338902	G/A	1.1455e-80
SeqId_10391_1	ANGPTL3	Angiopoietin-related protein 3	rs184958280	-0.349373	0.0177457	G/A	2.05765e-08
SeqId_10391_1	ANGPTL3	Angiopoietin-related protein 3	rs1167998	-0.326619	0.338971	C/A	1.40447e-80
SeqId_10391_1	ANGPTL3	Angiopoietin-related protein 3	rs77907749	-0.26821	0.12727	C/T	1.10235e-27
SeqId_10391_1	ANGPTL3	Angiopoietin-related protein 3	rs1168001	-0.326794	0.338971	G/A	1.28809e-80
SeqId_10391_1	ANGPTL3	Angiopoietin-related protein 3	rs12124281	-0.32759	0.338902	G/A	5.70987e-81
SeqId_10391_1	ANGPTL3	Angiopoietin-related protein 3	rs1168002	-0.326794	0.338971	A/G	1.28809e-80
SeqId_10391_1	ANGPTL3	Angiopoietin-related protein 3	rs1168003	-0.32688	0.338902	G/A	1.1455e-80
SeqId_10391_1	ANGPTL3	Angiopoietin-related protein 3	rs12043877	-0.26821	0.12727	C/T	1.10235e-27
SeqId_10391_1	ANGPTL3	Angiopoietin-related protein 3	rs1007205	-0.332122	0.334327	T/C	1.2038e-82
SeqId_10391_1	ANGPTL3	Angiopoietin-related protein 3	rs79942541	0.128612	0.0275198	G/A	0.0109384
SeqId_10391_1	ANGPTL3	Angiopoietin-related protein 3	rs10889330	-0.326639	0.338486	G/C	2.09569e-80
SeqId_10391_1	ANGPTL3	Angiopoietin-related protein 3	rs1979722	-0.334764	0.331693	G/A	1.26124e-83
SeqId_10391_1	ANGPTL3	Angiopoietin-related protein 3	rs10889331	-0.326752	0.338763	G/T	1.4245e-80
SeqId_10391_1	ANGPTL3	Angiopoietin-related protein 3	rs1168009	-0.326752	0.338763	G/A	1.4245e-80
SeqId_10391_1	ANGPTL3	Angiopoietin-related protein 3	rs1168010	-0.326752	0.338763	G/A	1.4245e-80
SeqId_10391_1	ANGPTL3	Angiopoietin-related protein 3	rs114856166	0.186816	0.0282823	T/G	0.000195783
SeqId_10391_1	ANGPTL3	Angiopoietin-related protein 3	rs1183260	-0.331723	0.334258	A/G	2.09759e-82
SeqId_10391_1	ANGPTL3	Angiopoietin-related protein 3	rs6587976	-0.331421	0.33398	C/T	3.45912e-82
SeqId_10391_1	ANGPTL3	Angiopoietin-related protein 3	rs79547769	-0.195677	0.037987	A/C	5.97181e-06
SeqId_10391_1	ANGPTL3	Angiopoietin-related protein 3	rs1305521	-0.331799	0.334327	A/G	1.96124e-82
SeqId_10391_1	ANGPTL3	Angiopoietin-related protein 3	rs11207974	-0.331324	0.33405	T/C	3.50919e-82
SeqId_10391_1	ANGPTL3	Angiopoietin-related protein 3	rs10889332	-0.331593	0.333911	C/T	2.78608e-82
SeqId_10391_1	ANGPTL3	Angiopoietin-related protein 3	rs10493326	0.135669	0.259185	G/A	6.40273e-13
SeqId_10391_1	ANGPTL3	Angiopoietin-related protein 3	rs114326497	-0.239701	0.0101206	A/G	0.00412802
SeqId_10391_1	ANGPTL3	Angiopoietin-related protein 3	rs2489835	-0.331616	0.334327	T/C	2.41791e-82
SeqId_10391_1	ANGPTL3	Angiopoietin-related protein 3	rs1690761	-0.331895	0.334188	C/T	1.68921e-82
SeqId_10391_1	ANGPTL3	Angiopoietin-related protein 3	rs10889333	-0.33608	0.331623	G/A	2.70082e-84
SeqId_10391_1	ANGPTL3	Angiopoietin-related protein 3	rs10889334	-0.335602	0.331762	C/G	4.33618e-84
SeqId_10391_1	ANGPTL3	Angiopoietin-related protein 3	rs10789112	-0.334964	0.331762	T/C	8.05056e-84
SeqId_10391_1	ANGPTL3	Angiopoietin-related protein 3	rs1183851	0.203772	0.407043	T/C	1.23853e-33
SeqId_10391_1	ANGPTL3	Angiopoietin-related protein 3	rs10889335	-0.325307	0.338417	A/G	6.64801e-80
SeqId_10391_1	ANGPTL3	Angiopoietin-related protein 3	rs1168041	-0.317024	0.324345	T/C	4.70513e-74
SeqId_10391_1	ANGPTL3	Angiopoietin-related protein 3	rs56120442	-0.222815	0.0236379	G/C	4.49271e-05
SeqId_10391_1	ANGPTL3	Angiopoietin-related protein 3	rs1168040	-0.311141	0.322335	T/C	1.05349e-71
SeqId_10391_1	ANGPTL3	Angiopoietin-related protein 3	rs1168036	-0.332295	0.333842	A/G	1.54202e-82
SeqId_10391_1	ANGPTL3	Angiopoietin-related protein 3	rs1002687	-0.327322	0.338763	G/A	1.16958e-80
SeqId_10391_1	ANGPTL3	Angiopoietin-related protein 3	rs146479011	0.167809	0.0151116	G/A	0.0141897
SeqId_10391_1	ANGPTL3	Angiopoietin-related protein 3	rs1168034	-0.326864	0.338763	G/C	1.96772e-80
SeqId_10391_1	ANGPTL3	Angiopoietin-related protein 3	rs35529421	-0.330362	0.336476	T/A	6.62526e-82
SeqId_10391_1	ANGPTL3	Angiopoietin-related protein 3	rs1168032	-0.326463	0.338486	A/G	2.55917e-80
SeqId_10391_1	ANGPTL3	Angiopoietin-related protein 3	rs1168031	-0.326743	0.338417	C/T	2.04398e-80
SeqId_10391_1	ANGPTL3	Angiopoietin-related protein 3	rs1168030	-0.326377	0.338486	C/T	2.82197e-80
SeqId_10391_1	ANGPTL3	Angiopoietin-related protein 3	rs1168029	-0.326657	0.338486	G/A	2.29852e-80
SeqId_10391_1	ANGPTL3	Angiopoietin-related protein 3	rs1168028	-0.326743	0.338417	G/A	2.04398e-80
SeqId_10391_1	ANGPTL3	Angiopoietin-related protein 3	rs1168027	-0.332295	0.333842	T/C	1.54202e-82
SeqId_10391_1	ANGPTL3	Angiopoietin-related protein 3	rs1168026	-0.326743	0.338417	T/C	2.04398e-80
SeqId_10391_1	ANGPTL3	Angiopoietin-related protein 3	rs7527004	-0.325968	0.338486	G/A	5.01612e-80
SeqId_10391_1	ANGPTL3	Angiopoietin-related protein 3	rs12027778	-0.267452	0.125745	C/G	2.48549e-27
SeqId_10391_1	ANGPTL3	Angiopoietin-related protein 3	rs1184865	-0.326657	0.338486	A/G	2.29852e-80
SeqId_10391_1	ANGPTL3	Angiopoietin-related protein 3	rs1168042	-0.332295	0.333842	A/T	1.54202e-82
SeqId_10391_1	ANGPTL3	Angiopoietin-related protein 3	rs61775882	0.177153	0.112436	T/C	1.61421e-11
SeqId_10391_1	ANGPTL3	Angiopoietin-related protein 3	rs11207976	-0.330819	0.333564	G/A	9.72472e-82
SeqId_10391_1	ANGPTL3	Angiopoietin-related protein 3	rs11207977	-0.335722	0.331208	C/T	6.59881e-84
SeqId_10391_1	ANGPTL3	Angiopoietin-related protein 3	rs1781212	-0.332295	0.333842	G/A	1.54202e-82
SeqId_10391_1	ANGPTL3	Angiopoietin-related protein 3	rs1168044	-0.332207	0.333911	A/C	1.73904e-82
SeqId_10391_1	ANGPTL3	Angiopoietin-related protein 3	rs115346228	-0.300015	0.0131013	T/A	3.48571e-05
SeqId_10391_1	ANGPTL3	Angiopoietin-related protein 3	rs1690755	-0.325866	0.338625	A/G	5.2415e-80
SeqId_10391_1	ANGPTL3	Angiopoietin-related protein 3	rs10889336	-0.328806	0.336268	T/C	4.13522e-81
SeqId_10391_1	ANGPTL3	Angiopoietin-related protein 3	rs11207978	-0.270642	0.201858	T/C	1.66833e-39
SeqId_10391_1	ANGPTL3	Angiopoietin-related protein 3	rs10889337	-0.325395	0.338486	G/A	1.0722e-79
SeqId_10391_1	ANGPTL3	Angiopoietin-related protein 3	rs12090886	-0.326073	0.338694	G/A	3.78026e-80
SeqId_10391_1	ANGPTL3	Angiopoietin-related protein 3	rs1168045	-0.331404	0.33405	C/T	4.03956e-82
SeqId_10391_1	ANGPTL3	Angiopoietin-related protein 3	rs11207979	-0.332	0.334258	G/A	2.16467e-82
SeqId_10391_1	ANGPTL3	Angiopoietin-related protein 3	rs1168046	-0.332295	0.333842	A/C	1.54202e-82
SeqId_10391_1	ANGPTL3	Angiopoietin-related protein 3	rs1168047	-0.332295	0.333842	C/T	1.54202e-82
SeqId_10391_1	ANGPTL3	Angiopoietin-related protein 3	rs10889338	-0.334044	0.331693	C/T	3.66232e-83
SeqId_10391_1	ANGPTL3	Angiopoietin-related protein 3	rs1168050	-0.331404	0.33405	C/T	4.03956e-82
SeqId_10391_1	ANGPTL3	Angiopoietin-related protein 3	rs1690766	-0.331316	0.334119	T/C	4.55408e-82
SeqId_10391_1	ANGPTL3	Angiopoietin-related protein 3	rs1781195	-0.331188	0.334119	T/C	4.69186e-82
SeqId_10391_1	ANGPTL3	Angiopoietin-related protein 3	rs1627591	-0.331404	0.33405	C/T	4.03956e-82
SeqId_10391_1	ANGPTL3	Angiopoietin-related protein 3	rs138783696	-0.20033	0.0215583	T/C	0.000499323
SeqId_10391_1	ANGPTL3	Angiopoietin-related protein 3	rs11577840	-0.331145	0.33405	T/C	5.42939e-82
SeqId_10391_1	ANGPTL3	Angiopoietin-related protein 3	rs12062275	-0.332295	0.333842	T/C	1.54202e-82
SeqId_10391_1	ANGPTL3	Angiopoietin-related protein 3	rs11207980	-0.334771	0.331415	T/C	1.65222e-83
SeqId_10391_1	ANGPTL3	Angiopoietin-related protein 3	rs189235045	0.717926	0.0112297	A/C	1.28178e-19
SeqId_10391_1	ANGPTL3	Angiopoietin-related protein 3	rs4915838	-0.326902	0.338278	G/A	1.63946e-80
SeqId_10391_1	ANGPTL3	Angiopoietin-related protein 3	rs12403207	-0.332036	0.333842	T/C	2.07437e-82
SeqId_10391_1	ANGPTL3	Angiopoietin-related protein 3	rs12039115	-0.265779	0.126369	C/T	4.78229e-27
SeqId_10391_1	ANGPTL3	Angiopoietin-related protein 3	rs1168015	-0.332363	0.333772	C/G	1.24521e-82
SeqId_10391_1	ANGPTL3	Angiopoietin-related protein 3	rs13375691	-0.225561	0.0882434	C/T	9.39635e-15
SeqId_10391_1	ANGPTL3	Angiopoietin-related protein 3	rs1168013	-0.332124	0.333772	C/G	1.83944e-82
SeqId_10391_1	ANGPTL3	Angiopoietin-related protein 3	rs72667353	0.0859086	0.0659226	A/G	0.0105388
SeqId_10391_1	ANGPTL3	Angiopoietin-related protein 3	rs7550306	0.142982	0.18335	A/C	1.85779e-11
SeqId_10391_1	ANGPTL3	Angiopoietin-related protein 3	rs10458569	-0.310208	0.0372938	C/A	1.24517e-12
SeqId_10391_1	ANGPTL3	Angiopoietin-related protein 3	rs143916675	-0.195815	0.037987	T/C	5.88209e-06
SeqId_10391_1	ANGPTL3	Angiopoietin-related protein 3	rs148560511	0.189884	0.0280743	C/G	0.000161368
SeqId_10391_1	ANGPTL3	Angiopoietin-related protein 3	rs78287364	-0.193688	0.0381256	A/G	7.17506e-06
SeqId_10391_1	ANGPTL3	Angiopoietin-related protein 3	rs4915840	-0.331843	0.333772	C/G	2.53912e-82
SeqId_10391_1	ANGPTL3	Angiopoietin-related protein 3	rs7534572	-0.332213	0.333842	C/G	1.9025e-82
SeqId_10391_1	ANGPTL3	Angiopoietin-related protein 3	rs1168018	-0.332072	0.333634	A/C	2.37104e-82
SeqId_10391_1	ANGPTL3	Angiopoietin-related protein 3	rs1168017	-0.332367	0.333842	A/G	1.41968e-82
SeqId_10391_1	ANGPTL3	Angiopoietin-related protein 3	rs56115463	-0.265972	0.126438	C/A	4.31011e-27
SeqId_10391_1	ANGPTL3	Angiopoietin-related protein 3	rs7548877	-0.331404	0.33405	T/C	4.03956e-82
SeqId_10391_1	ANGPTL3	Angiopoietin-related protein 3	rs11207981	-0.331316	0.334119	C/A	4.55408e-82
SeqId_10391_1	ANGPTL3	Angiopoietin-related protein 3	rs1168023	-0.332124	0.333772	A/T	1.83944e-82
SeqId_10391_1	ANGPTL3	Angiopoietin-related protein 3	rs1781221	-0.331233	0.33398	A/C	4.81618e-82
SeqId_10391_1	ANGPTL3	Angiopoietin-related protein 3	rs11207982	-0.334242	0.331831	C/T	3.03208e-83
SeqId_10391_1	ANGPTL3	Angiopoietin-related protein 3	rs1184547	-0.332124	0.333772	G/A	1.83944e-82
SeqId_10391_1	ANGPTL3	Angiopoietin-related protein 3	rs1168022	-0.331827	0.333911	A/T	2.68782e-82
SeqId_10391_1	ANGPTL3	Angiopoietin-related protein 3	rs116423924	-0.22299	0.0133786	G/T	0.0020008
SeqId_10391_1	ANGPTL3	Angiopoietin-related protein 3	rs1168021	-0.331862	0.33405	A/G	2.39007e-82
SeqId_10391_1	ANGPTL3	Angiopoietin-related protein 3	rs1168020	-0.33195	0.33398	C/T	2.11962e-82
SeqId_10391_1	ANGPTL3	Angiopoietin-related protein 3	rs1179765	-0.331446	0.33405	G/C	3.42529e-82
SeqId_10391_1	ANGPTL3	Angiopoietin-related protein 3	rs61775912	-0.23889	0.0155968	A/G	0.000392081
SeqId_10391_1	ANGPTL3	Angiopoietin-related protein 3	rs114368431	-0.204522	0.0163594	A/T	0.00181659
SeqId_10391_1	ANGPTL3	Angiopoietin-related protein 3	rs12074528	-0.331687	0.33405	T/C	2.92036e-82
SeqId_10391_1	ANGPTL3	Angiopoietin-related protein 3	rs10889339	-0.332131	0.333911	A/G	1.68931e-82
SeqId_10391_1	ANGPTL3	Angiopoietin-related protein 3	rs10889340	-0.331504	0.334119	A/C	3.26828e-82
SeqId_10391_1	ANGPTL3	Angiopoietin-related protein 3	rs11207983	-0.33195	0.33398	C/T	2.11962e-82
SeqId_10391_1	ANGPTL3	Angiopoietin-related protein 3	rs2029763	-0.335309	0.331623	A/G	8.35511e-84
SeqId_10391_1	ANGPTL3	Angiopoietin-related protein 3	rs11207984	-0.331059	0.334188	C/T	5.54578e-82
SeqId_10391_1	ANGPTL3	Angiopoietin-related protein 3	rs11207985	-0.331968	0.33405	A/G	1.88511e-82
SeqId_10391_1	ANGPTL3	Angiopoietin-related protein 3	rs150096223	-0.284862	0.0133093	C/A	9.73709e-05
SeqId_10391_1	ANGPTL3	Angiopoietin-related protein 3	rs10789113	-0.334535	0.33197	A/T	1.99808e-83
SeqId_10391_1	ANGPTL3	Angiopoietin-related protein 3	rs11207986	-0.330972	0.334258	T/C	6.25123e-82
SeqId_10391_1	ANGPTL3	Angiopoietin-related protein 3	rs10889342	-0.333956	0.331346	C/T	4.65893e-83
SeqId_10391_1	ANGPTL3	Angiopoietin-related protein 3	rs7519785	-0.331066	0.334188	G/A	5.50493e-82
SeqId_10391_1	ANGPTL3	Angiopoietin-related protein 3	rs12129899	-0.226266	0.0173991	G/A	0.000360576
SeqId_10391_1	ANGPTL3	Angiopoietin-related protein 3	rs10159255	-0.333597	0.332317	C/A	5.75525e-83
SeqId_10391_1	ANGPTL3	Angiopoietin-related protein 3	rs56285615	-0.214128	0.0122695	C/T	0.00463771
SeqId_10391_1	ANGPTL3	Angiopoietin-related protein 3	rs17381383	0.141019	0.182934	G/A	3.84914e-11
SeqId_10391_1	ANGPTL3	Angiopoietin-related protein 3	rs150792059	-0.298942	0.0118536	C/T	0.000110963
SeqId_10391_1	ANGPTL3	Angiopoietin-related protein 3	rs2131925	-0.331008	0.334327	G/T	6.11197e-82
SeqId_10391_1	ANGPTL3	Angiopoietin-related protein 3	rs2131926	-0.33114	0.334396	C/T	4.77476e-82
SeqId_10391_1	ANGPTL3	Angiopoietin-related protein 3	rs10889343	-0.330972	0.334258	T/G	6.25123e-82
SeqId_10391_1	ANGPTL3	Angiopoietin-related protein 3	rs4329540	-0.331008	0.334327	C/T	6.11197e-82
SeqId_10391_1	ANGPTL3	Angiopoietin-related protein 3	rs148662400	-0.244469	0.0246083	T/C	5.4058e-06
SeqId_10391_1	ANGPTL3	Angiopoietin-related protein 3	rs12749263	0.136051	0.269097	T/C	3.1821e-13
SeqId_10391_1	ANGPTL3	Angiopoietin-related protein 3	rs4915621	-0.331862	0.33405	A/G	2.39007e-82
SeqId_10391_1	ANGPTL3	Angiopoietin-related protein 3	rs191802772	-0.231037	0.0135173	G/A	0.00115184
SeqId_10391_1	ANGPTL3	Angiopoietin-related protein 3	rs12025714	-0.266255	0.126646	C/A	3.34925e-27
SeqId_10391_1	ANGPTL3	Angiopoietin-related protein 3	rs6693353	-0.331008	0.334327	A/C	6.11197e-82
SeqId_10391_1	ANGPTL3	Angiopoietin-related protein 3	rs146591438	-0.293925	0.013032	C/T	5.23431e-05
SeqId_10391_1	ANGPTL3	Angiopoietin-related protein 3	rs148303184	-0.214128	0.0122695	C/T	0.00463771
SeqId_10391_1	ANGPTL3	Angiopoietin-related protein 3	rs10889344	-0.330638	0.334119	T/C	1.10796e-81
SeqId_10391_1	ANGPTL3	Angiopoietin-related protein 3	rs10789114	-0.333298	0.33197	T/C	7.36262e-83
SeqId_10391_1	ANGPTL3	Angiopoietin-related protein 3	rs7555577	-0.333293	0.326632	A/C	4.19634e-82
SeqId_10391_1	ANGPTL3	Angiopoietin-related protein 3	rs12116657	-0.268651	0.151116	A/C	5.01359e-31
SeqId_10391_1	ANGPTL3	Angiopoietin-related protein 3	rs10789115	-0.331547	0.333842	G/A	3.2337e-82
SeqId_10391_1	ANGPTL3	Angiopoietin-related protein 3	rs12735272	-0.331059	0.334188	G/A	5.54578e-82
SeqId_10391_1	ANGPTL3	Angiopoietin-related protein 3	rs12116574	-0.334807	0.331623	C/T	1.32561e-83
SeqId_10391_1	ANGPTL3	Angiopoietin-related protein 3	rs6696502	-0.330765	0.334466	C/T	7.47836e-82
SeqId_10391_1	ANGPTL3	Angiopoietin-related protein 3	rs12038768	-0.334276	0.331693	G/T	2.80476e-83
SeqId_10391_1	ANGPTL3	Angiopoietin-related protein 3	rs11207990	-0.331547	0.334119	T/C	3.49592e-82
SeqId_10391_1	ANGPTL3	Angiopoietin-related protein 3	rs11207992	-0.334276	0.331693	T/G	2.80476e-83
SeqId_10391_1	ANGPTL3	Angiopoietin-related protein 3	rs1472257	-0.331547	0.334119	A/G	3.49592e-82
SeqId_10391_1	ANGPTL3	Angiopoietin-related protein 3	rs77524918	-0.260315	0.0404131	T/C	9.75969e-10
SeqId_10391_1	ANGPTL3	Angiopoietin-related protein 3	rs10789116	-0.333379	0.331901	A/G	7.40676e-83
SeqId_10391_1	ANGPTL3	Angiopoietin-related protein 3	rs11207993	-0.269526	0.172674	C/T	6.10163e-35
SeqId_10391_1	ANGPTL3	Angiopoietin-related protein 3	rs1748201	-0.331061	0.334327	A/C	6.46454e-82
SeqId_10391_1	ANGPTL3	Angiopoietin-related protein 3	rs1748200	-0.330657	0.334327	T/C	9.13341e-82
SeqId_10391_1	ANGPTL3	Angiopoietin-related protein 3	rs1629122	-0.330693	0.334396	C/A	8.93017e-82
SeqId_10391_1	ANGPTL3	Angiopoietin-related protein 3	rs11207995	-0.333415	0.33197	A/C	7.24344e-83
SeqId_10391_1	ANGPTL3	Angiopoietin-related protein 3	rs1748195	-0.330693	0.334396	C/G	8.93017e-82
SeqId_10391_1	ANGPTL3	Angiopoietin-related protein 3	rs12042319	-0.332851	0.332317	G/A	1.35456e-82
SeqId_10391_1	ANGPTL3	Angiopoietin-related protein 3	rs3850634	-0.333176	0.332039	T/G	9.7112e-83
SeqId_10391_1	ANGPTL3	Angiopoietin-related protein 3	rs12030293	-0.264441	0.126785	C/T	7.77249e-27
SeqId_10391_1	ANGPTL3	Angiopoietin-related protein 3	rs12048208	-0.26442	0.126646	G/A	8.1283e-27
SeqId_10391_1	ANGPTL3	Angiopoietin-related protein 3	rs11207996	-0.333617	0.331831	G/A	5.52598e-83
SeqId_10391_1	ANGPTL3	Angiopoietin-related protein 3	rs1748197	-0.333603	0.333634	G/A	4.09068e-83
SeqId_10391_1	ANGPTL3	Angiopoietin-related protein 3	rs2366636	-0.333603	0.333634	G/A	4.09068e-83
SeqId_10391_1	ANGPTL3	Angiopoietin-related protein 3	rs1748199	-0.332747	0.333911	T/C	1.05233e-82
SeqId_10391_1	ANGPTL3	Angiopoietin-related protein 3	rs6690733	-0.32951	0.33502	A/C	2.30961e-81
SeqId_10391_1	ANGPTL3	Angiopoietin-related protein 3	rs79151558	-0.348189	0.0194094	A/G	4.44095e-09
SeqId_10391_1	ANGPTL3	Angiopoietin-related protein 3	rs11207997	-0.33128	0.333634	C/T	4.6492e-82
SeqId_10391_1	ANGPTL3	Angiopoietin-related protein 3	rs72649573	0.720018	0.0112297	C/T	1.0043e-19
SeqId_10391_1	ANGPTL3	Angiopoietin-related protein 3	rs17123728	0.155603	0.0423541	G/A	0.000169636
SeqId_10391_1	ANGPTL3	Angiopoietin-related protein 3	rs10789117	-0.331622	0.334258	A/C	2.97157e-82
SeqId_10391_1	ANGPTL3	Angiopoietin-related protein 3	rs4915846	0.0826266	0.0667545	C/T	0.0135366
SeqId_10391_1	ANGPTL3	Angiopoietin-related protein 3	rs6675401	-0.332331	0.33398	C/T	1.36902e-82
SeqId_10391_1	ANGPTL3	Angiopoietin-related protein 3	rs6678483	-0.332331	0.33398	C/A	1.36902e-82
SeqId_10391_1	ANGPTL3	Angiopoietin-related protein 3	rs10889347	-0.332331	0.33398	G/A	1.36902e-82
SeqId_10391_1	ANGPTL3	Angiopoietin-related protein 3	rs79502730	-0.336933	0.0178844	C/T	5.74484e-08
SeqId_10391_1	ANGPTL3	Angiopoietin-related protein 3	rs10889348	-0.33433	0.333218	A/T	1.24176e-83
SeqId_10391_1	ANGPTL3	Angiopoietin-related protein 3	rs112931571	0.171297	0.0138639	A/G	0.0157757
SeqId_10391_1	ANGPTL3	Angiopoietin-related protein 3	rs10889349	-0.331025	0.334119	A/G	5.04092e-82
SeqId_10391_1	ANGPTL3	Angiopoietin-related protein 3	rs2031373	0.204158	0.397407	C/A	2.57574e-33
SeqId_10391_1	ANGPTL3	Angiopoietin-related protein 3	rs77923039	0.182715	0.0191321	C/G	0.00250379
SeqId_10391_1	ANGPTL3	Angiopoietin-related protein 3	rs61471917	-0.332331	0.33398	G/A	1.36902e-82
SeqId_10391_1	ANGPTL3	Angiopoietin-related protein 3	rs10889350	-0.332331	0.33398	C/T	1.36902e-82
SeqId_10391_1	ANGPTL3	Angiopoietin-related protein 3	rs41290146	-0.271168	0.172744	A/G	2.1725e-35
SeqId_10391_1	ANGPTL3	Angiopoietin-related protein 3	rs12239736	-0.335587	0.33197	T/A	5.26817e-84
SeqId_10391_1	ANGPTL3	Angiopoietin-related protein 3	rs12239737	-0.330867	0.323305	T/A	1.81061e-80
SeqId_10391_1	ANGPTL3	Angiopoietin-related protein 3	rs114957558	-0.211087	0.0122695	T/C	0.00525539
SeqId_10391_1	ANGPTL3	Angiopoietin-related protein 3	rs6587980	-0.331664	0.333842	C/T	3.17545e-82
SeqId_10391_1	ANGPTL3	Angiopoietin-related protein 3	rs11207998	-0.265393	0.126785	G/C	4.74298e-27
SeqId_10391_1	ANGPTL3	Angiopoietin-related protein 3	rs7419069	0.11336	0.0673783	G/C	0.000626653
SeqId_10391_1	ANGPTL3	Angiopoietin-related protein 3	rs10157265	-0.332331	0.33398	C/T	1.36902e-82
SeqId_10391_1	ANGPTL3	Angiopoietin-related protein 3	rs11485618	-0.335064	0.331554	A/G	1.08834e-83
SeqId_10391_1	ANGPTL3	Angiopoietin-related protein 3	rs10789118	-0.335064	0.331554	A/G	1.08834e-83
SeqId_10391_1	ANGPTL3	Angiopoietin-related protein 3	rs78942743	0.18333	0.0192014	C/T	0.00238007
SeqId_10391_1	ANGPTL3	Angiopoietin-related protein 3	rs7520810	-0.332375	0.33405	C/T	1.32747e-82
SeqId_10391_1	ANGPTL3	Angiopoietin-related protein 3	rs12025800	-0.332149	0.33405	C/G	1.71943e-82
SeqId_10391_1	ANGPTL3	Angiopoietin-related protein 3	rs10789119	-0.335107	0.331623	G/A	1.05546e-83
SeqId_10391_1	ANGPTL3	Angiopoietin-related protein 3	rs11207999	-0.332375	0.33405	A/C	1.32747e-82
SeqId_10391_1	ANGPTL3	Angiopoietin-related protein 3	rs10889352	-0.334962	0.331554	T/C	1.22427e-83
SeqId_10391_1	ANGPTL3	Angiopoietin-related protein 3	rs2366638	-0.332375	0.33405	G/A	1.32747e-82
SeqId_10391_1	ANGPTL3	Angiopoietin-related protein 3	rs10789120	-0.335054	0.331693	G/A	1.14422e-83
SeqId_10391_1	ANGPTL3	Angiopoietin-related protein 3	rs41290148	-0.295819	0.0458894	T/G	1.77653e-13
SeqId_10391_1	ANGPTL3	Angiopoietin-related protein 3	rs76150158	0.206933	0.0661306	T/G	7.88734e-10
SeqId_10391_1	ANGPTL3	Angiopoietin-related protein 3	rs1570694	-0.334535	0.33197	A/G	1.99808e-83
SeqId_10391_1	ANGPTL3	Angiopoietin-related protein 3	rs6657050	-0.332022	0.334119	A/G	2.02913e-82
SeqId_10391_1	ANGPTL3	Angiopoietin-related protein 3	rs61775945	0.184515	0.0806876	C/T	1.54872e-09
SeqId_10391_1	ANGPTL3	Angiopoietin-related protein 3	rs76272805	-0.295819	0.0458894	G/A	1.77653e-13
SeqId_10391_1	ANGPTL3	Angiopoietin-related protein 3	rs12047226	-0.335064	0.331554	T/C	1.08834e-83
SeqId_10391_1	ANGPTL3	Angiopoietin-related protein 3	rs12118253	0.109847	0.0675863	A/G	0.000907523
SeqId_10391_1	ANGPTL3	Angiopoietin-related protein 3	rs7538689	0.200808	0.400042	G/A	2.85595e-32
SeqId_10391_1	ANGPTL3	Angiopoietin-related protein 3	rs7539035	-0.332331	0.33398	C/A	1.36902e-82
SeqId_10391_1	ANGPTL3	Angiopoietin-related protein 3	rs995000	-0.335064	0.331554	C/T	1.08834e-83
SeqId_10391_1	ANGPTL3	Angiopoietin-related protein 3	rs10789121	0.201783	0.399903	T/C	1.39406e-32
SeqId_10391_1	ANGPTL3	Angiopoietin-related protein 3	rs143641216	-0.235521	0.0105365	C/T	0.00404924
SeqId_10391_1	ANGPTL3	Angiopoietin-related protein 3	rs11208000	-0.332229	0.333911	A/G	1.50868e-82
SeqId_10391_1	ANGPTL3	Angiopoietin-related protein 3	rs139076463	0.168421	0.0230833	T/C	0.00259054
SeqId_10391_1	ANGPTL3	Angiopoietin-related protein 3	rs993013	-0.332259	0.33405	G/T	1.51729e-82
SeqId_10391_1	ANGPTL3	Angiopoietin-related protein 3	rs56413748	-0.237005	0.0241924	C/T	1.21655e-05
SeqId_10391_1	ANGPTL3	Angiopoietin-related protein 3	rs1168085	-0.33227	0.33398	C/G	1.46881e-82
SeqId_10391_1	ANGPTL3	Angiopoietin-related protein 3	rs1168086	-0.33242	0.33398	A/G	1.38958e-82
SeqId_10391_1	ANGPTL3	Angiopoietin-related protein 3	rs80242442	-0.225824	0.088798	T/C	7.25362e-15
SeqId_10391_1	ANGPTL3	Angiopoietin-related protein 3	rs746735	-0.332471	0.333911	C/A	1.28512e-82
SeqId_10391_1	ANGPTL3	Angiopoietin-related protein 3	rs1168089	-0.332638	0.333842	T/C	1.0402e-82
SeqId_10391_1	ANGPTL3	Angiopoietin-related protein 3	rs1168093	-0.333062	0.336476	G/A	1.07895e-82
SeqId_10391_1	ANGPTL3	Angiopoietin-related protein 3	rs67537755	0.136298	0.268404	G/A	3.03152e-13
SeqId_10391_1	ANGPTL3	Angiopoietin-related protein 3	rs10889353	-0.335107	0.331623	A/C	1.05546e-83
SeqId_10391_1	ANGPTL3	Angiopoietin-related protein 3	rs12117388	-0.270901	0.172882	T/C	2.47592e-35
SeqId_10391_1	ANGPTL3	Angiopoietin-related protein 3	rs17387962	0.152996	0.0416609	T/C	0.000241736
SeqId_10391_1	ANGPTL3	Angiopoietin-related protein 3	rs1168097	-0.332375	0.33405	C/T	1.32747e-82
SeqId_10391_1	ANGPTL3	Angiopoietin-related protein 3	rs1168098	-0.33229	0.33398	G/A	1.4345e-82
SeqId_10391_1	ANGPTL3	Angiopoietin-related protein 3	rs112548469	-0.234289	0.0155968	T/C	0.000507022
SeqId_10391_1	ANGPTL3	Angiopoietin-related protein 3	rs1168099	-0.332342	0.333911	C/A	1.48914e-82
SeqId_10391_1	ANGPTL3	Angiopoietin-related protein 3	rs61775956	-0.272668	0.172813	G/A	9.70979e-36
SeqId_10391_1	ANGPTL3	Angiopoietin-related protein 3	rs4495740	-0.335064	0.331554	T/G	1.08834e-83
SeqId_10391_1	ANGPTL3	Angiopoietin-related protein 3	rs1168100	0.19233	0.307639	T/C	2.43975e-26
SeqId_10391_1	ANGPTL3	Angiopoietin-related protein 3	rs142009097	0.124298	0.0272425	T/C	0.0141139
SeqId_10391_1	ANGPTL3	Angiopoietin-related protein 3	rs1168102	-0.332471	0.334188	C/T	1.10001e-82
SeqId_10391_1	ANGPTL3	Angiopoietin-related protein 3	rs1168103	-0.332192	0.33405	C/T	1.63835e-82
SeqId_10391_1	ANGPTL3	Angiopoietin-related protein 3	rs1168104	-0.33192	0.33405	A/G	2.23679e-82
SeqId_10391_1	ANGPTL3	Angiopoietin-related protein 3	rs10889354	-0.334535	0.33197	T/C	1.99808e-83
SeqId_10391_1	ANGPTL3	Angiopoietin-related protein 3	rs115436978	0.156808	0.0413143	G/A	0.000177737
SeqId_10391_1	ANGPTL3	Angiopoietin-related protein 3	rs11208001	-0.331752	0.333772	C/T	2.81617e-82
SeqId_10391_1	ANGPTL3	Angiopoietin-related protein 3	rs12024419	-0.304258	0.0373631	G/A	3.18531e-12
SeqId_10391_1	ANGPTL3	Angiopoietin-related protein 3	rs74716393	-0.186485	0.0363233	T/C	2.24243e-05
SeqId_10391_1	ANGPTL3	Angiopoietin-related protein 3	rs2479464	-0.332331	0.33398	G/A	1.36902e-82
SeqId_10391_1	ANGPTL3	Angiopoietin-related protein 3	rs17388017	-0.243928	0.024539	A/T	5.83241e-06
SeqId_10391_1	ANGPTL3	Angiopoietin-related protein 3	rs1168132	-0.332679	0.334119	T/A	9.54742e-83
SeqId_10391_1	ANGPTL3	Angiopoietin-related protein 3	rs4587594	-0.334851	0.332039	G/A	1.41465e-83
SeqId_10391_1	ANGPTL3	Angiopoietin-related protein 3	rs149047752	-0.236015	0.00977402	A/G	0.00549894
SeqId_10391_1	ANGPTL3	Angiopoietin-related protein 3	rs912540	-0.280773	0.204353	G/A	8.66963e-43
SeqId_10391_1	ANGPTL3	Angiopoietin-related protein 3	rs1168128	-0.332647	0.33405	C/G	9.71318e-83
SeqId_10391_1	ANGPTL3	Angiopoietin-related protein 3	rs181835401	-0.331283	0.333842	G/A	4.37567e-82
SeqId_10391_1	ANGPTL3	Angiopoietin-related protein 3	rs1168124	-0.329506	0.331277	C/T	8.18941e-81
SeqId_10391_1	ANGPTL3	Angiopoietin-related protein 3	rs11208003	-0.272418	0.172536	C/T	1.17683e-35
SeqId_10391_1	ANGPTL3	Angiopoietin-related protein 3	rs76892402	0.0812687	0.0665465	C/T	0.0151631
SeqId_10391_1	ANGPTL3	Angiopoietin-related protein 3	rs114449051	0.123576	0.0271038	T/C	0.014912
SeqId_10391_1	ANGPTL3	Angiopoietin-related protein 3	rs11208004	-0.332617	0.328504	G/A	4.58673e-82
SeqId_10391_1	ANGPTL3	Angiopoietin-related protein 3	rs4459145	-0.33058	0.32996	C/A	3.404e-81
SeqId_10391_1	ANGPTL3	Angiopoietin-related protein 3	rs7531579	-0.331703	0.328712	A/C	9.66824e-82
SeqId_10391_1	ANGPTL3	Angiopoietin-related protein 3	rs1072865	-0.272124	0.172813	C/A	1.14354e-35
SeqId_10391_1	ANGPTL3	Angiopoietin-related protein 3	rs1168116	0.202864	0.398101	C/T	5.27212e-33
SeqId_10391_1	ANGPTL3	Angiopoietin-related protein 3	rs76634846	-0.350683	0.0176071	C/T	2.05026e-08
SeqId_10391_1	ANGPTL3	Angiopoietin-related protein 3	rs183409343	0.190236	0.103771	C/G	4.35386e-12
SeqId_10391_1	ANGPTL3	Angiopoietin-related protein 3	rs4344355	-0.322275	0.327187	C/T	1.32385e-77
SeqId_10391_1	ANGPTL3	Angiopoietin-related protein 3	rs10889356	-0.324654	0.327534	G/A	7.31769e-79
SeqId_10391_1	ANGPTL3	Angiopoietin-related protein 3	rs1168114	-0.324371	0.331138	A/G	4.25445e-79
SeqId_10391_1	ANGPTL3	Angiopoietin-related protein 3	rs1168113	-0.314926	0.337238	T/C	3.69604e-75
SeqId_10391_1	ANGPTL3	Angiopoietin-related protein 3	rs138043272	-0.220743	0.0134479	G/A	0.00194725
SeqId_10391_1	ANGPTL3	Angiopoietin-related protein 3	rs34693359	0.128441	0.270137	T/C	5.65214e-12
SeqId_10391_1	ANGPTL3	Angiopoietin-related protein 3	rs10889357	-0.324906	0.327603	C/T	5.02656e-79
SeqId_10391_1	ANGPTL3	Angiopoietin-related protein 3	rs1168107	-0.316058	0.335783	A/T	1.366e-75
SeqId_10391_1	ANGPTL3	Angiopoietin-related protein 3	rs12136083	-0.324625	0.327534	T/C	6.76506e-79
SeqId_10391_1	ANGPTL3	Angiopoietin-related protein 3	rs80148997	-0.223975	0.0893526	C/T	9.98782e-15
SeqId_10391_1	ANGPTL3	Angiopoietin-related protein 3	rs147974517	-0.181459	0.0365313	A/G	3.42624e-05
SeqId_10391_1	ANGPTL3	Angiopoietin-related protein 3	rs113142226	-0.315896	0.337169	C/T	1.3873e-75
SeqId_10391_1	ANGPTL3	Angiopoietin-related protein 3	rs9659790	-0.315972	0.337308	G/A	1.1923e-75
SeqId_10391_1	ANGPTL3	Angiopoietin-related protein 3	rs7526446	-0.307511	0.333564	C/A	1.02327e-71
SeqId_10391_1	ANGPTL3	Angiopoietin-related protein 3	rs11208006	-0.314635	0.337308	T/C	4.66549e-75
SeqId_10391_1	ANGPTL3	Angiopoietin-related protein 3	rs12041843	-0.261291	0.123388	T/G	1.2796e-25
SeqId_10391_1	ANGPTL3	Angiopoietin-related protein 3	rs6682423	-0.314723	0.337377	C/T	3.8892e-75
SeqId_10391_1	ANGPTL3	Angiopoietin-related protein 3	rs6666816	-0.314894	0.337446	C/T	2.95742e-75
SeqId_10391_1	ANGPTL3	Angiopoietin-related protein 3	rs880694	-0.314894	0.337446	C/T	2.95742e-75
SeqId_10391_1	ANGPTL3	Angiopoietin-related protein 3	rs10889360	-0.325083	0.327742	C/T	3.05276e-79
SeqId_10391_1	ANGPTL3	Angiopoietin-related protein 3	rs11208007	-0.324597	0.32788	A/T	5.45439e-79
SeqId_10391_1	ANGPTL3	Angiopoietin-related protein 3	rs4409689	-0.314806	0.337377	C/T	3.54801e-75
SeqId_10391_1	ANGPTL3	Angiopoietin-related protein 3	rs60152331	0.198682	0.391862	G/T	2.12519e-31
SeqId_10391_1	ANGPTL3	Angiopoietin-related protein 3	rs7518497	-0.325139	0.327811	A/C	2.91751e-79
SeqId_10391_1	ANGPTL3	Angiopoietin-related protein 3	rs9787151	-0.314894	0.337446	C/T	2.95742e-75
SeqId_10391_1	ANGPTL3	Angiopoietin-related protein 3	rs9787156	-0.314894	0.337446	G/A	2.95742e-75
SeqId_10391_1	ANGPTL3	Angiopoietin-related protein 3	rs2182868	-0.263734	0.149591	G/C	6.56513e-30
SeqId_10391_1	ANGPTL3	Angiopoietin-related protein 3	rs12043910	-0.260237	0.124151	G/A	1.16749e-25
SeqId_10391_1	ANGPTL3	Angiopoietin-related protein 3	rs6686331	-0.312197	0.338833	C/T	3.57005e-74
SeqId_10391_1	ANGPTL3	Angiopoietin-related protein 3	rs141635455	-0.293984	0.0122002	G/T	0.000105595
SeqId_10391_1	ANGPTL3	Angiopoietin-related protein 3	rs6661669	-0.260993	0.395952	T/C	3.47336e-55
SeqId_10391_1	ANGPTL3	Angiopoietin-related protein 3	rs76609868	-0.135448	0.182934	A/C	2.22447e-10
SeqId_10391_1	ANGPTL3	Angiopoietin-related protein 3	rs12031537	-0.136655	0.182518	C/A	1.62169e-10
SeqId_10391_1	ANGPTL3	Angiopoietin-related protein 3	rs7517372	-0.126313	0.190767	G/A	1.90713e-09
SeqId_10391_1	ANGPTL3	Angiopoietin-related protein 3	rs184382324	-0.236015	0.00977402	A/G	0.00549894
SeqId_10391_1	ANGPTL3	Angiopoietin-related protein 3	rs11208008	-0.272268	0.202759	T/G	2.26634e-40
SeqId_10391_1	ANGPTL3	Angiopoietin-related protein 3	rs4915624	-0.125119	0.192777	G/A	2.21446e-09
SeqId_10391_1	ANGPTL3	Angiopoietin-related protein 3	rs76794398	-0.137589	0.182934	G/A	1.19756e-10
SeqId_10391_1	ANGPTL3	Angiopoietin-related protein 3	rs4915853	-0.261823	0.395674	C/A	1.34191e-55
SeqId_10391_1	ANGPTL3	Angiopoietin-related protein 3	rs12130333	-0.271675	0.202898	C/T	3.0636e-40
SeqId_10391_1	ANGPTL3	Angiopoietin-related protein 3	rs12029452	-0.137122	0.183142	A/C	1.34614e-10
SeqId_10391_1	ANGPTL3	Angiopoietin-related protein 3	rs12026283	-0.137589	0.182934	T/A	1.19756e-10
SeqId_10391_1	ANGPTL3	Angiopoietin-related protein 3	rs2149116	0.178463	0.335644	G/A	3.36343e-24
SeqId_10391_1	ANGPTL3	Angiopoietin-related protein 3	rs12023282	-0.138517	0.182864	G/A	9.00416e-11
SeqId_10391_1	ANGPTL3	Angiopoietin-related protein 3	rs10889363	-0.272472	0.202967	C/T	1.93756e-40
SeqId_10391_1	ANGPTL3	Angiopoietin-related protein 3	rs72669514	0.196848	0.0472064	C/T	5.86366e-07
SeqId_10391_1	ANGPTL3	Angiopoietin-related protein 3	rs2182869	-0.272874	0.202828	G/A	1.6263e-40
SeqId_10391_1	ANGPTL3	Angiopoietin-related protein 3	rs6664692	-0.124114	0.193124	C/T	2.89945e-09
SeqId_10391_1	ANGPTL3	Angiopoietin-related protein 3	rs11208009	-0.262407	0.395744	C/T	8.38611e-56
SeqId_10391_1	ANGPTL3	Angiopoietin-related protein 3	rs10889364	-0.138831	0.182934	C/T	8.14234e-11
SeqId_10391_1	ANGPTL3	Angiopoietin-related protein 3	rs12049254	-0.137436	0.183211	G/C	1.21844e-10
SeqId_10391_1	ANGPTL3	Angiopoietin-related protein 3	rs76753312	-0.139071	0.183072	G/C	7.22037e-11
SeqId_10391_1	ANGPTL3	Angiopoietin-related protein 3	rs115664824	0.189622	0.0687647	C/T	8.2087e-09
SeqId_10391_1	ANGPTL3	Angiopoietin-related protein 3	rs12401837	-0.262675	0.178151	G/C	4.42485e-34
SeqId_10391_1	ANGPTL3	Angiopoietin-related protein 3	rs4630152	-0.125221	0.193124	C/T	2.02811e-09
SeqId_10391_1	ANGPTL3	Angiopoietin-related protein 3	rs12403212	-0.271859	0.202898	T/C	3.40914e-40
SeqId_10391_1	ANGPTL3	Angiopoietin-related protein 3	rs6679002	-0.261949	0.396229	G/T	1.30732e-55
SeqId_10391_1	ANGPTL3	Angiopoietin-related protein 3	rs12024044	-0.139071	0.183072	G/A	7.22037e-11
SeqId_10391_1	ANGPTL3	Angiopoietin-related protein 3	rs12025111	-0.139071	0.183072	G/A	7.22037e-11
SeqId_10391_1	ANGPTL3	Angiopoietin-related protein 3	rs12028944	-0.138748	0.182934	T/A	8.19061e-11
SeqId_10391_1	ANGPTL3	Angiopoietin-related protein 3	rs12121288	-0.125221	0.193124	G/A	2.02811e-09
SeqId_10391_1	ANGPTL3	Angiopoietin-related protein 3	rs72915166	-0.12522	0.1925	G/A	2.06262e-09
SeqId_10391_1	ANGPTL3	Angiopoietin-related protein 3	rs78731792	-0.139071	0.183072	G/A	7.22037e-11
SeqId_10391_1	ANGPTL3	Angiopoietin-related protein 3	rs11208010	-0.271048	0.203244	T/C	4.47276e-40
SeqId_10391_1	ANGPTL3	Angiopoietin-related protein 3	rs10789123	-0.125763	0.192985	T/A	1.73388e-09
SeqId_10391_1	ANGPTL3	Angiopoietin-related protein 3	rs12027341	-0.138404	0.182864	G/A	9.14199e-11
SeqId_10391_1	ANGPTL3	Angiopoietin-related protein 3	rs77870744	-0.137769	0.184459	T/C	9.70154e-11
SeqId_10391_1	ANGPTL3	Angiopoietin-related protein 3	rs12563557	-0.13926	0.183211	G/C	6.63553e-11
SeqId_10391_1	ANGPTL3	Angiopoietin-related protein 3	rs12409274	-0.182486	0.157909	C/T	8.85636e-16
SeqId_10391_1	ANGPTL3	Angiopoietin-related protein 3	rs149381711	0.12186	0.0663386	C/A	0.000270603
SeqId_10391_1	ANGPTL3	Angiopoietin-related protein 3	rs11208011	-0.182808	0.160405	T/C	5.13247e-16
SeqId_10391_1	ANGPTL3	Angiopoietin-related protein 3	rs10889365	0.104685	0.420629	T/A	4.34954e-10
SeqId_10391_1	ANGPTL3	Angiopoietin-related protein 3	rs11208012	-0.183296	0.160613	T/G	4.21153e-16
SeqId_10391_1	ANGPTL3	Angiopoietin-related protein 3	rs12131553	-0.177693	0.153612	A/C	8.95786e-15
SeqId_10391_1	ANGPTL3	Angiopoietin-related protein 3	rs12124310	0.117551	0.224664	G/A	3.46816e-09
SeqId_10391_1	ANGPTL3	Angiopoietin-related protein 3	rs12129277	-0.215315	0.0827672	T/C	7.18294e-13
SeqId_10391_1	ANGPTL3	Angiopoietin-related protein 3	rs12129355	-0.181957	0.160336	T/C	7.29177e-16
SeqId_10391_1	ANGPTL3	Angiopoietin-related protein 3	rs12126307	-0.180743	0.157701	G/C	1.68847e-15
SeqId_10391_1	ANGPTL3	Angiopoietin-related protein 3	rs12141183	-0.181957	0.160336	C/T	7.29177e-16
SeqId_10391_1	ANGPTL3	Angiopoietin-related protein 3	rs61775965	-0.181957	0.160336	C/T	7.29177e-16
SeqId_10391_1	ANGPTL3	Angiopoietin-related protein 3	rs7517722	0.106296	0.41959	A/G	2.33604e-10
SeqId_10391_1	ANGPTL3	Angiopoietin-related protein 3	rs12143139	-0.180743	0.157701	C/T	1.68847e-15
SeqId_10391_1	ANGPTL3	Angiopoietin-related protein 3	rs12132297	-0.180743	0.157701	T/A	1.68847e-15
SeqId_10391_1	ANGPTL3	Angiopoietin-related protein 3	rs6657622	-0.181957	0.160336	T/A	7.29177e-16
SeqId_10391_1	ANGPTL3	Angiopoietin-related protein 3	rs2149115	0.106069	0.419728	A/G	2.54162e-10
SeqId_10391_1	ANGPTL3	Angiopoietin-related protein 3	rs12133507	-0.180041	0.157701	T/G	2.24296e-15
SeqId_10391_1	ANGPTL3	Angiopoietin-related protein 3	rs11208014	-0.181805	0.158603	G/C	9.61317e-16
SeqId_10391_1	ANGPTL3	Angiopoietin-related protein 3	rs186001966	0.58764	0.0126854	T/C	3.65424e-15
SeqId_10391_1	ANGPTL3	Angiopoietin-related protein 3	rs148415561	0.101776	0.0578816	C/T	0.00471205
SeqId_10391_1	ANGPTL3	Angiopoietin-related protein 3	rs142451561	-0.290686	0.0123388	G/A	0.000126721
SeqId_10391_1	ANGPTL3	Angiopoietin-related protein 3	rs61765879	-0.180406	0.159088	C/T	1.47516e-15
SeqId_10391_1	ANGPTL3	Angiopoietin-related protein 3	rs11208015	-0.179683	0.160058	A/T	1.7015e-15
SeqId_10391_1	ANGPTL3	Angiopoietin-related protein 3	rs11208016	-0.179683	0.160058	G/C	1.7015e-15
SeqId_10391_1	ANGPTL3	Angiopoietin-related protein 3	rs11208017	-0.180372	0.157771	C/T	1.91605e-15
SeqId_10391_1	ANGPTL3	Angiopoietin-related protein 3	rs10889367	-0.179885	0.159989	G/T	1.5917e-15
SeqId_10391_1	ANGPTL3	Angiopoietin-related protein 3	rs10749734	0.105869	0.419451	G/A	2.73412e-10
SeqId_10391_1	ANGPTL3	Angiopoietin-related protein 3	rs552856489	-0.225405	0.00963538	G/A	0.00846655
SeqId_10391_1	ANGPTL3	Angiopoietin-related protein 3	rs12129322	-0.179381	0.160128	G/A	1.88572e-15
SeqId_10391_1	ANGPTL3	Angiopoietin-related protein 3	rs12133142	-0.18287	0.160613	T/C	4.92554e-16
SeqId_10391_1	ANGPTL3	Angiopoietin-related protein 3	rs141634419	0.189673	0.01629	T/G	0.00389813
SeqId_10391_1	ANGPTL3	Angiopoietin-related protein 3	rs12096696	-0.178436	0.159989	C/T	2.67659e-15
SeqId_10391_1	ANGPTL3	Angiopoietin-related protein 3	rs6702274	0.106177	0.419243	C/A	2.45479e-10
SeqId_10391_1	ANGPTL3	Angiopoietin-related protein 3	rs11208019	0.106466	0.419451	A/G	2.19493e-10
SeqId_10391_1	ANGPTL3	Angiopoietin-related protein 3	rs12132170	-0.177337	0.157979	G/A	5.16878e-15
SeqId_10391_1	ANGPTL3	Angiopoietin-related protein 3	rs12117272	-0.178771	0.15992	C/T	2.38839e-15
SeqId_10391_1	ANGPTL3	Angiopoietin-related protein 3	rs12137196	-0.237602	0.0171912	T/C	0.000207339
SeqId_10391_1	ANGPTL3	Angiopoietin-related protein 3	rs12567340	0.104464	0.422016	T/C	4.61824e-10
SeqId_10391_1	ANGPTL3	Angiopoietin-related protein 3	rs11810184	0.11778	0.22501	A/G	3.13055e-09
SeqId_10391_1	ANGPTL3	Angiopoietin-related protein 3	rs11208021	0.104902	0.418896	T/C	4.16576e-10
SeqId_10391_1	ANGPTL3	Angiopoietin-related protein 3	rs6664677	0.103462	0.422154	C/T	6.8882e-10
SeqId_10391_1	ANGPTL3	Angiopoietin-related protein 3	rs11208023	0.106408	0.419312	C/T	2.2533e-10
SeqId_10391_1	ANGPTL3	Angiopoietin-related protein 3	rs11208024	0.103462	0.422154	T/C	6.8882e-10
SeqId_10391_1	ANGPTL3	Angiopoietin-related protein 3	rs12083738	-0.179399	0.157355	G/A	2.81092e-15
SeqId_10391_1	ANGPTL3	Angiopoietin-related protein 3	rs10789125	0.105372	0.419867	T/C	3.38954e-10
SeqId_10391_1	ANGPTL3	Angiopoietin-related protein 3	rs10889372	0.106686	0.419312	C/T	2.02267e-10
SeqId_10391_1	ANGPTL3	Angiopoietin-related protein 3	rs116401276	0.471279	0.014973	G/A	5.22564e-12
SeqId_10391_1	ANGPTL3	Angiopoietin-related protein 3	rs11208025	0.106	0.420214	A/G	2.65216e-10
SeqId_10391_1	ANGPTL3	Angiopoietin-related protein 3	rs12078873	-0.177093	0.157701	G/A	6.15169e-15
SeqId_10391_1	ANGPTL3	Angiopoietin-related protein 3	rs10889375	0.105384	0.419798	G/A	3.60001e-10
SeqId_10391_1	ANGPTL3	Angiopoietin-related protein 3	rs11208026	0.105384	0.419798	C/G	3.60001e-10
SeqId_10391_1	ANGPTL3	Angiopoietin-related protein 3	rs12085400	-0.177888	0.157493	T/G	4.73643e-15
SeqId_10391_1	ANGPTL3	Angiopoietin-related protein 3	rs76269172	-0.187624	0.0307778	C/A	8.72578e-05
SeqId_10391_1	ANGPTL3	Angiopoietin-related protein 3	rs11208027	0.105611	0.419798	G/A	3.2997e-10
SeqId_10391_1	ANGPTL3	Angiopoietin-related protein 3	rs56305462	-0.177988	0.157701	C/T	4.49077e-15
SeqId_10391_1	ANGPTL3	Angiopoietin-related protein 3	rs11807368	0.105907	0.419867	G/T	2.95667e-10
SeqId_10391_1	ANGPTL3	Angiopoietin-related protein 3	rs12121207	-0.178793	0.156246	C/T	4.10062e-15
SeqId_10391_1	ANGPTL3	Angiopoietin-related protein 3	rs12084633	-0.17585	0.153404	G/A	1.77377e-14
SeqId_10391_1	ANGPTL3	Angiopoietin-related protein 3	rs56935211	-0.180604	0.156731	C/T	2.06947e-15
SeqId_10391_1	ANGPTL3	Angiopoietin-related protein 3	rs11579171	0.0964709	0.431998	C/T	8.08823e-09
SeqId_10391_1	ANGPTL3	Angiopoietin-related protein 3	rs61765883	-0.178451	0.156315	A/G	4.59666e-15
SeqId_10391_1	ANGPTL3	Angiopoietin-related protein 3	rs7416683	-0.182019	0.157493	T/C	9.50208e-16
SeqId_10391_1	ANGPTL3	Angiopoietin-related protein 3	rs12116959	-0.176805	0.153681	A/G	1.17092e-14
SeqId_10391_1	ANGPTL3	Angiopoietin-related protein 3	rs60528349	-0.179056	0.156176	C/T	3.76124e-15
SeqId_10391_1	ANGPTL3	Angiopoietin-related protein 3	rs7546879	-0.176954	0.153819	C/T	1.09878e-14
SeqId_10391_1	ANGPTL3	Angiopoietin-related protein 3	rs7513999	-0.179377	0.156731	T/A	3.09419e-15
SeqId_10391_1	ANGPTL3	Angiopoietin-related protein 3	rs12080049	-0.178714	0.156246	G/A	4.21698e-15
SeqId_10391_1	ANGPTL3	Angiopoietin-related protein 3	rs12044009	-0.341382	0.0212117	A/G	2.09546e-09
SeqId_10391_1	ANGPTL3	Angiopoietin-related protein 3	rs55936326	-0.176954	0.153819	G/A	1.09878e-14
SeqId_10391_1	ANGPTL3	Angiopoietin-related protein 3	rs59317258	-0.176954	0.153819	T/A	1.09878e-14
SeqId_10391_1	ANGPTL3	Angiopoietin-related protein 3	rs57653096	-0.176954	0.153819	G/C	1.09878e-14
SeqId_10391_1	ANGPTL3	Angiopoietin-related protein 3	rs4396149	0.0962199	0.430958	C/T	8.88888e-09
SeqId_10391_1	ANGPTL3	Angiopoietin-related protein 3	rs56280875	-0.177609	0.153681	G/A	9.1665e-15
SeqId_10391_1	ANGPTL3	Angiopoietin-related protein 3	rs56329995	-0.176906	0.153681	G/T	1.13092e-14
SeqId_10391_1	ANGPTL3	Angiopoietin-related protein 3	rs17123817	-0.179479	0.156246	G/A	3.22055e-15
SeqId_10391_1	ANGPTL3	Angiopoietin-related protein 3	rs10889377	-0.180577	0.156384	C/T	2.08533e-15
SeqId_10391_1	ANGPTL3	Angiopoietin-related protein 3	rs10889378	-0.179932	0.156731	C/T	2.54169e-15
SeqId_10391_1	ANGPTL3	Angiopoietin-related protein 3	rs17123830	-0.180488	0.156454	A/G	2.13851e-15
SeqId_10391_1	ANGPTL3	Angiopoietin-related protein 3	rs17388170	-0.178133	0.153958	T/C	6.98768e-15
SeqId_10391_1	ANGPTL3	Angiopoietin-related protein 3	rs6658682	-0.180577	0.156384	G/C	2.08533e-15
SeqId_10391_1	ANGPTL3	Angiopoietin-related protein 3	rs12067646	-0.180727	0.156315	C/T	1.98911e-15
SeqId_10391_1	ANGPTL3	Angiopoietin-related protein 3	rs11208029	-0.184143	0.157147	A/G	5.03256e-16
SeqId_10391_1	ANGPTL3	Angiopoietin-related protein 3	rs6587988	-0.184585	0.158533	C/T	3.39094e-16
SeqId_10391_1	ANGPTL3	Angiopoietin-related protein 3	rs11208030	-0.185379	0.157563	G/A	2.97385e-16
SeqId_10391_1	ANGPTL3	Angiopoietin-related protein 3	rs11208031	-0.183414	0.15784	T/C	5.74405e-16
SeqId_10391_1	ANGPTL3	Angiopoietin-related protein 3	rs12750156	0.0972956	0.422709	C/T	6.23455e-09
SeqId_10391_1	ANGPTL3	Angiopoietin-related protein 3	rs10889379	-0.184109	0.158395	A/G	4.09105e-16
SeqId_10391_1	ANGPTL3	Angiopoietin-related protein 3	rs10889380	-0.184022	0.15784	T/C	4.60052e-16
SeqId_10391_1	ANGPTL3	Angiopoietin-related protein 3	rs145957199	-0.269923	0.0144877	G/A	0.000110224
SeqId_10391_1	ANGPTL3	Angiopoietin-related protein 3	rs10493329	-0.184233	0.157355	A/G	4.77687e-16
SeqId_10391_1	ANGPTL3	Angiopoietin-related protein 3	rs6657707	0.0956581	0.422432	C/T	1.20912e-08
SeqId_10391_1	ANGPTL3	Angiopoietin-related protein 3	rs12129919	0.0769729	0.395674	C/T	5.48096e-06
SeqId_10391_1	ANGPTL3	Angiopoietin-related protein 3	rs12122434	-0.238195	0.0329267	A/G	2.66035e-07
SeqId_10391_1	ANGPTL3	Angiopoietin-related protein 3	rs4370785	-0.184445	0.15687	T/C	4.62591e-16
SeqId_10391_1	ANGPTL3	Angiopoietin-related protein 3	rs4457613	-0.183975	0.156662	A/G	5.59648e-16
SeqId_10391_1	ANGPTL3	Angiopoietin-related protein 3	rs11208032	0.0954657	0.42257	G/C	1.28952e-08
SeqId_10391_1	ANGPTL3	Angiopoietin-related protein 3	rs58583743	-0.183688	0.157909	G/A	5.16361e-16
SeqId_10391_1	ANGPTL3	Angiopoietin-related protein 3	rs11208033	-0.184932	0.157424	A/G	3.67654e-16
SeqId_10391_1	ANGPTL3	Angiopoietin-related protein 3	rs10493328	-0.184932	0.157424	G/A	3.67654e-16
SeqId_10391_1	ANGPTL3	Angiopoietin-related protein 3	rs4409690	-0.18452	0.158187	G/A	3.98165e-16
SeqId_10391_1	ANGPTL3	Angiopoietin-related protein 3	rs10889381	-0.184836	0.158603	A/G	3.07263e-16
SeqId_10391_1	ANGPTL3	Angiopoietin-related protein 3	rs11208034	-0.184932	0.157424	T/C	3.67654e-16
SeqId_10391_1	ANGPTL3	Angiopoietin-related protein 3	rs10789127	-0.184932	0.157424	T/G	3.67654e-16
SeqId_10391_1	ANGPTL3	Angiopoietin-related protein 3	rs12125325	-0.184706	0.157909	A/G	3.55934e-16
SeqId_10391_1	ANGPTL3	Angiopoietin-related protein 3	rs55835075	-0.184172	0.158256	T/C	4.19161e-16
SeqId_10391_1	ANGPTL3	Angiopoietin-related protein 3	rs1927484	-0.184594	0.15784	A/C	3.73159e-16
SeqId_10391_1	ANGPTL3	Angiopoietin-related protein 3	rs1927485	-0.184932	0.157424	G/T	3.67654e-16
SeqId_10391_1	ANGPTL3	Angiopoietin-related protein 3	rs1927486	-0.185442	0.158672	C/T	2.44139e-16
SeqId_10391_1	ANGPTL3	Angiopoietin-related protein 3	rs10789128	-0.184932	0.157424	T/C	3.67654e-16
SeqId_10391_1	ANGPTL3	Angiopoietin-related protein 3	rs142884810	-0.291839	0.0119922	A/C	0.000147748
SeqId_10391_1	ANGPTL3	Angiopoietin-related protein 3	rs72669559	0.0930645	0.0582975	C/T	0.00964096
SeqId_10391_1	ANGPTL3	Angiopoietin-related protein 3	rs943696	-0.186199	0.157909	G/A	2.12811e-16
SeqId_10391_1	ANGPTL3	Angiopoietin-related protein 3	rs6587990	0.0940153	0.424373	T/A	2.13341e-08
SeqId_10391_1	ANGPTL3	Angiopoietin-related protein 3	rs4915855	-0.348975	0.0178151	A/T	2.01375e-08
SeqId_10391_1	ANGPTL3	Angiopoietin-related protein 3	rs12122041	-0.183677	0.157493	G/A	5.57704e-16
SeqId_10391_1	ANGPTL3	Angiopoietin-related protein 3	rs12752360	0.0937561	0.424234	C/G	2.31761e-08
SeqId_10391_1	ANGPTL3	Angiopoietin-related protein 3	rs11579518	0.0937218	0.423887	G/A	2.3294e-08
SeqId_10391_1	ANGPTL3	Angiopoietin-related protein 3	rs11208035	0.0935531	0.424165	T/C	2.49966e-08
SeqId_10391_1	ANGPTL3	Angiopoietin-related protein 3	rs6686232	0.0954011	0.423125	C/T	1.31602e-08
SeqId_10391_1	ANGPTL3	Angiopoietin-related protein 3	rs12120847	0.0953594	0.422709	G/A	1.33438e-08
SeqId_10391_1	ANGPTL3	Angiopoietin-related protein 3	rs10749735	0.0937379	0.424511	A/G	2.36198e-08
SeqId_10391_1	ANGPTL3	Angiopoietin-related protein 3	rs11208036	0.0944411	0.423264	G/A	1.86642e-08
SeqId_10391_1	ANGPTL3	Angiopoietin-related protein 3	rs6665932	0.0943038	0.423679	A/G	1.94057e-08
SeqId_10391_1	ANGPTL3	Angiopoietin-related protein 3	rs6657235	0.0937371	0.424095	T/C	2.33924e-08
SeqId_10391_1	ANGPTL3	Angiopoietin-related protein 3	rs12122891	-0.183677	0.157493	G/A	5.57704e-16
SeqId_10391_1	ANGPTL3	Angiopoietin-related protein 3	rs6660873	0.0947892	0.422778	T/A	1.63273e-08
SeqId_10391_1	ANGPTL3	Angiopoietin-related protein 3	rs12406542	0.147718	0.0535838	A/G	6.63469e-05
SeqId_10391_1	ANGPTL3	Angiopoietin-related protein 3	rs6682286	0.094742	0.42264	G/A	1.68001e-08
SeqId_10391_1	ANGPTL3	Angiopoietin-related protein 3	rs7539616	0.102146	0.228338	C/T	2.31994e-07
SeqId_10391_1	ANGPTL3	Angiopoietin-related protein 3	rs12134455	0.0935477	0.423679	A/G	2.56316e-08
SeqId_10391_1	ANGPTL3	Angiopoietin-related protein 3	rs11208037	0.0933454	0.42361	A/G	2.73814e-08
SeqId_10391_1	ANGPTL3	Angiopoietin-related protein 3	rs11208038	0.0950352	0.422709	A/G	1.52226e-08
SeqId_10391_1	ANGPTL3	Angiopoietin-related protein 3	rs2366820	0.0953893	0.422709	C/T	1.33302e-08
SeqId_10391_1	ANGPTL3	Angiopoietin-related protein 3	rs2366821	0.0930852	0.423402	G/C	2.96459e-08
SeqId_10391_1	ANGPTL3	Angiopoietin-related protein 3	rs138219207	-0.174294	0.0219049	C/T	0.00227909
SeqId_10391_1	ANGPTL3	Angiopoietin-related protein 3	rs3737891	-0.182918	0.155414	T/C	1.05726e-15
SeqId_10391_1	ANGPTL3	Angiopoietin-related protein 3	rs11208039	-0.183531	0.155552	T/C	8.08881e-16
SeqId_10391_1	ANGPTL3	Angiopoietin-related protein 3	rs7528963	0.105397	0.190489	A/G	6.03015e-07
SeqId_10391_1	ANGPTL3	Angiopoietin-related protein 3	rs116070675	0.191677	0.0265493	T/C	0.000213348
SeqId_10391_1	ANGPTL3	Angiopoietin-related protein 3	rs11208040	0.0950326	0.422432	T/A	1.51825e-08
SeqId_10391_1	ANGPTL3	Angiopoietin-related protein 3	rs12090494	-0.184856	0.157493	C/G	3.75572e-16
SeqId_10391_1	ANGPTL3	Angiopoietin-related protein 3	rs185213920	0.564198	0.0134479	G/A	5.68e-15
SeqId_10391_1	ANGPTL3	Angiopoietin-related protein 3	rs7513520	0.094714	0.421045	C/T	1.71372e-08
SeqId_10391_1	ANGPTL3	Angiopoietin-related protein 3	rs17123896	-0.184045	0.158256	C/T	4.39016e-16
SeqId_10391_1	ANGPTL3	Angiopoietin-related protein 3	rs57885631	0.0881088	0.0586441	C/T	0.0140252
SeqId_10391_1	ANGPTL3	Angiopoietin-related protein 3	rs11208041	-0.183136	0.157909	A/G	6.53645e-16
SeqId_10391_1	ANGPTL3	Angiopoietin-related protein 3	rs11208042	-0.183697	0.158533	G/T	4.8621e-16
SeqId_10391_1	ANGPTL3	Angiopoietin-related protein 3	rs7519205	0.0951946	0.422432	G/A	1.43501e-08
SeqId_10391_1	ANGPTL3	Angiopoietin-related protein 3	rs6587991	0.0949014	0.422362	C/A	1.58397e-08
SeqId_10391_1	ANGPTL3	Angiopoietin-related protein 3	rs112448636	-0.184896	0.158603	G/T	3.00517e-16
SeqId_10391_1	ANGPTL3	Angiopoietin-related protein 3	rs7512374	0.0937787	0.423541	C/T	2.35309e-08
SeqId_10391_1	ANGPTL3	Angiopoietin-related protein 3	rs7512529	0.0937787	0.423541	G/A	2.35309e-08
SeqId_10391_1	ANGPTL3	Angiopoietin-related protein 3	rs7524508	0.0937787	0.423541	T/A	2.35309e-08
SeqId_10391_1	ANGPTL3	Angiopoietin-related protein 3	rs12085401	-0.183709	0.157701	T/C	5.408e-16
SeqId_10391_1	ANGPTL3	Angiopoietin-related protein 3	rs17123899	-0.18329	0.158256	G/A	5.78449e-16
SeqId_10391_1	ANGPTL3	Angiopoietin-related protein 3	rs11587081	0.0948726	0.422709	A/G	1.61072e-08
SeqId_10391_1	ANGPTL3	Angiopoietin-related protein 3	rs7527905	0.0948787	0.42264	G/A	1.60217e-08
SeqId_10391_1	ANGPTL3	Angiopoietin-related protein 3	rs12135672	-0.183626	0.157563	T/A	5.64522e-16
SeqId_10391_1	ANGPTL3	Angiopoietin-related protein 3	rs10889385	0.0932132	0.423818	T/A	2.81459e-08
SeqId_10391_1	ANGPTL3	Angiopoietin-related protein 3	rs151033707	0.595834	0.0126161	T/G	1.79022e-15
SeqId_10391_1	ANGPTL3	Angiopoietin-related protein 3	rs11208043	0.0942003	0.422848	C/T	2.00822e-08
SeqId_10391_1	ANGPTL3	Angiopoietin-related protein 3	rs2886771	0.0932132	0.423818	A/G	2.81459e-08
SeqId_10391_1	ANGPTL3	Angiopoietin-related protein 3	rs12567999	0.0931993	0.423887	T/C	2.81146e-08
SeqId_10391_1	ANGPTL3	Angiopoietin-related protein 3	rs10493327	0.0932132	0.423818	C/T	2.81459e-08
SeqId_10391_1	ANGPTL3	Angiopoietin-related protein 3	rs12087034	-0.183393	0.157147	G/A	6.38396e-16
SeqId_10391_1	ANGPTL3	Angiopoietin-related protein 3	rs12066524	-0.184649	0.157077	C/T	4.21131e-16
SeqId_10391_1	ANGPTL3	Angiopoietin-related protein 3	rs6695607	0.0932132	0.423818	T/G	2.81459e-08
SeqId_10391_1	ANGPTL3	Angiopoietin-related protein 3	rs12743698	0.093251	0.423749	C/T	2.79483e-08
SeqId_10391_1	ANGPTL3	Angiopoietin-related protein 3	rs3737892	0.0936329	0.423818	A/G	2.4159e-08
SeqId_10391_1	ANGPTL3	Angiopoietin-related protein 3	rs3737893	0.0930802	0.423749	T/C	2.96266e-08
SeqId_10391_1	ANGPTL3	Angiopoietin-related protein 3	rs11208044	-0.183006	0.157424	G/T	6.92091e-16
SeqId_10391_1	ANGPTL3	Angiopoietin-related protein 3	rs4448545	0.0940574	0.42257	G/A	2.08315e-08
SeqId_10391_1	ANGPTL3	Angiopoietin-related protein 3	rs61765937	0.165205	0.0471371	G/A	1.92878e-05
SeqId_10391_1	ANGPTL3	Angiopoietin-related protein 3	rs11208045	0.0928962	0.423472	A/G	3.08768e-08
SeqId_10391_1	ANGPTL3	Angiopoietin-related protein 3	rs11208046	0.093933	0.423333	C/T	2.17049e-08
SeqId_10391_1	ANGPTL3	Angiopoietin-related protein 3	rs61765938	-0.209833	0.0874116	A/G	7.92802e-13
SeqId_10391_1	ANGPTL3	Angiopoietin-related protein 3	rs144171645	-0.268308	0.014557	T/A	0.000116881
SeqId_10391_1	ANGPTL3	Angiopoietin-related protein 3	rs12748640	0.0930706	0.423541	T/C	2.91836e-08
SeqId_10391_1	ANGPTL3	Angiopoietin-related protein 3	rs12097658	-0.184337	0.157424	T/C	4.26163e-16
SeqId_10391_1	ANGPTL3	Angiopoietin-related protein 3	rs6587992	0.0934401	0.423333	A/G	2.64167e-08
SeqId_10391_1	ANGPTL3	Angiopoietin-related protein 3	rs6587993	0.0933076	0.423264	T/C	2.78037e-08
SeqId_10391_1	ANGPTL3	Angiopoietin-related protein 3	rs6587994	0.0934401	0.423333	G/A	2.64167e-08
SeqId_10391_1	ANGPTL3	Angiopoietin-related protein 3	rs6670072	0.0934781	0.423264	T/C	2.62302e-08
SeqId_10391_1	ANGPTL3	Angiopoietin-related protein 3	rs11208048	-0.185432	0.157285	G/A	3.10103e-16
SeqId_10391_1	ANGPTL3	Angiopoietin-related protein 3	rs6676821	0.0948408	0.422986	T/G	1.68068e-08
SeqId_10391_1	ANGPTL3	Angiopoietin-related protein 3	rs116466322	-0.162375	0.0381256	C/T	0.000146467
SeqId_10391_1	ANGPTL3	Angiopoietin-related protein 3	rs6677051	0.0940078	0.424234	T/C	2.18448e-08
SeqId_10391_1	ANGPTL3	Angiopoietin-related protein 3	rs1981067	0.0935241	0.42361	C/T	2.62286e-08
SeqId_10391_1	ANGPTL3	Angiopoietin-related protein 3	rs6587996	0.0935241	0.42361	G/A	2.62286e-08
SeqId_10391_1	ANGPTL3	Angiopoietin-related protein 3	rs6656119	0.0935241	0.42361	C/G	2.62286e-08
SeqId_10391_1	ANGPTL3	Angiopoietin-related protein 3	rs7527423	0.0940247	0.423679	T/A	2.1961e-08
SeqId_10391_1	ANGPTL3	Angiopoietin-related protein 3	rs6676637	0.0940602	0.423818	T/G	2.14368e-08
SeqId_10391_1	ANGPTL3	Angiopoietin-related protein 3	rs7521483	0.0939866	0.423749	C/A	2.21186e-08
SeqId_10391_1	ANGPTL3	Angiopoietin-related protein 3	rs2184192	0.100011	0.228546	T/G	4.11317e-07
SeqId_10391_1	ANGPTL3	Angiopoietin-related protein 3	rs1333736	0.0932756	0.423818	T/A	2.80526e-08
SeqId_10391_1	ANGPTL3	Angiopoietin-related protein 3	rs6670694	0.0932756	0.423818	G/A	2.80526e-08
SeqId_10391_1	ANGPTL3	Angiopoietin-related protein 3	rs6683732	0.0932756	0.423818	T/C	2.80526e-08
SeqId_10391_1	ANGPTL3	Angiopoietin-related protein 3	rs7540205	0.0932756	0.423818	T/C	2.80526e-08
SeqId_10391_1	ANGPTL3	Angiopoietin-related protein 3	rs1360678	0.0934255	0.423749	T/C	2.65684e-08
SeqId_10391_1	ANGPTL3	Angiopoietin-related protein 3	rs3211074	0.0924871	0.42361	G/A	3.66663e-08
SeqId_10391_1	ANGPTL3	Angiopoietin-related protein 3	rs17097064	0.0935812	0.423887	T/G	2.51201e-08
SeqId_10391_1	ANGPTL3	Angiopoietin-related protein 3	rs998096	0.0925401	0.423679	A/C	3.61255e-08
SeqId_10391_1	ANGPTL3	Angiopoietin-related protein 3	rs12128286	0.0949753	0.422778	A/C	1.57392e-08
SeqId_10391_1	ANGPTL3	Angiopoietin-related protein 3	rs1931079	0.0932756	0.423818	G/A	2.80526e-08
SeqId_10391_1	ANGPTL3	Angiopoietin-related protein 3	rs11803404	0.0949753	0.422778	T/C	1.57392e-08
SeqId_10391_1	ANGPTL3	Angiopoietin-related protein 3	rs12125986	-0.183464	0.157077	T/A	6.48161e-16
SeqId_10391_1	ANGPTL3	Angiopoietin-related protein 3	rs1333730	0.0945493	0.424373	G/A	1.80724e-08
SeqId_10391_1	ANGPTL3	Angiopoietin-related protein 3	rs11208049	0.0937178	0.423887	G/A	2.39705e-08
SeqId_10391_1	ANGPTL3	Angiopoietin-related protein 3	rs7553110	0.0932646	0.423818	A/G	2.7906e-08
SeqId_10391_1	ANGPTL3	Angiopoietin-related protein 3	rs7555606	0.0936774	0.423818	A/G	2.42289e-08
SeqId_10391_1	ANGPTL3	Angiopoietin-related protein 3	rs11584363	0.094079	0.424095	A/G	2.11805e-08
SeqId_10391_1	ANGPTL3	Angiopoietin-related protein 3	rs11208050	0.0955629	0.422986	T/C	1.24729e-08
SeqId_10391_1	ANGPTL3	Angiopoietin-related protein 3	rs11208051	0.094079	0.424095	C/T	2.11805e-08
SeqId_10391_1	ANGPTL3	Angiopoietin-related protein 3	rs12756081	0.0944244	0.424165	G/A	1.86886e-08
SeqId_10391_1	ANGPTL3	Angiopoietin-related protein 3	rs6587997	0.094079	0.424095	T/G	2.11805e-08
SeqId_10391_1	ANGPTL3	Angiopoietin-related protein 3	rs11208052	0.0936285	0.424026	A/G	2.44253e-08
SeqId_10391_1	ANGPTL3	Angiopoietin-related protein 3	rs6693530	0.0934525	0.424026	G/A	2.59437e-08
SeqId_10391_1	ANGPTL3	Angiopoietin-related protein 3	rs12061691	-0.182054	0.157216	G/A	1.06542e-15
SeqId_10391_1	ANGPTL3	Angiopoietin-related protein 3	rs12725996	0.0947179	0.42264	T/A	1.67844e-08
SeqId_10391_1	ANGPTL3	Angiopoietin-related protein 3	rs7515960	0.0936888	0.423957	A/G	2.38492e-08
SeqId_10391_1	ANGPTL3	Angiopoietin-related protein 3	rs77449055	-0.174257	0.0369472	G/A	5.79984e-05
SeqId_10391_1	ANGPTL3	Angiopoietin-related protein 3	rs6587998	0.0936888	0.423957	C/T	2.38492e-08
SeqId_10391_1	ANGPTL3	Angiopoietin-related protein 3	rs6685784	0.0945858	0.423056	C/A	1.75828e-08
SeqId_10391_1	ANGPTL3	Angiopoietin-related protein 3	rs76620211	-0.187475	0.0216276	T/G	0.00110439
SeqId_10391_1	ANGPTL3	Angiopoietin-related protein 3	rs12749904	0.0945899	0.423679	C/A	1.75773e-08
SeqId_10391_1	ANGPTL3	Angiopoietin-related protein 3	rs12136636	-0.182054	0.157216	C/A	1.06542e-15
SeqId_10391_1	ANGPTL3	Angiopoietin-related protein 3	rs12066108	-0.182054	0.157216	G/A	1.06542e-15
SeqId_10391_1	ANGPTL3	Angiopoietin-related protein 3	rs1537496	0.0936888	0.423957	A/T	2.38492e-08
SeqId_10391_1	ANGPTL3	Angiopoietin-related protein 3	rs11208054	-0.179519	0.150492	A/G	7.25998e-15
SeqId_10391_1	ANGPTL3	Angiopoietin-related protein 3	rs7526246	0.0934817	0.424997	A/T	2.51994e-08
SeqId_10391_1	ANGPTL3	Angiopoietin-related protein 3	rs79004164	-0.167013	0.0383336	G/C	9.05473e-05
SeqId_10391_1	ANGPTL3	Angiopoietin-related protein 3	rs12728111	0.093674	0.425204	C/T	2.33869e-08
SeqId_10391_1	ANGPTL3	Angiopoietin-related protein 3	rs12742537	0.0943814	0.424719	G/A	1.85862e-08
SeqId_10391_1	ANGPTL3	Angiopoietin-related protein 3	rs11208055	-0.181942	0.157147	C/G	1.11628e-15
SeqId_10391_1	ANGPTL3	Angiopoietin-related protein 3	rs11580642	0.0932987	0.425135	T/A	2.60443e-08
SeqId_10391_1	ANGPTL3	Angiopoietin-related protein 3	rs78672300	-0.187584	0.0218356	G/A	0.00104122
SeqId_10391_1	ANGPTL3	Angiopoietin-related protein 3	rs72671709	0.0988072	0.0680022	C/T	0.00280835
SeqId_10391_1	ANGPTL3	Angiopoietin-related protein 3	rs11804568	0.0939791	0.42465	T/C	2.0902e-08
SeqId_10391_1	ANGPTL3	Angiopoietin-related protein 3	rs11208056	0.095484	0.423056	C/T	1.26232e-08
SeqId_10391_1	ANGPTL3	Angiopoietin-related protein 3	rs12564421	0.0639161	0.391931	G/T	0.000169884
SeqId_10391_1	ANGPTL3	Angiopoietin-related protein 3	rs2803244	-0.175518	0.151671	G/A	1.97824e-14
SeqId_10391_1	ANGPTL3	Angiopoietin-related protein 3	rs78338227	0.103533	0.064259	C/T	0.00214697
SeqId_10391_1	ANGPTL3	Angiopoietin-related protein 3	rs116665700	-0.172425	0.0367392	T/A	7.45179e-05
SeqId_10391_1	ANGPTL3	Angiopoietin-related protein 3	rs7512480	0.11642	0.48579	C/T	1.6452e-12
SeqId_10391_1	ANGPTL3	Angiopoietin-related protein 3	rs78892996	0.0976722	0.059268	A/G	0.00616412
SeqId_10391_1	ANGPTL3	Angiopoietin-related protein 3	rs2780873	-0.171515	0.0827672	C/A	1.14823e-08
SeqId_10391_1	ANGPTL3	Angiopoietin-related protein 3	rs12751505	-0.0454909	0.272979	C/T	0.0148028
SeqId_10391_1	ANGPTL3	Angiopoietin-related protein 3	rs2780874	-0.172488	0.0826286	C/T	9.68245e-09
SeqId_10391_1	ANGPTL3	Angiopoietin-related protein 3	rs2780875	-0.169888	0.0823513	T/C	1.6743e-08
SeqId_10391_1	ANGPTL3	Angiopoietin-related protein 3	rs10889388	-0.0469702	0.272979	C/T	0.0118543
SeqId_10391_1	ANGPTL3	Angiopoietin-related protein 3	rs2803240	-0.169888	0.0823513	A/C	1.6743e-08
SeqId_10391_1	ANGPTL3	Angiopoietin-related protein 3	rs1333729	-0.169888	0.0823513	G/C	1.6743e-08
SeqId_10391_1	ANGPTL3	Angiopoietin-related protein 3	rs75883586	0.0958319	0.0600998	A/G	0.00571954
SeqId_10391_1	ANGPTL3	Angiopoietin-related protein 3	rs2780876	-0.169888	0.0823513	A/G	1.6743e-08
SeqId_10391_1	ANGPTL3	Angiopoietin-related protein 3	rs2780877	-0.169888	0.0823513	G/A	1.6743e-08
SeqId_10391_1	ANGPTL3	Angiopoietin-related protein 3	rs61767873	-0.177817	0.0160128	C/A	0.00727894
SeqId_10391_1	ANGPTL3	Angiopoietin-related protein 3	rs7520254	-0.153151	0.0883128	C/A	1.66549e-07
SeqId_10391_1	ANGPTL3	Angiopoietin-related protein 3	rs34548601	-0.238621	0.0122002	G/T	0.00175734
SeqId_10391_1	ANGPTL3	Angiopoietin-related protein 3	rs2780879	-0.1422	0.0707057	T/C	1.12978e-05
SeqId_10391_1	ANGPTL3	Angiopoietin-related protein 3	rs56330542	0.102848	0.0520588	C/T	0.0065287
SeqId_10391_1	ANGPTL3	Angiopoietin-related protein 3	rs143999074	-0.165698	0.0184389	G/A	0.0077303
SeqId_10391_1	ANGPTL3	Angiopoietin-related protein 3	rs79532976	0.138573	0.0281436	G/A	0.00549162
SeqId_10391_1	ANGPTL3	Angiopoietin-related protein 3	rs12122318	-0.0486699	0.272078	A/T	0.00955111
SeqId_10391_1	ANGPTL3	Angiopoietin-related protein 3	rs6698556	-0.307376	0.0192014	C/T	3.80978e-07
SeqId_10391_1	ANGPTL3	Angiopoietin-related protein 3	rs12029813	-0.319176	0.0189935	C/T	1.54931e-07
SeqId_10391_1	ANGPTL3	Angiopoietin-related protein 3	rs28578448	-0.048791	0.272217	A/G	0.00935077
SeqId_10391_1	ANGPTL3	Angiopoietin-related protein 3	rs74596097	-0.311157	0.0189935	G/A	3.14491e-07
SeqId_10391_1	ANGPTL3	Angiopoietin-related protein 3	rs12141281	-0.047322	0.268543	G/A	0.0120997
SeqId_10391_1	ANGPTL3	Angiopoietin-related protein 3	rs6657139	-0.304065	0.0192014	G/A	5.07584e-07
SeqId_10391_1	ANGPTL3	Angiopoietin-related protein 3	rs74910809	-0.310886	0.0189242	T/C	3.3732e-07
SeqId_10391_1	ANGPTL3	Angiopoietin-related protein 3	rs7518366	-0.311157	0.0189935	C/T	3.14491e-07
SeqId_10391_1	ANGPTL3	Angiopoietin-related protein 3	rs12023505	-0.316031	0.0190628	T/C	1.95342e-07
SeqId_10391_1	ANGPTL3	Angiopoietin-related protein 3	rs11208060	-0.30339	0.0192708	T/G	5.14658e-07
SeqId_10391_1	ANGPTL3	Angiopoietin-related protein 3	rs4915857	-0.0741742	0.287398	G/A	5.9572e-05
SeqId_10391_1	ANGPTL3	Angiopoietin-related protein 3	rs116777427	-0.195642	0.0156662	T/A	0.00347301
SeqId_10391_1	ANGPTL3	Angiopoietin-related protein 3	rs12049000	-0.304065	0.0192014	G/A	5.07584e-07
SeqId_10391_1	ANGPTL3	Angiopoietin-related protein 3	rs12024541	-0.304065	0.0192014	T/A	5.07584e-07
SeqId_10391_1	ANGPTL3	Angiopoietin-related protein 3	rs12118978	-0.0486614	0.268266	G/T	0.00984204
SeqId_10391_1	ANGPTL3	Angiopoietin-related protein 3	rs12119011	-0.0488694	0.268335	G/C	0.00950706
SeqId_10391_1	ANGPTL3	Angiopoietin-related protein 3	rs12134779	-0.0476884	0.291765	C/T	0.00916997
SeqId_10391_1	ANGPTL3	Angiopoietin-related protein 3	rs114539349	-0.136524	0.0294607	G/A	0.00545307
SeqId_10391_1	ANGPTL3	Angiopoietin-related protein 3	rs12131266	-0.0454626	0.29121	C/A	0.0130329
SeqId_10391_1	ANGPTL3	Angiopoietin-related protein 3	rs114627291	-0.324883	0.018231	C/T	1.61812e-07
SeqId_10391_1	ANGPTL3	Angiopoietin-related protein 3	rs9436667	-0.064873	0.11403	C/T	0.012245
SeqId_10391_1	ANGPTL3	Angiopoietin-related protein 3	rs12142389	-0.225462	0.0173991	G/A	0.000422022
SeqId_10391_1	ANGPTL3	Angiopoietin-related protein 3	rs12119857	0.0607282	0.392624	G/A	0.000375197
SeqId_10391_1	ANGPTL3	Angiopoietin-related protein 3	rs17124198	-0.241454	0.0100513	C/T	0.00398337
SeqId_10391_1	ANGPTL3	Angiopoietin-related protein 3	rs79827014	-0.149465	0.0219742	T/C	0.00835801
SeqId_10391_1	ANGPTL3	Angiopoietin-related protein 3	rs56273053	0.129918	0.0326494	A/G	0.00549829
SeqId_10391_1	ANGPTL3	Angiopoietin-related protein 3	rs78735573	0.172841	0.0149036	T/C	0.0116976
SeqId_11109_56	SVEP1$	Sushi, von Willebrand factor type A, EGF and pentraxin domain-containing protein 1	rs60182145	0.146666	0.0200333	C/T	0.0135071
SeqId_11109_56	SVEP1$	Sushi, von Willebrand factor type A, EGF and pentraxin domain-containing protein 1	rs7848719	0.146808	0.019964	C/T	0.0135683
SeqId_11109_56	SVEP1$	Sushi, von Willebrand factor type A, EGF and pentraxin domain-containing protein 1	rs142368725	0.220366	0.0115763	G/A	0.00460972
SeqId_11109_56	SVEP1$	Sushi, von Willebrand factor type A, EGF and pentraxin domain-containing protein 1	rs181591311	-0.106226	0.0391654	C/T	0.0138171
SeqId_11109_56	SVEP1$	Sushi, von Willebrand factor type A, EGF and pentraxin domain-containing protein 1	rs117218154	0.202192	0.0120616	A/C	0.00801727
SeqId_11109_56	SVEP1$	Sushi, von Willebrand factor type A, EGF and pentraxin domain-containing protein 1	rs6477731	0.0498153	0.214613	G/A	0.0139246
SeqId_11109_56	SVEP1$	Sushi, von Willebrand factor type A, EGF and pentraxin domain-containing protein 1	rs7858354	0.154174	0.0193401	A/G	0.0106479
SeqId_11109_56	SVEP1$	Sushi, von Willebrand factor type A, EGF and pentraxin domain-containing protein 1	rs932989	0.154174	0.0193401	T/G	0.0106479
SeqId_11109_56	SVEP1$	Sushi, von Willebrand factor type A, EGF and pentraxin domain-containing protein 1	rs7029855	0.120975	0.0302232	A/G	0.0123245
SeqId_11109_56	SVEP1$	Sushi, von Willebrand factor type A, EGF and pentraxin domain-containing protein 1	rs77929678	0.148819	0.0189935	A/C	0.014507
SeqId_11109_56	SVEP1$	Sushi, von Willebrand factor type A, EGF and pentraxin domain-containing protein 1	rs74791192	0.148819	0.0189935	G/A	0.014507
SeqId_11109_56	SVEP1$	Sushi, von Willebrand factor type A, EGF and pentraxin domain-containing protein 1	rs12685804	0.161721	0.0200333	A/G	0.00645377
SeqId_11109_56	SVEP1$	Sushi, von Willebrand factor type A, EGF and pentraxin domain-containing protein 1	rs3741893	0.166032	0.0203106	G/A	0.00488488
SeqId_11109_56	SVEP1$	Sushi, von Willebrand factor type A, EGF and pentraxin domain-containing protein 1	rs76700338	0.19369	0.021489	G/A	0.000717447
SeqId_11109_56	SVEP1$	Sushi, von Willebrand factor type A, EGF and pentraxin domain-containing protein 1	rs12686321	0.1639	0.0204492	G/T	0.00531577
SeqId_11109_56	SVEP1$	Sushi, von Willebrand factor type A, EGF and pentraxin domain-containing protein 1	rs12686628	0.158138	0.0193401	G/A	0.0087995
SeqId_11109_56	SVEP1$	Sushi, von Willebrand factor type A, EGF and pentraxin domain-containing protein 1	rs7871198	0.152488	0.0190628	C/G	0.0121061
SeqId_11109_56	SVEP1$	Sushi, von Willebrand factor type A, EGF and pentraxin domain-containing protein 1	rs12686156	0.158559	0.0192014	C/T	0.00884797
SeqId_11109_56	SVEP1$	Sushi, von Willebrand factor type A, EGF and pentraxin domain-containing protein 1	rs6477735	0.164951	0.0188548	G/C	0.00692878
SeqId_11109_56	SVEP1$	Sushi, von Willebrand factor type A, EGF and pentraxin domain-containing protein 1	rs35373013	0.199426	0.0140718	C/T	0.00464494
SeqId_11109_56	SVEP1$	Sushi, von Willebrand factor type A, EGF and pentraxin domain-containing protein 1	rs1411950	0.166135	0.0188548	A/G	0.00653517
SeqId_11109_56	SVEP1$	Sushi, von Willebrand factor type A, EGF and pentraxin domain-containing protein 1	rs141678025	0.159087	0.0196174	A/C	0.00797436
SeqId_11109_56	SVEP1$	Sushi, von Willebrand factor type A, EGF and pentraxin domain-containing protein 1	rs141616271	0.145339	0.0218356	T/G	0.0108154
SeqId_11109_56	SVEP1$	Sushi, von Willebrand factor type A, EGF and pentraxin domain-containing protein 1	rs146193669	0.141919	0.0216969	T/C	0.0130946
SeqId_11109_56	SVEP1$	Sushi, von Willebrand factor type A, EGF and pentraxin domain-containing protein 1	rs10980156	-0.179324	0.0185776	A/T	0.00342979
SeqId_11109_56	SVEP1$	Sushi, von Willebrand factor type A, EGF and pentraxin domain-containing protein 1	rs148256336	0.213666	0.0116456	C/T	0.00558157
SeqId_11109_56	SVEP1$	Sushi, von Willebrand factor type A, EGF and pentraxin domain-containing protein 1	rs117696854	0.253886	0.0141411	T/C	0.000282772
SeqId_11109_56	SVEP1$	Sushi, von Willebrand factor type A, EGF and pentraxin domain-containing protein 1	rs77405629	0.0754363	0.101345	A/G	0.00603694
SeqId_11109_56	SVEP1$	Sushi, von Willebrand factor type A, EGF and pentraxin domain-containing protein 1	rs77031037	0.243071	0.0133093	C/A	0.00077865
SeqId_11109_56	SVEP1$	Sushi, von Willebrand factor type A, EGF and pentraxin domain-containing protein 1	rs1327776	-0.0552946	0.420699	T/C	0.000894834
SeqId_11109_56	SVEP1$	Sushi, von Willebrand factor type A, EGF and pentraxin domain-containing protein 1	rs181603138	0.250158	0.0140718	T/C	0.000383268
SeqId_11109_56	SVEP1$	Sushi, von Willebrand factor type A, EGF and pentraxin domain-containing protein 1	rs116979536	-0.15258	0.0323721	A/G	0.00122054
SeqId_11109_56	SVEP1$	Sushi, von Willebrand factor type A, EGF and pentraxin domain-containing protein 1	rs78288778	-0.0970769	0.0634965	G/A	0.00418109
SeqId_11109_56	SVEP1$	Sushi, von Willebrand factor type A, EGF and pentraxin domain-containing protein 1	rs34665027	0.218134	0.0136559	G/A	0.00251882
SeqId_11109_56	SVEP1$	Sushi, von Willebrand factor type A, EGF and pentraxin domain-containing protein 1	rs7863279	0.265453	0.0108831	A/G	0.000855508
SeqId_11109_56	SVEP1$	Sushi, von Willebrand factor type A, EGF and pentraxin domain-containing protein 1	rs16914831	0.272635	0.0107445	G/A	0.000665041
SeqId_11109_56	SVEP1$	Sushi, von Willebrand factor type A, EGF and pentraxin domain-containing protein 1	rs73655316	0.26856	0.0108138	G/A	0.000771072
SeqId_11109_56	SVEP1$	Sushi, von Willebrand factor type A, EGF and pentraxin domain-containing protein 1	rs16914834	0.272635	0.0107445	T/G	0.000665041
SeqId_11109_56	SVEP1$	Sushi, von Willebrand factor type A, EGF and pentraxin domain-containing protein 1	rs73655317	0.272635	0.0107445	G/A	0.000665041
SeqId_11109_56	SVEP1$	Sushi, von Willebrand factor type A, EGF and pentraxin domain-containing protein 1	rs16914837	0.272635	0.0107445	G/T	0.000665041
SeqId_11109_56	SVEP1$	Sushi, von Willebrand factor type A, EGF and pentraxin domain-containing protein 1	rs41301541	0.200003	0.0146264	T/C	0.00383305
SeqId_11109_56	SVEP1$	Sushi, von Willebrand factor type A, EGF and pentraxin domain-containing protein 1	rs34636393	0.076341	0.0958686	T/G	0.00711535
SeqId_11109_56	SVEP1$	Sushi, von Willebrand factor type A, EGF and pentraxin domain-containing protein 1	rs79524133	-0.140864	0.0294607	G/A	0.0043245
SeqId_11109_56	SVEP1$	Sushi, von Willebrand factor type A, EGF and pentraxin domain-containing protein 1	rs72757024	-0.140672	0.0243311	C/G	0.00905746
SeqId_11109_56	SVEP1$	Sushi, von Willebrand factor type A, EGF and pentraxin domain-containing protein 1	rs139591062	0.171795	0.0143491	T/A	0.0148124
SeqId_11109_56	SVEP1$	Sushi, von Willebrand factor type A, EGF and pentraxin domain-containing protein 1	rs140993001	0.249287	0.0201719	G/T	2.86354e-05
SeqId_11109_56	SVEP1$	Sushi, von Willebrand factor type A, EGF and pentraxin domain-containing protein 1	rs142843414	-0.126804	0.0417995	C/T	0.00219711
SeqId_11109_56	SVEP1$	Sushi, von Willebrand factor type A, EGF and pentraxin domain-containing protein 1	rs12554572	-0.129504	0.0555247	G/C	0.000353544
SeqId_11109_56	SVEP1$	Sushi, von Willebrand factor type A, EGF and pentraxin domain-containing protein 1	rs72607181	-0.148863	0.0555941	G/A	3.87713e-05
SeqId_11109_56	SVEP1$	Sushi, von Willebrand factor type A, EGF and pentraxin domain-containing protein 1	rs201771117	0.0597437	0.150076	G/A	0.010413
SeqId_11109_56	SVEP1$	Sushi, von Willebrand factor type A, EGF and pentraxin domain-containing protein 1	rs139591226	-0.174749	0.0235686	C/A	0.00154343
SeqId_11109_56	SVEP1$	Sushi, von Willebrand factor type A, EGF and pentraxin domain-containing protein 1	rs4601402	0.0567459	0.151255	A/G	0.0144085
SeqId_11109_56	SVEP1$	Sushi, von Willebrand factor type A, EGF and pentraxin domain-containing protein 1	rs4567116	0.0567459	0.151255	C/G	0.0144085
SeqId_11109_56	SVEP1$	Sushi, von Willebrand factor type A, EGF and pentraxin domain-containing protein 1	rs10816948	0.0563368	0.151255	C/T	0.0151293
SeqId_11109_56	SVEP1$	Sushi, von Willebrand factor type A, EGF and pentraxin domain-containing protein 1	rs7033760	0.0564121	0.151671	G/A	0.0148227
SeqId_11109_56	SVEP1$	Sushi, von Willebrand factor type A, EGF and pentraxin domain-containing protein 1	rs79572934	-0.1155	0.0478303	A/C	0.00286227
SeqId_11109_56	SVEP1$	Sushi, von Willebrand factor type A, EGF and pentraxin domain-containing protein 1	rs7041105	0.0596103	0.151601	G/A	0.0100352
SeqId_11109_56	SVEP1$	Sushi, von Willebrand factor type A, EGF and pentraxin domain-containing protein 1	rs2026315	0.0597854	0.150908	C/T	0.0099758
SeqId_11109_56	SVEP1$	Sushi, von Willebrand factor type A, EGF and pentraxin domain-containing protein 1	rs4135215	0.0593293	0.151393	T/C	0.0104173
SeqId_11109_56	SVEP1$	Sushi, von Willebrand factor type A, EGF and pentraxin domain-containing protein 1	rs200142608	0.0659719	0.14259	A/G	0.00584044
SeqId_11109_56	SVEP1$	Sushi, von Willebrand factor type A, EGF and pentraxin domain-containing protein 1	rs117090056	-0.106172	0.0385415	A/G	0.0136548
SeqId_11109_56	SVEP1$	Sushi, von Willebrand factor type A, EGF and pentraxin domain-containing protein 1	rs4135183	0.0653856	0.142728	C/T	0.00628045
SeqId_11109_56	SVEP1$	Sushi, von Willebrand factor type A, EGF and pentraxin domain-containing protein 1	rs181027420	0.219944	0.013032	T/C	0.00290491
SeqId_11109_56	SVEP1$	Sushi, von Willebrand factor type A, EGF and pentraxin domain-containing protein 1	rs188860634	0.219944	0.013032	T/C	0.00290491
SeqId_11109_56	SVEP1$	Sushi, von Willebrand factor type A, EGF and pentraxin domain-containing protein 1	rs1410051	-0.0592588	0.234369	T/C	0.00252005
SeqId_11109_56	SVEP1$	Sushi, von Willebrand factor type A, EGF and pentraxin domain-containing protein 1	rs1049927	0.0646399	0.139956	T/C	0.00732146
SeqId_11109_56	SVEP1$	Sushi, von Willebrand factor type A, EGF and pentraxin domain-containing protein 1	rs72757061	0.0660038	0.138708	G/A	0.00638503
SeqId_11109_56	SVEP1$	Sushi, von Willebrand factor type A, EGF and pentraxin domain-containing protein 1	rs72757062	0.066207	0.142798	A/G	0.00564955
SeqId_11109_56	SVEP1$	Sushi, von Willebrand factor type A, EGF and pentraxin domain-containing protein 1	rs4978899	-0.067404	0.102731	C/T	0.0140893
SeqId_11109_56	SVEP1$	Sushi, von Willebrand factor type A, EGF and pentraxin domain-containing protein 1	rs78679318	0.068167	0.184667	T/G	0.00152504
SeqId_11109_56	SVEP1$	Sushi, von Willebrand factor type A, EGF and pentraxin domain-containing protein 1	rs55992741	-0.0794209	0.111881	T/A	0.0024727
SeqId_11109_56	SVEP1$	Sushi, von Willebrand factor type A, EGF and pentraxin domain-containing protein 1	rs4978900	-0.107152	0.042978	G/A	0.00882991
SeqId_11109_56	SVEP1$	Sushi, von Willebrand factor type A, EGF and pentraxin domain-containing protein 1	rs62580766	0.0610215	0.180299	C/T	0.00496965
SeqId_11109_56	SVEP1$	Sushi, von Willebrand factor type A, EGF and pentraxin domain-containing protein 1	rs62580767	0.0630356	0.177873	T/C	0.0038932
SeqId_11109_56	SVEP1$	Sushi, von Willebrand factor type A, EGF and pentraxin domain-containing protein 1	rs10512404	-0.0996706	0.158672	A/G	1.16994e-05
SeqId_11109_56	SVEP1$	Sushi, von Willebrand factor type A, EGF and pentraxin domain-containing protein 1	rs59394137	-0.0996706	0.158672	A/G	1.16994e-05
SeqId_11109_56	SVEP1$	Sushi, von Willebrand factor type A, EGF and pentraxin domain-containing protein 1	rs80184859	-0.0800485	0.112367	C/G	0.00222186
SeqId_11109_56	SVEP1$	Sushi, von Willebrand factor type A, EGF and pentraxin domain-containing protein 1	rs72757068	0.0578691	0.154721	T/C	0.0119017
SeqId_11109_56	SVEP1$	Sushi, von Willebrand factor type A, EGF and pentraxin domain-containing protein 1	rs17806063	0.0633354	0.175932	A/G	0.00386233
SeqId_11109_56	SVEP1$	Sushi, von Willebrand factor type A, EGF and pentraxin domain-containing protein 1	rs59345897	-0.0996681	0.158533	T/C	1.17502e-05
SeqId_11109_56	SVEP1$	Sushi, von Willebrand factor type A, EGF and pentraxin domain-containing protein 1	rs184389382	-0.280375	0.0108138	G/A	0.000446338
SeqId_11109_56	SVEP1$	Sushi, von Willebrand factor type A, EGF and pentraxin domain-containing protein 1	rs62580771	0.0629778	0.176279	C/A	0.00405446
SeqId_11109_56	SVEP1$	Sushi, von Willebrand factor type A, EGF and pentraxin domain-containing protein 1	rs61002198	-0.0951733	0.157563	A/C	2.98826e-05
SeqId_11109_56	SVEP1$	Sushi, von Willebrand factor type A, EGF and pentraxin domain-containing protein 1	rs62580774	-0.0951596	0.157632	T/C	2.99089e-05
SeqId_11109_56	SVEP1$	Sushi, von Willebrand factor type A, EGF and pentraxin domain-containing protein 1	rs150062187	0.234428	0.0122002	C/T	0.00211609
SeqId_11109_56	SVEP1$	Sushi, von Willebrand factor type A, EGF and pentraxin domain-containing protein 1	rs62580776	-0.0951596	0.157632	G/C	2.99089e-05
SeqId_11109_56	SVEP1$	Sushi, von Willebrand factor type A, EGF and pentraxin domain-containing protein 1	rs62580777	0.0649248	0.176487	T/C	0.00302834
SeqId_11109_56	SVEP1$	Sushi, von Willebrand factor type A, EGF and pentraxin domain-containing protein 1	rs75091142	0.0649248	0.176487	T/C	0.00302834
SeqId_11109_56	SVEP1$	Sushi, von Willebrand factor type A, EGF and pentraxin domain-containing protein 1	rs55939008	-0.0961942	0.157632	T/C	2.42364e-05
SeqId_11109_56	SVEP1$	Sushi, von Willebrand factor type A, EGF and pentraxin domain-containing protein 1	rs62580779	0.0630502	0.176279	T/A	0.00399468
SeqId_11109_56	SVEP1$	Sushi, von Willebrand factor type A, EGF and pentraxin domain-containing protein 1	rs62580780	0.0630502	0.176279	C/A	0.00399468
SeqId_11109_56	SVEP1$	Sushi, von Willebrand factor type A, EGF and pentraxin domain-containing protein 1	rs144590398	0.49618	0.011715	C/T	1.3344e-10
SeqId_11109_56	SVEP1$	Sushi, von Willebrand factor type A, EGF and pentraxin domain-containing protein 1	rs10980300	-0.0975009	0.157701	G/A	1.87205e-05
SeqId_11109_56	SVEP1$	Sushi, von Willebrand factor type A, EGF and pentraxin domain-containing protein 1	rs60702108	-0.0964319	0.157632	T/C	2.31374e-05
SeqId_11109_56	SVEP1$	Sushi, von Willebrand factor type A, EGF and pentraxin domain-containing protein 1	rs79028351	0.0641439	0.176626	G/C	0.00339421
SeqId_11109_56	SVEP1$	Sushi, von Willebrand factor type A, EGF and pentraxin domain-containing protein 1	rs62580781	-0.0986427	0.158048	G/A	1.4633e-05
SeqId_11109_56	SVEP1$	Sushi, von Willebrand factor type A, EGF and pentraxin domain-containing protein 1	rs10816961	0.0595856	0.196382	A/G	0.00455852
SeqId_11109_56	SVEP1$	Sushi, von Willebrand factor type A, EGF and pentraxin domain-containing protein 1	rs62580782	0.0633348	0.178566	A/T	0.00368699
SeqId_11109_56	SVEP1$	Sushi, von Willebrand factor type A, EGF and pentraxin domain-containing protein 1	rs62580783	0.0634151	0.177388	C/T	0.00371638
SeqId_11109_56	SVEP1$	Sushi, von Willebrand factor type A, EGF and pentraxin domain-containing protein 1	rs62580784	-0.0987939	0.157979	C/G	1.42238e-05
SeqId_11109_56	SVEP1$	Sushi, von Willebrand factor type A, EGF and pentraxin domain-containing protein 1	rs62580785	0.0623113	0.178012	T/C	0.0043187
SeqId_11109_56	SVEP1$	Sushi, von Willebrand factor type A, EGF and pentraxin domain-containing protein 1	rs10980301	-0.0993555	0.157979	C/A	1.27075e-05
SeqId_11109_56	SVEP1$	Sushi, von Willebrand factor type A, EGF and pentraxin domain-containing protein 1	rs6477754	0.0611014	0.179329	T/C	0.00499436
SeqId_11109_56	SVEP1$	Sushi, von Willebrand factor type A, EGF and pentraxin domain-containing protein 1	rs77585163	0.114955	0.0971163	A/G	3.94131e-05
SeqId_11109_56	SVEP1$	Sushi, von Willebrand factor type A, EGF and pentraxin domain-containing protein 1	rs57766575	-0.0837548	0.126716	G/A	0.000770035
SeqId_11109_56	SVEP1$	Sushi, von Willebrand factor type A, EGF and pentraxin domain-containing protein 1	rs59923330	-0.0865262	0.126092	T/C	0.000520609
SeqId_11109_56	SVEP1$	Sushi, von Willebrand factor type A, EGF and pentraxin domain-containing protein 1	rs62580828	-0.0885039	0.125884	C/T	0.000395261
SeqId_11109_56	SVEP1$	Sushi, von Willebrand factor type A, EGF and pentraxin domain-containing protein 1	rs62580829	-0.0870858	0.125953	G/A	0.000488572
SeqId_11109_56	SVEP1$	Sushi, von Willebrand factor type A, EGF and pentraxin domain-containing protein 1	rs78068295	0.118378	0.108554	C/A	8.88546e-06
SeqId_11109_56	SVEP1$	Sushi, von Willebrand factor type A, EGF and pentraxin domain-containing protein 1	rs188129482	0.238606	0.0131707	T/C	0.0011657
SeqId_11109_56	SVEP1$	Sushi, von Willebrand factor type A, EGF and pentraxin domain-containing protein 1	rs12341362	-0.0831458	0.12727	G/A	0.000828931
SeqId_11109_56	SVEP1$	Sushi, von Willebrand factor type A, EGF and pentraxin domain-containing protein 1	rs10980315	-0.0865031	0.125815	T/C	0.000535143
SeqId_11109_56	SVEP1$	Sushi, von Willebrand factor type A, EGF and pentraxin domain-containing protein 1	rs1984698	0.0541667	0.214682	T/A	0.00756484
SeqId_11109_56	SVEP1$	Sushi, von Willebrand factor type A, EGF and pentraxin domain-containing protein 1	rs10046864	0.0591754	0.283724	T/C	0.00130472
SeqId_11109_56	SVEP1$	Sushi, von Willebrand factor type A, EGF and pentraxin domain-containing protein 1	rs10816968	0.0610478	0.28407	G/A	0.000908311
SeqId_11109_56	SVEP1$	Sushi, von Willebrand factor type A, EGF and pentraxin domain-containing protein 1	rs189774891	0.230201	0.0127547	C/T	0.00204167
SeqId_11109_56	SVEP1$	Sushi, von Willebrand factor type A, EGF and pentraxin domain-containing protein 1	rs117330592	0.0959095	0.0591987	T/C	0.00682555
SeqId_11109_56	SVEP1$	Sushi, von Willebrand factor type A, EGF and pentraxin domain-containing protein 1	rs10816970	0.0619264	0.210453	C/T	0.00242263
SeqId_11109_56	SVEP1$	Sushi, von Willebrand factor type A, EGF and pentraxin domain-containing protein 1	rs10122165	0.0554196	0.215444	G/T	0.00607545
SeqId_11109_56	SVEP1$	Sushi, von Willebrand factor type A, EGF and pentraxin domain-containing protein 1	rs17204340	-0.0996731	0.0452655	T/G	0.0131904
SeqId_11109_56	SVEP1$	Sushi, von Willebrand factor type A, EGF and pentraxin domain-containing protein 1	rs137950543	0.464032	0.0180923	G/A	1.05631e-13
SeqId_11109_56	SVEP1$	Sushi, von Willebrand factor type A, EGF and pentraxin domain-containing protein 1	rs66515112	-0.108482	0.0624567	G/T	0.00152955
SeqId_11109_56	SVEP1$	Sushi, von Willebrand factor type A, EGF and pentraxin domain-containing protein 1	rs10980324	-0.189935	0.0376404	T/C	1.40123e-05
SeqId_11109_56	SVEP1$	Sushi, von Willebrand factor type A, EGF and pentraxin domain-containing protein 1	rs57606527	-0.127588	0.0594759	T/G	0.000315975
SeqId_11109_56	SVEP1$	Sushi, von Willebrand factor type A, EGF and pentraxin domain-containing protein 1	rs1327541	-0.0440095	0.379662	T/C	0.0103841
SeqId_11109_56	SVEP1$	Sushi, von Willebrand factor type A, EGF and pentraxin domain-containing protein 1	rs17733476	0.0701262	0.127755	C/T	0.00490166
SeqId_11109_56	SVEP1$	Sushi, von Willebrand factor type A, EGF and pentraxin domain-containing protein 1	rs76086591	0.0886471	0.0930958	T/C	0.00217004
SeqId_11109_56	SVEP1$	Sushi, von Willebrand factor type A, EGF and pentraxin domain-containing protein 1	rs56217481	-0.131478	0.079024	G/A	1.80438e-05
SeqId_11109_56	SVEP1$	Sushi, von Willebrand factor type A, EGF and pentraxin domain-containing protein 1	rs16914942	0.0876248	0.0931651	C/A	0.00241438
SeqId_11109_56	SVEP1$	Sushi, von Willebrand factor type A, EGF and pentraxin domain-containing protein 1	rs10816971	-0.0426661	0.371759	C/T	0.0133623
SeqId_11109_56	SVEP1$	Sushi, von Willebrand factor type A, EGF and pentraxin domain-containing protein 1	rs12006443	0.0491611	0.459102	T/C	0.00341218
SeqId_11109_56	SVEP1$	Sushi, von Willebrand factor type A, EGF and pentraxin domain-containing protein 1	rs78267808	0.0686919	0.12727	A/G	0.00587593
SeqId_11109_56	SVEP1$	Sushi, von Willebrand factor type A, EGF and pentraxin domain-containing protein 1	rs56205711	0.240027	0.0137252	C/T	0.000713692
SeqId_11109_56	SVEP1$	Sushi, von Willebrand factor type A, EGF and pentraxin domain-containing protein 1	rs41278423	-0.149661	0.042562	C/T	0.00033442
SeqId_11109_56	SVEP1$	Sushi, von Willebrand factor type A, EGF and pentraxin domain-containing protein 1	rs41278427	-0.150055	0.04277	A/G	0.000312982
SeqId_11109_56	SVEP1$	Sushi, von Willebrand factor type A, EGF and pentraxin domain-containing protein 1	rs1327542	0.0491381	0.443643	A/T	0.00336581
SeqId_11109_56	SVEP1$	Sushi, von Willebrand factor type A, EGF and pentraxin domain-containing protein 1	rs146818107	0.0875402	0.103355	A/G	0.00151876
SeqId_11109_56	SVEP1$	Sushi, von Willebrand factor type A, EGF and pentraxin domain-containing protein 1	rs114388142	0.0911766	0.0952447	G/T	0.00145202
SeqId_11109_56	SVEP1$	Sushi, von Willebrand factor type A, EGF and pentraxin domain-containing protein 1	rs117519390	-0.124511	0.0532372	C/T	0.000677053
SeqId_11109_56	SVEP1$	Sushi, von Willebrand factor type A, EGF and pentraxin domain-containing protein 1	rs75588949	0.087345	0.103078	A/T	0.0015714
SeqId_11109_56	SVEP1$	Sushi, von Willebrand factor type A, EGF and pentraxin domain-containing protein 1	rs76598715	0.0635116	0.11715	T/G	0.0151234
SeqId_11109_56	SVEP1$	Sushi, von Willebrand factor type A, EGF and pentraxin domain-containing protein 1	rs3983441	0.0846925	0.1028	G/A	0.00217899
SeqId_11109_56	SVEP1$	Sushi, von Willebrand factor type A, EGF and pentraxin domain-containing protein 1	rs146727897	-0.130699	0.0799251	G/A	1.7069e-05
SeqId_11109_56	SVEP1$	Sushi, von Willebrand factor type A, EGF and pentraxin domain-containing protein 1	rs2900507	0.0897198	0.103771	T/G	0.00112627
SeqId_11109_56	SVEP1$	Sushi, von Willebrand factor type A, EGF and pentraxin domain-containing protein 1	rs10816973	-0.0504901	0.318799	A/G	0.00460316
SeqId_11109_56	SVEP1$	Sushi, von Willebrand factor type A, EGF and pentraxin domain-containing protein 1	rs10759411	0.0943376	0.0929572	T/C	0.00109897
SeqId_11109_56	SVEP1$	Sushi, von Willebrand factor type A, EGF and pentraxin domain-containing protein 1	rs10759412	-0.0501243	0.319215	G/C	0.00487818
SeqId_11109_56	SVEP1$	Sushi, von Willebrand factor type A, EGF and pentraxin domain-containing protein 1	rs76814305	-0.208498	0.039512	A/G	1.00818e-06
SeqId_11109_56	SVEP1$	Sushi, von Willebrand factor type A, EGF and pentraxin domain-containing protein 1	rs117110990	-0.243241	0.0262027	A/G	2.63837e-06
SeqId_11109_56	SVEP1$	Sushi, von Willebrand factor type A, EGF and pentraxin domain-containing protein 1	rs7852696	-0.0501436	0.319007	G/A	0.00485615
SeqId_11109_56	SVEP1$	Sushi, von Willebrand factor type A, EGF and pentraxin domain-containing protein 1	rs7868034	-0.0479489	0.319493	T/C	0.00711505
SeqId_11109_56	SVEP1$	Sushi, von Willebrand factor type A, EGF and pentraxin domain-containing protein 1	rs7025010	-0.0473768	0.319146	C/T	0.00783683
SeqId_11109_56	SVEP1$	Sushi, von Willebrand factor type A, EGF and pentraxin domain-containing protein 1	rs72759053	0.0718523	0.089006	A/G	0.0140494
SeqId_11109_56	SVEP1$	Sushi, von Willebrand factor type A, EGF and pentraxin domain-containing protein 1	rs72759055	0.0728667	0.0894912	A/G	0.0125033
SeqId_11109_56	SVEP1$	Sushi, von Willebrand factor type A, EGF and pentraxin domain-containing protein 1	rs10816974	-0.0490632	0.319354	T/G	0.00588297
SeqId_11109_56	SVEP1$	Sushi, von Willebrand factor type A, EGF and pentraxin domain-containing protein 1	rs7872630	-0.047551	0.31977	A/C	0.00759777
SeqId_11109_56	SVEP1$	Sushi, von Willebrand factor type A, EGF and pentraxin domain-containing protein 1	rs62580834	0.0515848	0.203868	G/A	0.0121427
SeqId_11109_56	SVEP1$	Sushi, von Willebrand factor type A, EGF and pentraxin domain-containing protein 1	rs4978902	0.0941081	0.093789	G/A	0.00107974
SeqId_11109_56	SVEP1$	Sushi, von Willebrand factor type A, EGF and pentraxin domain-containing protein 1	rs7031717	0.0746332	0.0892832	A/T	0.0105857
SeqId_11109_56	SVEP1$	Sushi, von Willebrand factor type A, EGF and pentraxin domain-containing protein 1	rs117149770	0.627225	0.0263413	T/C	1.11876e-33
SeqId_11109_56	SVEP1$	Sushi, von Willebrand factor type A, EGF and pentraxin domain-containing protein 1	rs112919639	0.0722366	0.0893526	A/G	0.0134157
SeqId_11109_56	SVEP1$	Sushi, von Willebrand factor type A, EGF and pentraxin domain-containing protein 1	rs10816977	0.050043	0.434701	T/C	0.00303532
SeqId_11109_56	SVEP1$	Sushi, von Willebrand factor type A, EGF and pentraxin domain-containing protein 1	rs10739294	0.0499897	0.434632	A/G	0.00307196
SeqId_11109_56	SVEP1$	Sushi, von Willebrand factor type A, EGF and pentraxin domain-containing protein 1	rs10118550	0.0885095	0.0926106	G/C	0.00217114
SeqId_11109_56	SVEP1$	Sushi, von Willebrand factor type A, EGF and pentraxin domain-containing protein 1	rs58293835	0.0714721	0.0892139	C/T	0.0144008
SeqId_11109_56	SVEP1$	Sushi, von Willebrand factor type A, EGF and pentraxin domain-containing protein 1	rs4978903	0.0894852	0.0926106	G/A	0.00193792
SeqId_11109_56	SVEP1$	Sushi, von Willebrand factor type A, EGF and pentraxin domain-containing protein 1	rs4978904	0.0888702	0.0925412	A/G	0.00208774
SeqId_11109_56	SVEP1$	Sushi, von Willebrand factor type A, EGF and pentraxin domain-containing protein 1	rs4978905	0.0894852	0.0926106	C/T	0.00193792
SeqId_11109_56	SVEP1$	Sushi, von Willebrand factor type A, EGF and pentraxin domain-containing protein 1	rs4978907	0.089074	0.0925412	C/T	0.00203882
SeqId_11109_56	SVEP1$	Sushi, von Willebrand factor type A, EGF and pentraxin domain-containing protein 1	rs4978909	0.0894852	0.0926106	A/G	0.00193792
SeqId_11109_56	SVEP1$	Sushi, von Willebrand factor type A, EGF and pentraxin domain-containing protein 1	rs4978910	0.0894852	0.0926106	G/A	0.00193792
SeqId_11109_56	SVEP1$	Sushi, von Willebrand factor type A, EGF and pentraxin domain-containing protein 1	rs4978911	0.0894852	0.0926106	G/C	0.00193792
SeqId_11109_56	SVEP1$	Sushi, von Willebrand factor type A, EGF and pentraxin domain-containing protein 1	rs4978912	0.0894852	0.0926106	A/G	0.00193792
SeqId_11109_56	SVEP1$	Sushi, von Willebrand factor type A, EGF and pentraxin domain-containing protein 1	rs55767988	0.0723451	0.0891446	A/G	0.0132741
SeqId_11109_56	SVEP1$	Sushi, von Willebrand factor type A, EGF and pentraxin domain-containing protein 1	rs4978913	0.0501476	0.434771	C/T	0.00298596
SeqId_11109_56	SVEP1$	Sushi, von Willebrand factor type A, EGF and pentraxin domain-containing protein 1	rs4978914	0.0894852	0.0926106	G/A	0.00193792
SeqId_11109_56	SVEP1$	Sushi, von Willebrand factor type A, EGF and pentraxin domain-containing protein 1	rs10739295	0.0894852	0.0926106	A/G	0.00193792
SeqId_11109_56	SVEP1$	Sushi, von Willebrand factor type A, EGF and pentraxin domain-containing protein 1	rs10980336	-0.201777	0.039304	G/A	2.44631e-06
SeqId_11109_56	SVEP1$	Sushi, von Willebrand factor type A, EGF and pentraxin domain-containing protein 1	rs72759079	0.0714666	0.0892832	T/C	0.0143815
SeqId_11109_56	SVEP1$	Sushi, von Willebrand factor type A, EGF and pentraxin domain-containing protein 1	rs2225129	0.0894852	0.0926106	C/T	0.00193792
SeqId_11109_56	SVEP1$	Sushi, von Willebrand factor type A, EGF and pentraxin domain-containing protein 1	rs72759081	0.0726781	0.0890753	C/A	0.0128808
SeqId_11109_56	SVEP1$	Sushi, von Willebrand factor type A, EGF and pentraxin domain-containing protein 1	rs7854597	0.0894852	0.0926106	A/G	0.00193792
SeqId_11109_56	SVEP1$	Sushi, von Willebrand factor type A, EGF and pentraxin domain-containing protein 1	rs113679370	0.072196	0.089006	C/T	0.0135165
SeqId_11109_56	SVEP1$	Sushi, von Willebrand factor type A, EGF and pentraxin domain-containing protein 1	rs2148873	0.0894852	0.0926106	A/G	0.00193792
SeqId_11109_56	SVEP1$	Sushi, von Willebrand factor type A, EGF and pentraxin domain-containing protein 1	rs4487851	0.0900424	0.0926799	T/C	0.00181025
SeqId_11109_56	SVEP1$	Sushi, von Willebrand factor type A, EGF and pentraxin domain-containing protein 1	rs6477757	0.0900796	0.0926799	T/C	0.00180235
SeqId_11109_56	SVEP1$	Sushi, von Willebrand factor type A, EGF and pentraxin domain-containing protein 1	rs78306315	-0.219601	0.0160821	G/T	0.000942628
SeqId_11109_56	SVEP1$	Sushi, von Willebrand factor type A, EGF and pentraxin domain-containing protein 1	rs10759416	0.0497906	0.43484	G/T	0.00319262
SeqId_11109_56	SVEP1$	Sushi, von Willebrand factor type A, EGF and pentraxin domain-containing protein 1	rs7862638	0.0902215	0.0924719	A/T	0.00178738
SeqId_11109_56	SVEP1$	Sushi, von Willebrand factor type A, EGF and pentraxin domain-containing protein 1	rs4978916	0.0894852	0.0926106	A/C	0.00193792
SeqId_11109_56	SVEP1$	Sushi, von Willebrand factor type A, EGF and pentraxin domain-containing protein 1	rs7044302	0.0911275	0.0926799	A/G	0.00157786
SeqId_11109_56	SVEP1$	Sushi, von Willebrand factor type A, EGF and pentraxin domain-containing protein 1	rs7041426	0.147016	0.0223901	T/A	0.00909537
SeqId_11109_56	SVEP1$	Sushi, von Willebrand factor type A, EGF and pentraxin domain-containing protein 1	rs7024954	0.091269	0.0924719	A/G	0.00156481
SeqId_11109_56	SVEP1$	Sushi, von Willebrand factor type A, EGF and pentraxin domain-containing protein 1	rs140781941	0.882583	0.0126854	G/T	2.24292e-32
SeqId_11109_56	SVEP1$	Sushi, von Willebrand factor type A, EGF and pentraxin domain-containing protein 1	rs3949852	0.0545112	0.176071	G/A	0.0125048
SeqId_11109_56	SVEP1$	Sushi, von Willebrand factor type A, EGF and pentraxin domain-containing protein 1	rs9785204	0.0908158	0.0924719	T/G	0.00166628
SeqId_11109_56	SVEP1$	Sushi, von Willebrand factor type A, EGF and pentraxin domain-containing protein 1	rs113367610	0.616364	0.0276584	C/T	5.26043e-34
SeqId_11109_56	SVEP1$	Sushi, von Willebrand factor type A, EGF and pentraxin domain-containing protein 1	rs10119767	0.0980674	0.0915708	A/G	0.000700693
SeqId_11109_56	SVEP1$	Sushi, von Willebrand factor type A, EGF and pentraxin domain-containing protein 1	rs10119804	0.0963659	0.0917094	A/G	0.00086155
SeqId_11109_56	SVEP1$	Sushi, von Willebrand factor type A, EGF and pentraxin domain-containing protein 1	rs10125950	0.0801638	0.206502	C/T	9.32302e-05
SeqId_11109_56	SVEP1$	Sushi, von Willebrand factor type A, EGF and pentraxin domain-containing protein 1	rs1576068	0.0801914	0.206433	T/C	9.27677e-05
SeqId_11109_56	SVEP1$	Sushi, von Willebrand factor type A, EGF and pentraxin domain-containing protein 1	rs7856242	-0.0420166	0.470401	T/C	0.0117181
SeqId_11109_56	SVEP1$	Sushi, von Willebrand factor type A, EGF and pentraxin domain-containing protein 1	rs10816987	0.0806022	0.206641	T/C	8.40456e-05
SeqId_11109_56	SVEP1$	Sushi, von Willebrand factor type A, EGF and pentraxin domain-containing protein 1	rs10816988	-0.131431	0.264176	C/T	2.31169e-12
SeqId_11109_56	SVEP1$	Sushi, von Willebrand factor type A, EGF and pentraxin domain-containing protein 1	rs10816989	0.080898	0.206571	T/C	7.97325e-05
SeqId_11109_56	SVEP1$	Sushi, von Willebrand factor type A, EGF and pentraxin domain-containing protein 1	rs10739297	0.0806186	0.206086	A/G	8.59301e-05
SeqId_11109_56	SVEP1$	Sushi, von Willebrand factor type A, EGF and pentraxin domain-containing protein 1	rs10116886	0.0825929	0.206502	A/G	5.50946e-05
SeqId_11109_56	SVEP1$	Sushi, von Willebrand factor type A, EGF and pentraxin domain-containing protein 1	rs6477760	-0.0430366	0.470193	G/C	0.00982396
SeqId_11109_56	SVEP1$	Sushi, von Willebrand factor type A, EGF and pentraxin domain-containing protein 1	rs7852700	-0.0429209	0.470401	G/C	0.0100301
SeqId_11109_56	SVEP1$	Sushi, von Willebrand factor type A, EGF and pentraxin domain-containing protein 1	rs2418081	0.082093	0.20671	G/A	6.10042e-05
SeqId_11109_56	SVEP1$	Sushi, von Willebrand factor type A, EGF and pentraxin domain-containing protein 1	rs4601403	0.0821413	0.206641	T/G	6.04336e-05
SeqId_11109_56	SVEP1$	Sushi, von Willebrand factor type A, EGF and pentraxin domain-containing protein 1	rs4601404	0.0787537	0.209414	T/C	0.000114604
SeqId_11109_56	SVEP1$	Sushi, von Willebrand factor type A, EGF and pentraxin domain-containing protein 1	rs12351784	-0.13291	0.263136	C/T	1.58484e-12
SeqId_11109_56	SVEP1$	Sushi, von Willebrand factor type A, EGF and pentraxin domain-containing protein 1	rs10816991	0.0821413	0.206641	T/C	6.04336e-05
SeqId_11109_56	SVEP1$	Sushi, von Willebrand factor type A, EGF and pentraxin domain-containing protein 1	rs10816992	0.0821236	0.20671	G/C	6.01869e-05
SeqId_11109_56	SVEP1$	Sushi, von Willebrand factor type A, EGF and pentraxin domain-containing protein 1	rs10759421	0.0824553	0.206779	T/C	5.6552e-05
SeqId_11109_56	SVEP1$	Sushi, von Willebrand factor type A, EGF and pentraxin domain-containing protein 1	rs76970797	-0.132795	0.268058	T/C	1.03846e-12
SeqId_11109_56	SVEP1$	Sushi, von Willebrand factor type A, EGF and pentraxin domain-containing protein 1	rs190105217	0.570128	0.0351449	T/A	7.17085e-37
SeqId_11109_56	SVEP1$	Sushi, von Willebrand factor type A, EGF and pentraxin domain-containing protein 1	rs182895454	0.570128	0.0351449	C/A	7.17085e-37
SeqId_11109_56	SVEP1$	Sushi, von Willebrand factor type A, EGF and pentraxin domain-containing protein 1	rs11795181	0.570649	0.0354222	C/T	3.47142e-37
SeqId_11109_56	SVEP1$	Sushi, von Willebrand factor type A, EGF and pentraxin domain-containing protein 1	rs10046847	-0.131918	0.267503	A/G	1.56167e-12
SeqId_11109_56	SVEP1$	Sushi, von Willebrand factor type A, EGF and pentraxin domain-containing protein 1	rs1854164	0.0821413	0.206641	T/C	6.04336e-05
SeqId_11109_56	SVEP1$	Sushi, von Willebrand factor type A, EGF and pentraxin domain-containing protein 1	rs952951	0.119792	0.496326	G/A	6.75633e-13
SeqId_11109_56	SVEP1$	Sushi, von Willebrand factor type A, EGF and pentraxin domain-containing protein 1	rs11787936	-0.132819	0.267919	G/A	1.02751e-12
SeqId_11109_56	SVEP1$	Sushi, von Willebrand factor type A, EGF and pentraxin domain-containing protein 1	rs13287615	-0.065505	0.113684	G/A	0.0117255
SeqId_11109_56	SVEP1$	Sushi, von Willebrand factor type A, EGF and pentraxin domain-containing protein 1	rs17806268	-0.0587488	0.145155	G/C	0.0130993
SeqId_11109_56	SVEP1$	Sushi, von Willebrand factor type A, EGF and pentraxin domain-containing protein 1	rs2900508	0.118606	0.496326	G/A	1.16919e-12
SeqId_11109_56	SVEP1$	Sushi, von Willebrand factor type A, EGF and pentraxin domain-containing protein 1	rs2900509	0.0820019	0.206571	T/A	6.22417e-05
SeqId_11109_56	SVEP1$	Sushi, von Willebrand factor type A, EGF and pentraxin domain-containing protein 1	rs4385541	-0.132304	0.268612	A/G	1.24204e-12
SeqId_11109_56	SVEP1$	Sushi, von Willebrand factor type A, EGF and pentraxin domain-containing protein 1	rs10816993	0.118758	0.495979	T/G	1.1028e-12
SeqId_11109_56	SVEP1$	Sushi, von Willebrand factor type A, EGF and pentraxin domain-containing protein 1	rs59690153	0.570649	0.0354222	C/A	3.47142e-37
SeqId_11109_56	SVEP1$	Sushi, von Willebrand factor type A, EGF and pentraxin domain-containing protein 1	rs10759422	-0.132304	0.268612	T/C	1.24204e-12
SeqId_11109_56	SVEP1$	Sushi, von Willebrand factor type A, EGF and pentraxin domain-containing protein 1	rs1327532	0.149925	0.329336	A/C	2.31686e-17
SeqId_11109_56	SVEP1$	Sushi, von Willebrand factor type A, EGF and pentraxin domain-containing protein 1	rs10759423	-0.132304	0.268612	T/A	1.24204e-12
SeqId_11109_56	SVEP1$	Sushi, von Willebrand factor type A, EGF and pentraxin domain-containing protein 1	rs10759424	-0.132304	0.268612	C/A	1.24204e-12
SeqId_11109_56	SVEP1$	Sushi, von Willebrand factor type A, EGF and pentraxin domain-containing protein 1	rs10980345	-0.132031	0.268682	T/C	1.40731e-12
SeqId_11109_56	SVEP1$	Sushi, von Willebrand factor type A, EGF and pentraxin domain-containing protein 1	rs12340174	0.569816	0.0350756	C/A	9.05372e-37
SeqId_11109_56	SVEP1$	Sushi, von Willebrand factor type A, EGF and pentraxin domain-containing protein 1	rs2148874	-0.31254	0.0157355	A/G	2.86053e-06
SeqId_11109_56	SVEP1$	Sushi, von Willebrand factor type A, EGF and pentraxin domain-containing protein 1	rs1046653	0.117809	0.496395	G/T	1.68879e-12
SeqId_11109_56	SVEP1$	Sushi, von Willebrand factor type A, EGF and pentraxin domain-containing protein 1	rs3739453	-0.131516	0.26889	T/G	1.72156e-12
SeqId_11109_56	SVEP1$	Sushi, von Willebrand factor type A, EGF and pentraxin domain-containing protein 1	rs7875389	0.118436	0.496118	T/C	1.26901e-12
SeqId_11109_56	SVEP1$	Sushi, von Willebrand factor type A, EGF and pentraxin domain-containing protein 1	rs10114269	0.571236	0.0353528	G/T	3.38323e-37
SeqId_11109_56	SVEP1$	Sushi, von Willebrand factor type A, EGF and pentraxin domain-containing protein 1	rs10117406	0.56844	0.0351449	T/C	1.16364e-36
SeqId_11109_56	SVEP1$	Sushi, von Willebrand factor type A, EGF and pentraxin domain-containing protein 1	rs12337035	0.135331	0.155899	G/A	2.52939e-09
SeqId_11109_56	SVEP1$	Sushi, von Willebrand factor type A, EGF and pentraxin domain-containing protein 1	rs182179930	-0.219385	0.0158048	G/A	0.00105131
SeqId_11109_56	SVEP1$	Sushi, von Willebrand factor type A, EGF and pentraxin domain-containing protein 1	rs62571869	-0.0600042	0.145085	G/A	0.0112832
SeqId_11109_56	SVEP1$	Sushi, von Willebrand factor type A, EGF and pentraxin domain-containing protein 1	rs10816995	-0.131941	0.26889	C/T	1.4603e-12
SeqId_11109_56	SVEP1$	Sushi, von Willebrand factor type A, EGF and pentraxin domain-containing protein 1	rs10980347	-0.131659	0.268959	T/C	1.62994e-12
SeqId_11109_56	SVEP1$	Sushi, von Willebrand factor type A, EGF and pentraxin domain-containing protein 1	rs12237709	-0.131659	0.268959	A/G	1.62994e-12
SeqId_11109_56	SVEP1$	Sushi, von Willebrand factor type A, EGF and pentraxin domain-containing protein 1	rs10116674	0.571835	0.0355608	G/A	1.84456e-37
SeqId_11109_56	SVEP1$	Sushi, von Willebrand factor type A, EGF and pentraxin domain-containing protein 1	rs10980348	-0.131073	0.26882	C/A	2.07848e-12
SeqId_11109_56	SVEP1$	Sushi, von Willebrand factor type A, EGF and pentraxin domain-containing protein 1	rs10816997	-0.0830379	0.110148	A/G	0.0017637
SeqId_11109_56	SVEP1$	Sushi, von Willebrand factor type A, EGF and pentraxin domain-containing protein 1	rs3949853	-0.130608	0.268474	G/A	2.52114e-12
SeqId_11109_56	SVEP1$	Sushi, von Willebrand factor type A, EGF and pentraxin domain-containing protein 1	rs10980349	-0.130144	0.268058	C/G	3.0529e-12
SeqId_11109_56	SVEP1$	Sushi, von Willebrand factor type A, EGF and pentraxin domain-containing protein 1	rs7035572	0.567342	0.0355608	A/G	6.78633e-37
SeqId_11109_56	SVEP1$	Sushi, von Willebrand factor type A, EGF and pentraxin domain-containing protein 1	rs7036046	0.0815165	0.207195	C/A	6.65189e-05
SeqId_11109_56	SVEP1$	Sushi, von Willebrand factor type A, EGF and pentraxin domain-containing protein 1	rs10119435	0.567455	0.0350756	G/A	1.77831e-36
SeqId_11109_56	SVEP1$	Sushi, von Willebrand factor type A, EGF and pentraxin domain-containing protein 1	rs7870870	0.149401	0.329059	C/T	2.94832e-17
SeqId_11109_56	SVEP1$	Sushi, von Willebrand factor type A, EGF and pentraxin domain-containing protein 1	rs1327534	-0.114454	0.294884	C/G	3.08395e-10
SeqId_11109_56	SVEP1$	Sushi, von Willebrand factor type A, EGF and pentraxin domain-containing protein 1	rs1327535	0.0748119	0.20269	T/G	0.000289132
SeqId_11109_56	SVEP1$	Sushi, von Willebrand factor type A, EGF and pentraxin domain-containing protein 1	rs2209785	0.172457	0.238528	A/C	6.73197e-19
SeqId_11109_56	SVEP1$	Sushi, von Willebrand factor type A, EGF and pentraxin domain-containing protein 1	rs2274484	0.0697407	0.198115	T/C	0.00079787
SeqId_11109_56	SVEP1$	Sushi, von Willebrand factor type A, EGF and pentraxin domain-containing protein 1	rs72762677	0.203257	0.118397	G/A	4.08366e-15
SeqId_11109_56	SVEP1$	Sushi, von Willebrand factor type A, EGF and pentraxin domain-containing protein 1	rs72762678	0.199351	0.117912	G/T	1.58153e-14
SeqId_11109_56	SVEP1$	Sushi, von Willebrand factor type A, EGF and pentraxin domain-containing protein 1	rs984070	-0.129836	0.214197	C/T	1.42135e-10
SeqId_11109_56	SVEP1$	Sushi, von Willebrand factor type A, EGF and pentraxin domain-containing protein 1	rs984071	-0.117368	0.339595	C/T	1.93866e-11
SeqId_11109_56	SVEP1$	Sushi, von Willebrand factor type A, EGF and pentraxin domain-containing protein 1	rs2274485	-0.117906	0.339734	C/G	1.5101e-11
SeqId_11109_56	SVEP1$	Sushi, von Willebrand factor type A, EGF and pentraxin domain-containing protein 1	rs7873506	0.135527	0.20775	T/C	3.66396e-11
SeqId_11109_56	SVEP1$	Sushi, von Willebrand factor type A, EGF and pentraxin domain-containing protein 1	rs74356539	0.596769	0.0352142	T/G	2.42278e-40
SeqId_11109_56	SVEP1$	Sushi, von Willebrand factor type A, EGF and pentraxin domain-containing protein 1	rs10816999	-0.118434	0.339803	T/C	1.22805e-11
SeqId_11109_56	SVEP1$	Sushi, von Willebrand factor type A, EGF and pentraxin domain-containing protein 1	rs61290144	0.596769	0.0352142	G/T	2.42278e-40
SeqId_11109_56	SVEP1$	Sushi, von Willebrand factor type A, EGF and pentraxin domain-containing protein 1	rs7862275	0.596769	0.0352142	C/T	2.42278e-40
SeqId_11109_56	SVEP1$	Sushi, von Willebrand factor type A, EGF and pentraxin domain-containing protein 1	rs34150201	-0.0876131	0.121239	C/A	0.000551048
SeqId_11109_56	SVEP1$	Sushi, von Willebrand factor type A, EGF and pentraxin domain-containing protein 1	rs11791314	0.596769	0.0352142	T/C	2.42278e-40
SeqId_11109_56	SVEP1$	Sushi, von Willebrand factor type A, EGF and pentraxin domain-containing protein 1	rs34559378	-0.088376	0.121031	C/T	0.000504226
SeqId_11109_56	SVEP1$	Sushi, von Willebrand factor type A, EGF and pentraxin domain-containing protein 1	rs1998974	0.134034	0.208166	T/G	5.93538e-11
SeqId_11109_56	SVEP1$	Sushi, von Willebrand factor type A, EGF and pentraxin domain-containing protein 1	rs72762681	0.149822	0.161514	A/T	2.22239e-11
SeqId_11109_56	SVEP1$	Sushi, von Willebrand factor type A, EGF and pentraxin domain-containing protein 1	rs11792414	0.596769	0.0352142	T/C	2.42278e-40
SeqId_11109_56	SVEP1$	Sushi, von Willebrand factor type A, EGF and pentraxin domain-containing protein 1	rs10817001	-0.117887	0.339942	T/C	1.48994e-11
SeqId_11109_56	SVEP1$	Sushi, von Willebrand factor type A, EGF and pentraxin domain-containing protein 1	rs10817002	-0.1184	0.339457	T/G	1.24677e-11
SeqId_11109_56	SVEP1$	Sushi, von Willebrand factor type A, EGF and pentraxin domain-containing protein 1	rs7868487	-0.0880071	0.121447	T/C	0.000516779
SeqId_11109_56	SVEP1$	Sushi, von Willebrand factor type A, EGF and pentraxin domain-containing protein 1	rs35337024	-0.0885513	0.121309	C/T	0.000479002
SeqId_11109_56	SVEP1$	Sushi, von Willebrand factor type A, EGF and pentraxin domain-containing protein 1	rs139421822	-0.233398	0.0157355	G/A	0.000504183
SeqId_11109_56	SVEP1$	Sushi, von Willebrand factor type A, EGF and pentraxin domain-containing protein 1	rs7029455	0.186918	0.120477	G/A	3.68912e-13
SeqId_11109_56	SVEP1$	Sushi, von Willebrand factor type A, EGF and pentraxin domain-containing protein 1	rs7857437	0.596769	0.0352142	C/T	2.42278e-40
SeqId_11109_56	SVEP1$	Sushi, von Willebrand factor type A, EGF and pentraxin domain-containing protein 1	rs11791430	0.596769	0.0352142	G/A	2.42278e-40
SeqId_11109_56	SVEP1$	Sushi, von Willebrand factor type A, EGF and pentraxin domain-containing protein 1	rs9776263	0.197633	0.118259	G/A	2.51541e-14
SeqId_11109_56	SVEP1$	Sushi, von Willebrand factor type A, EGF and pentraxin domain-containing protein 1	rs113061274	0.599391	0.0352142	G/A	1.09676e-40
SeqId_11109_56	SVEP1$	Sushi, von Willebrand factor type A, EGF and pentraxin domain-containing protein 1	rs74816347	0.599391	0.0352142	A/C	1.09676e-40
SeqId_11109_56	SVEP1$	Sushi, von Willebrand factor type A, EGF and pentraxin domain-containing protein 1	rs17733725	-0.10829	0.232428	A/G	3.30064e-08
SeqId_11109_56	SVEP1$	Sushi, von Willebrand factor type A, EGF and pentraxin domain-containing protein 1	rs62571871	-0.119508	0.339595	A/T	7.82409e-12
SeqId_11109_56	SVEP1$	Sushi, von Willebrand factor type A, EGF and pentraxin domain-containing protein 1	rs12346983	-0.125149	0.336822	G/A	8.2399e-13
SeqId_11109_56	SVEP1$	Sushi, von Willebrand factor type A, EGF and pentraxin domain-containing protein 1	rs12346953	0.61016	0.0379176	C/T	4.60625e-45
SeqId_11109_56	SVEP1$	Sushi, von Willebrand factor type A, EGF and pentraxin domain-containing protein 1	rs7855526	0.125782	0.331069	T/G	9.96687e-13
SeqId_11109_56	SVEP1$	Sushi, von Willebrand factor type A, EGF and pentraxin domain-containing protein 1	rs10980355	0.611891	0.0380563	C/T	1.86819e-45
SeqId_11109_56	SVEP1$	Sushi, von Willebrand factor type A, EGF and pentraxin domain-containing protein 1	rs12347096	0.611891	0.0380563	C/A	1.86819e-45
SeqId_11109_56	SVEP1$	Sushi, von Willebrand factor type A, EGF and pentraxin domain-containing protein 1	rs10817003	0.611891	0.0380563	G/A	1.86819e-45
SeqId_11109_56	SVEP1$	Sushi, von Willebrand factor type A, EGF and pentraxin domain-containing protein 1	rs10980356	-0.125287	0.336822	C/T	7.53084e-13
SeqId_11109_56	SVEP1$	Sushi, von Willebrand factor type A, EGF and pentraxin domain-containing protein 1	rs11792337	0.60654	0.0375017	T/A	4.00996e-44
SeqId_11109_56	SVEP1$	Sushi, von Willebrand factor type A, EGF and pentraxin domain-containing protein 1	rs137911727	-0.26156	0.0257175	G/A	5.88615e-07
SeqId_11109_56	SVEP1$	Sushi, von Willebrand factor type A, EGF and pentraxin domain-containing protein 1	rs10118935	0.609405	0.0381256	G/C	3.63083e-45
SeqId_11109_56	SVEP1$	Sushi, von Willebrand factor type A, EGF and pentraxin domain-containing protein 1	rs10122210	0.605166	0.0383336	T/C	9.14452e-45
SeqId_11109_56	SVEP1$	Sushi, von Willebrand factor type A, EGF and pentraxin domain-containing protein 1	rs10817004	-0.125088	0.337516	A/C	7.8952e-13
SeqId_11109_56	SVEP1$	Sushi, von Willebrand factor type A, EGF and pentraxin domain-containing protein 1	rs113566333	0.609405	0.0381256	G/C	3.63083e-45
SeqId_11109_56	SVEP1$	Sushi, von Willebrand factor type A, EGF and pentraxin domain-containing protein 1	rs34065949	-0.0907561	0.122071	C/G	0.000336093
SeqId_11109_56	SVEP1$	Sushi, von Willebrand factor type A, EGF and pentraxin domain-containing protein 1	rs2296779	-0.114228	0.230972	T/C	5.73368e-09
SeqId_11109_56	SVEP1$	Sushi, von Willebrand factor type A, EGF and pentraxin domain-containing protein 1	rs45484994	0.609405	0.0381256	G/T	3.63083e-45
SeqId_11109_56	SVEP1$	Sushi, von Willebrand factor type A, EGF and pentraxin domain-containing protein 1	rs66979788	0.4753	0.0386108	C/T	4.26959e-28
SeqId_11109_56	SVEP1$	Sushi, von Willebrand factor type A, EGF and pentraxin domain-containing protein 1	rs7847526	0.215007	0.127547	T/C	4.15771e-18
SeqId_11109_56	SVEP1$	Sushi, von Willebrand factor type A, EGF and pentraxin domain-containing protein 1	rs7861369	0.613233	0.037987	C/T	1.40731e-45
SeqId_11109_56	SVEP1$	Sushi, von Willebrand factor type A, EGF and pentraxin domain-containing protein 1	rs10759426	0.215007	0.127547	T/C	4.15771e-18
SeqId_11109_56	SVEP1$	Sushi, von Willebrand factor type A, EGF and pentraxin domain-containing protein 1	rs10980363	-0.11472	0.231041	A/G	4.92817e-09
SeqId_11109_56	SVEP1$	Sushi, von Willebrand factor type A, EGF and pentraxin domain-containing protein 1	rs10980364	-0.114228	0.230972	T/G	5.73368e-09
SeqId_11109_56	SVEP1$	Sushi, von Willebrand factor type A, EGF and pentraxin domain-containing protein 1	rs2182748	-0.113915	0.23111	A/G	6.13451e-09
SeqId_11109_56	SVEP1$	Sushi, von Willebrand factor type A, EGF and pentraxin domain-containing protein 1	rs2148877	-0.113798	0.23118	G/A	6.52879e-09
SeqId_11109_56	SVEP1$	Sushi, von Willebrand factor type A, EGF and pentraxin domain-containing protein 1	rs10980366	0.613233	0.037987	G/A	1.40731e-45
SeqId_11109_56	SVEP1$	Sushi, von Willebrand factor type A, EGF and pentraxin domain-containing protein 1	rs76427670	-0.114228	0.230972	A/T	5.73368e-09
SeqId_11109_56	SVEP1$	Sushi, von Willebrand factor type A, EGF and pentraxin domain-containing protein 1	rs10817007	0.215007	0.127547	T/G	4.15771e-18
SeqId_11109_56	SVEP1$	Sushi, von Willebrand factor type A, EGF and pentraxin domain-containing protein 1	rs56285296	0.483705	0.0382642	G/C	7.93326e-29
SeqId_11109_56	SVEP1$	Sushi, von Willebrand factor type A, EGF and pentraxin domain-containing protein 1	rs55633571	0.483705	0.0382642	T/A	7.93326e-29
SeqId_11109_56	SVEP1$	Sushi, von Willebrand factor type A, EGF and pentraxin domain-containing protein 1	rs138764012	-0.5006	0.0122002	G/A	3.86937e-11
SeqId_11109_56	SVEP1$	Sushi, von Willebrand factor type A, EGF and pentraxin domain-containing protein 1	rs146181215	-0.0916897	0.122141	C/T	0.000290892
SeqId_11109_56	SVEP1$	Sushi, von Willebrand factor type A, EGF and pentraxin domain-containing protein 1	rs139975131	0.483705	0.0382642	A/G	7.93326e-29
SeqId_11109_56	SVEP1$	Sushi, von Willebrand factor type A, EGF and pentraxin domain-containing protein 1	rs142040882	0.482761	0.0381949	C/T	1.12272e-28
SeqId_11109_56	SVEP1$	Sushi, von Willebrand factor type A, EGF and pentraxin domain-containing protein 1	rs2148879	-0.0798768	0.291418	C/G	1.07308e-05
SeqId_11109_56	SVEP1$	Sushi, von Willebrand factor type A, EGF and pentraxin domain-containing protein 1	rs34279877	-0.0907561	0.122071	G/T	0.000336093
SeqId_11109_56	SVEP1$	Sushi, von Willebrand factor type A, EGF and pentraxin domain-containing protein 1	rs71495123	-0.0542254	0.170803	T/C	0.0143695
SeqId_11109_56	SVEP1$	Sushi, von Willebrand factor type A, EGF and pentraxin domain-containing protein 1	rs7027386	-0.079959	0.318245	G/A	6.5893e-06
SeqId_11109_56	SVEP1$	Sushi, von Willebrand factor type A, EGF and pentraxin domain-containing protein 1	rs7855687	-0.0804398	0.318314	G/A	5.80199e-06
SeqId_11109_56	SVEP1$	Sushi, von Willebrand factor type A, EGF and pentraxin domain-containing protein 1	rs6477766	-0.0720329	0.279842	C/A	7.96871e-05
SeqId_11109_56	SVEP1$	Sushi, von Willebrand factor type A, EGF and pentraxin domain-containing protein 1	rs13296490	-0.0927949	0.122418	G/A	0.000238689
SeqId_11109_56	SVEP1$	Sushi, von Willebrand factor type A, EGF and pentraxin domain-containing protein 1	rs145508128	0.483705	0.0382642	A/G	7.93326e-29
SeqId_11109_56	SVEP1$	Sushi, von Willebrand factor type A, EGF and pentraxin domain-containing protein 1	rs180805121	-0.0939798	0.122279	C/A	0.000203138
SeqId_11109_56	SVEP1$	Sushi, von Willebrand factor type A, EGF and pentraxin domain-containing protein 1	rs12353353	0.0705491	0.347428	G/C	4.97821e-05
SeqId_11109_56	SVEP1$	Sushi, von Willebrand factor type A, EGF and pentraxin domain-containing protein 1	rs200238234	-0.0814094	0.317968	A/G	4.57496e-06
SeqId_11109_56	SVEP1$	Sushi, von Willebrand factor type A, EGF and pentraxin domain-containing protein 1	rs11534241	0.436845	0.0399972	A/G	1.12776e-24
SeqId_11109_56	SVEP1$	Sushi, von Willebrand factor type A, EGF and pentraxin domain-containing protein 1	rs139546070	-0.0923146	0.122071	C/A	0.000264909
SeqId_11109_56	SVEP1$	Sushi, von Willebrand factor type A, EGF and pentraxin domain-containing protein 1	rs12682707	0.302226	0.165049	T/G	1.38164e-42
SeqId_11109_56	SVEP1$	Sushi, von Willebrand factor type A, EGF and pentraxin domain-containing protein 1	rs144299517	0.496254	0.0373631	A/G	1.15997e-29
SeqId_11109_56	SVEP1$	Sushi, von Willebrand factor type A, EGF and pentraxin domain-containing protein 1	rs7041340	-0.117815	0.230972	C/T	1.96453e-09
SeqId_11109_56	SVEP1$	Sushi, von Willebrand factor type A, EGF and pentraxin domain-containing protein 1	rs2209786	-0.117821	0.230348	C/T	2.02755e-09
SeqId_11109_56	SVEP1$	Sushi, von Willebrand factor type A, EGF and pentraxin domain-containing protein 1	rs77113511	0.302229	0.164564	T/C	2.24991e-42
SeqId_11109_56	SVEP1$	Sushi, von Willebrand factor type A, EGF and pentraxin domain-containing protein 1	rs140270918	0.482901	0.0381256	T/C	1.19793e-28
SeqId_11109_56	SVEP1$	Sushi, von Willebrand factor type A, EGF and pentraxin domain-containing protein 1	rs9775743	-0.117815	0.230972	A/G	1.96453e-09
SeqId_11109_56	SVEP1$	Sushi, von Willebrand factor type A, EGF and pentraxin domain-containing protein 1	rs13294114	-0.0922605	0.12221	A/G	0.000263472
SeqId_11109_56	SVEP1$	Sushi, von Willebrand factor type A, EGF and pentraxin domain-containing protein 1	rs1887457	-0.117401	0.230417	G/T	2.3114e-09
SeqId_11109_56	SVEP1$	Sushi, von Willebrand factor type A, EGF and pentraxin domain-containing protein 1	rs12238662	-0.117821	0.230348	C/G	2.02755e-09
SeqId_11109_56	SVEP1$	Sushi, von Willebrand factor type A, EGF and pentraxin domain-containing protein 1	rs17806502	-0.117821	0.230348	C/T	2.02755e-09
SeqId_11109_56	SVEP1$	Sushi, von Willebrand factor type A, EGF and pentraxin domain-containing protein 1	rs10759430	-0.0776609	0.291626	A/C	1.87507e-05
SeqId_11109_56	SVEP1$	Sushi, von Willebrand factor type A, EGF and pentraxin domain-containing protein 1	rs34048899	-0.0922605	0.12221	G/A	0.000263472
SeqId_11109_56	SVEP1$	Sushi, von Willebrand factor type A, EGF and pentraxin domain-containing protein 1	rs35064081	-0.0922605	0.12221	A/G	0.000263472
SeqId_11109_56	SVEP1$	Sushi, von Willebrand factor type A, EGF and pentraxin domain-containing protein 1	rs10980372	-0.117046	0.23014	G/A	2.66246e-09
SeqId_11109_56	SVEP1$	Sushi, von Willebrand factor type A, EGF and pentraxin domain-containing protein 1	rs17806526	-0.117855	0.230348	T/A	2.0351e-09
SeqId_11109_56	SVEP1$	Sushi, von Willebrand factor type A, EGF and pentraxin domain-containing protein 1	rs10114333	-0.0762854	0.291765	G/C	2.61614e-05
SeqId_11109_56	SVEP1$	Sushi, von Willebrand factor type A, EGF and pentraxin domain-containing protein 1	rs10817014	-0.0516906	0.378345	C/T	0.00244779
SeqId_11109_56	SVEP1$	Sushi, von Willebrand factor type A, EGF and pentraxin domain-containing protein 1	rs77252843	-0.336967	0.0421461	A/G	3.93164e-16
SeqId_11109_56	SVEP1$	Sushi, von Willebrand factor type A, EGF and pentraxin domain-containing protein 1	rs3739451	0.0576074	0.197976	A/T	0.00584653
SeqId_11109_56	SVEP1$	Sushi, von Willebrand factor type A, EGF and pentraxin domain-containing protein 1	rs12348838	-0.0841663	0.166505	A/C	0.000160512
SeqId_11109_56	SVEP1$	Sushi, von Willebrand factor type A, EGF and pentraxin domain-containing protein 1	rs10759431	0.112094	0.424165	A/C	3.77852e-11
SeqId_11109_56	SVEP1$	Sushi, von Willebrand factor type A, EGF and pentraxin domain-containing protein 1	rs1327537	-0.247446	0.0259254	C/A	1.74317e-06
SeqId_11109_56	SVEP1$	Sushi, von Willebrand factor type A, EGF and pentraxin domain-containing protein 1	rs1327538	-0.0776486	0.168238	G/A	0.000485097
SeqId_11109_56	SVEP1$	Sushi, von Willebrand factor type A, EGF and pentraxin domain-containing protein 1	rs6477768	0.147879	0.332247	A/G	7.44186e-17
SeqId_11109_56	SVEP1$	Sushi, von Willebrand factor type A, EGF and pentraxin domain-containing protein 1	rs7850488	0.146817	0.332317	G/C	1.23998e-16
SeqId_11109_56	SVEP1$	Sushi, von Willebrand factor type A, EGF and pentraxin domain-containing protein 1	rs41278435	-0.336967	0.0421461	A/G	3.93164e-16
SeqId_11109_56	SVEP1$	Sushi, von Willebrand factor type A, EGF and pentraxin domain-containing protein 1	rs7030192	0.149114	0.332317	G/A	4.03e-17
SeqId_11109_56	SVEP1$	Sushi, von Willebrand factor type A, EGF and pentraxin domain-containing protein 1	rs111245230	0.596369	0.0375711	T/C	9.18567e-43
SeqId_11109_56	SVEP1$	Sushi, von Willebrand factor type A, EGF and pentraxin domain-containing protein 1	rs16914997	-0.158173	0.209552	G/A	1.15452e-14
SeqId_11109_56	SVEP1$	Sushi, von Willebrand factor type A, EGF and pentraxin domain-containing protein 1	rs7024283	0.147426	0.332663	T/C	8.83724e-17
SeqId_11109_56	SVEP1$	Sushi, von Willebrand factor type A, EGF and pentraxin domain-containing protein 1	rs7038810	-0.0664901	0.172466	C/T	0.00248606
SeqId_11109_56	SVEP1$	Sushi, von Willebrand factor type A, EGF and pentraxin domain-containing protein 1	rs10817015	-0.0856568	0.165742	G/A	0.000125223
SeqId_11109_56	SVEP1$	Sushi, von Willebrand factor type A, EGF and pentraxin domain-containing protein 1	rs10980375	0.469748	0.0822127	T/C	3.2848e-55
SeqId_11109_56	SVEP1$	Sushi, von Willebrand factor type A, EGF and pentraxin domain-containing protein 1	rs28431893	0.596515	0.0379176	G/A	4.01861e-43
SeqId_11109_56	SVEP1$	Sushi, von Willebrand factor type A, EGF and pentraxin domain-containing protein 1	rs41278439	-0.337855	0.0419382	T/C	3.80629e-16
SeqId_11109_56	SVEP1$	Sushi, von Willebrand factor type A, EGF and pentraxin domain-containing protein 1	rs41278441	-0.339892	0.0418688	C/G	2.65618e-16
SeqId_11109_56	SVEP1$	Sushi, von Willebrand factor type A, EGF and pentraxin domain-containing protein 1	rs12344549	0.559062	0.0754887	C/T	2.17957e-71
SeqId_11109_56	SVEP1$	Sushi, von Willebrand factor type A, EGF and pentraxin domain-containing protein 1	rs12344614	0.55209	0.0759046	G/C	4.68416e-70
SeqId_11109_56	SVEP1$	Sushi, von Willebrand factor type A, EGF and pentraxin domain-containing protein 1	rs1887458	-0.540736	0.0100513	T/C	1.07465e-10
SeqId_11109_56	SVEP1$	Sushi, von Willebrand factor type A, EGF and pentraxin domain-containing protein 1	rs1327539	-0.147673	0.300568	T/C	4.31767e-16
SeqId_11109_56	SVEP1$	Sushi, von Willebrand factor type A, EGF and pentraxin domain-containing protein 1	rs2781265	0.149048	0.331901	G/C	4.16151e-17
SeqId_11109_56	SVEP1$	Sushi, von Willebrand factor type A, EGF and pentraxin domain-containing protein 1	rs2781266	0.148865	0.33197	C/T	4.56199e-17
SeqId_11109_56	SVEP1$	Sushi, von Willebrand factor type A, EGF and pentraxin domain-containing protein 1	rs72746735	0.569114	0.0313323	T/C	5.24918e-33
SeqId_11109_56	SVEP1$	Sushi, von Willebrand factor type A, EGF and pentraxin domain-containing protein 1	rs4475572	-0.0859165	0.165812	C/T	0.000117406
SeqId_11109_56	SVEP1$	Sushi, von Willebrand factor type A, EGF and pentraxin domain-containing protein 1	rs2781267	0.150027	0.327672	G/A	3.06035e-17
SeqId_11109_56	SVEP1$	Sushi, von Willebrand factor type A, EGF and pentraxin domain-containing protein 1	rs7848377	0.555568	0.0751421	G/T	2.94658e-70
SeqId_11109_56	SVEP1$	Sushi, von Willebrand factor type A, EGF and pentraxin domain-containing protein 1	rs10817016	-0.147673	0.300568	T/C	4.31767e-16
SeqId_11109_56	SVEP1$	Sushi, von Willebrand factor type A, EGF and pentraxin domain-containing protein 1	rs12377273	-0.0860609	0.165742	G/T	0.000115395
SeqId_11109_56	SVEP1$	Sushi, von Willebrand factor type A, EGF and pentraxin domain-containing protein 1	rs2781264	-0.0784951	0.16803	A/G	0.000427407
SeqId_11109_56	SVEP1$	Sushi, von Willebrand factor type A, EGF and pentraxin domain-containing protein 1	rs76790326	-0.149882	0.0185776	C/A	0.015216
SeqId_11109_56	SVEP1$	Sushi, von Willebrand factor type A, EGF and pentraxin domain-containing protein 1	rs10980377	-0.0862939	0.166297	T/A	0.000108531
SeqId_11109_56	SVEP1$	Sushi, von Willebrand factor type A, EGF and pentraxin domain-containing protein 1	rs7031072	0.329965	0.153196	A/G	6.10734e-46
SeqId_11109_56	SVEP1$	Sushi, von Willebrand factor type A, EGF and pentraxin domain-containing protein 1	rs2781268	-0.0664533	0.172397	C/T	0.00252605
SeqId_11109_56	SVEP1$	Sushi, von Willebrand factor type A, EGF and pentraxin domain-containing protein 1	rs2986668	-0.0665912	0.172328	T/C	0.00247609
SeqId_11109_56	SVEP1$	Sushi, von Willebrand factor type A, EGF and pentraxin domain-containing protein 1	rs7036103	0.148022	0.332386	G/A	6.69049e-17
SeqId_11109_56	SVEP1$	Sushi, von Willebrand factor type A, EGF and pentraxin domain-containing protein 1	rs13295715	-0.0636466	0.17919	A/G	0.00323207
SeqId_11109_56	SVEP1$	Sushi, von Willebrand factor type A, EGF and pentraxin domain-containing protein 1	rs10817018	0.148572	0.332109	C/A	5.53986e-17
SeqId_11109_56	SVEP1$	Sushi, von Willebrand factor type A, EGF and pentraxin domain-containing protein 1	rs60313921	-0.336762	0.0426314	T/C	2.60158e-16
SeqId_11109_56	SVEP1$	Sushi, von Willebrand factor type A, EGF and pentraxin domain-containing protein 1	rs2986669	0.147907	0.332733	A/G	7.20165e-17
SeqId_11109_56	SVEP1$	Sushi, von Willebrand factor type A, EGF and pentraxin domain-containing protein 1	rs17806616	0.0561725	0.199224	T/G	0.00707533
SeqId_11109_56	SVEP1$	Sushi, von Willebrand factor type A, EGF and pentraxin domain-containing protein 1	rs12353125	-0.0842927	0.165326	G/A	0.00016033
SeqId_11109_56	SVEP1$	Sushi, von Willebrand factor type A, EGF and pentraxin domain-containing protein 1	rs2781270	-0.0649072	0.179537	T/C	0.0026513
SeqId_11109_56	SVEP1$	Sushi, von Willebrand factor type A, EGF and pentraxin domain-containing protein 1	rs12380490	-0.0843316	0.165604	T/G	0.000158397
SeqId_11109_56	SVEP1$	Sushi, von Willebrand factor type A, EGF and pentraxin domain-containing protein 1	rs1410050	-0.0783218	0.167822	C/T	0.000441562
SeqId_11109_56	SVEP1$	Sushi, von Willebrand factor type A, EGF and pentraxin domain-containing protein 1	rs7029817	0.0561553	0.199224	T/C	0.00709292
SeqId_11109_56	SVEP1$	Sushi, von Willebrand factor type A, EGF and pentraxin domain-containing protein 1	rs2254165	-0.0785413	0.167753	A/G	0.000425922
SeqId_11109_56	SVEP1$	Sushi, von Willebrand factor type A, EGF and pentraxin domain-containing protein 1	rs2254156	-0.0782442	0.167753	A/G	0.00044494
SeqId_11109_56	SVEP1$	Sushi, von Willebrand factor type A, EGF and pentraxin domain-containing protein 1	rs41279045	-0.341837	0.0419382	T/G	1.70751e-16
SeqId_11109_56	SVEP1$	Sushi, von Willebrand factor type A, EGF and pentraxin domain-containing protein 1	rs76191498	-0.270872	0.0307084	A/T	2.0275e-08
SeqId_11109_56	SVEP1$	Sushi, von Willebrand factor type A, EGF and pentraxin domain-containing protein 1	rs77309397	-0.341837	0.0419382	T/A	1.70751e-16
SeqId_11109_56	SVEP1$	Sushi, von Willebrand factor type A, EGF and pentraxin domain-containing protein 1	rs75212846	-0.3398	0.0420075	C/T	2.45251e-16
SeqId_11109_56	SVEP1$	Sushi, von Willebrand factor type A, EGF and pentraxin domain-containing protein 1	rs76469101	-0.268229	0.0307778	G/A	2.69016e-08
SeqId_11109_56	SVEP1$	Sushi, von Willebrand factor type A, EGF and pentraxin domain-containing protein 1	rs10980384	0.149261	0.0244697	T/A	0.00606525
SeqId_11109_56	SVEP1$	Sushi, von Willebrand factor type A, EGF and pentraxin domain-containing protein 1	rs7042836	0.281974	0.165465	T/G	4.61653e-36
SeqId_11109_56	SVEP1$	Sushi, von Willebrand factor type A, EGF and pentraxin domain-containing protein 1	rs142508835	0.122847	0.0415916	A/T	0.00307409
SeqId_11109_56	SVEP1$	Sushi, von Willebrand factor type A, EGF and pentraxin domain-containing protein 1	rs3739450	0.174021	0.257244	T/C	5.50975e-20
SeqId_11109_56	SVEP1$	Sushi, von Willebrand factor type A, EGF and pentraxin domain-containing protein 1	rs74328997	-0.0817906	0.161375	T/C	0.000290156
SeqId_11109_56	SVEP1$	Sushi, von Willebrand factor type A, EGF and pentraxin domain-containing protein 1	rs2986671	-0.067332	0.172189	T/G	0.0022283
SeqId_11109_56	SVEP1$	Sushi, von Willebrand factor type A, EGF and pentraxin domain-containing protein 1	rs3739448	-0.308573	0.0119229	A/G	5.69519e-05
SeqId_11109_56	SVEP1$	Sushi, von Willebrand factor type A, EGF and pentraxin domain-containing protein 1	rs3739446	-0.341658	0.0418688	T/C	1.8608e-16
SeqId_11109_56	SVEP1$	Sushi, von Willebrand factor type A, EGF and pentraxin domain-containing protein 1	rs954901	-0.067332	0.172189	C/A	0.0022283
SeqId_11109_56	SVEP1$	Sushi, von Willebrand factor type A, EGF and pentraxin domain-containing protein 1	rs4978426	-0.067332	0.172189	T/G	0.0022283
SeqId_11109_56	SVEP1$	Sushi, von Willebrand factor type A, EGF and pentraxin domain-containing protein 1	rs4978925	-0.067332	0.172189	A/G	0.0022283
SeqId_11109_56	SVEP1$	Sushi, von Willebrand factor type A, EGF and pentraxin domain-containing protein 1	rs6477769	0.319629	0.157008	C/T	5.59416e-44
SeqId_11109_56	SVEP1$	Sushi, von Willebrand factor type A, EGF and pentraxin domain-containing protein 1	rs17806670	-0.3398	0.0420075	A/G	2.45251e-16
SeqId_11109_56	SVEP1$	Sushi, von Willebrand factor type A, EGF and pentraxin domain-containing protein 1	rs4545168	-0.341837	0.0419382	C/T	1.70751e-16
SeqId_11109_56	SVEP1$	Sushi, von Willebrand factor type A, EGF and pentraxin domain-containing protein 1	rs12377444	-0.0805087	0.161861	T/C	0.000355412
SeqId_11109_56	SVEP1$	Sushi, von Willebrand factor type A, EGF and pentraxin domain-containing protein 1	rs4978926	-0.0630115	0.173368	C/A	0.00412981
SeqId_11109_56	SVEP1$	Sushi, von Willebrand factor type A, EGF and pentraxin domain-containing protein 1	rs7852962	0.294098	0.161653	A/C	1.48946e-38
SeqId_11109_56	SVEP1$	Sushi, von Willebrand factor type A, EGF and pentraxin domain-containing protein 1	rs7042161	-0.0779174	0.333703	T/C	8.0304e-06
SeqId_11109_56	SVEP1$	Sushi, von Willebrand factor type A, EGF and pentraxin domain-containing protein 1	rs4379517	-0.342078	0.0419382	C/A	1.62608e-16
SeqId_11109_56	SVEP1$	Sushi, von Willebrand factor type A, EGF and pentraxin domain-containing protein 1	rs17806682	-0.342078	0.0419382	G/C	1.62608e-16
SeqId_11109_56	SVEP1$	Sushi, von Willebrand factor type A, EGF and pentraxin domain-containing protein 1	rs10980386	-0.0819317	0.161653	T/C	0.000279762
SeqId_11109_56	SVEP1$	Sushi, von Willebrand factor type A, EGF and pentraxin domain-containing protein 1	rs79906197	-0.342784	0.0419382	T/C	1.4091e-16
SeqId_11109_56	SVEP1$	Sushi, von Willebrand factor type A, EGF and pentraxin domain-containing protein 1	rs79285925	-0.0649923	0.172536	C/G	0.00312024
SeqId_11109_56	SVEP1$	Sushi, von Willebrand factor type A, EGF and pentraxin domain-containing protein 1	rs7865430	0.287283	0.164356	C/T	3.29643e-37
SeqId_11109_56	SVEP1$	Sushi, von Willebrand factor type A, EGF and pentraxin domain-containing protein 1	rs77601129	-0.528462	0.0101206	C/T	2.44469e-10
SeqId_11109_56	SVEP1$	Sushi, von Willebrand factor type A, EGF and pentraxin domain-containing protein 1	rs17204881	-0.0644126	0.172605	C/T	0.00339531
SeqId_11109_56	SVEP1$	Sushi, von Willebrand factor type A, EGF and pentraxin domain-containing protein 1	rs10980387	-0.0644126	0.172605	C/T	0.00339531
SeqId_11109_56	SVEP1$	Sushi, von Willebrand factor type A, EGF and pentraxin domain-containing protein 1	rs7855991	0.287353	0.164425	T/C	2.86618e-37
SeqId_11109_56	SVEP1$	Sushi, von Willebrand factor type A, EGF and pentraxin domain-containing protein 1	rs7043404	-0.0785651	0.334743	G/T	6.63934e-06
SeqId_11109_56	SVEP1$	Sushi, von Willebrand factor type A, EGF and pentraxin domain-containing protein 1	rs75614392	-0.30925	0.011507	T/G	7.32759e-05
SeqId_11109_56	SVEP1$	Sushi, von Willebrand factor type A, EGF and pentraxin domain-containing protein 1	rs10980388	0.163668	0.45113	G/C	8.11077e-23
SeqId_11109_56	SVEP1$	Sushi, von Willebrand factor type A, EGF and pentraxin domain-containing protein 1	rs10980389	0.330548	0.153057	G/A	4.95766e-46
SeqId_11109_56	SVEP1$	Sushi, von Willebrand factor type A, EGF and pentraxin domain-containing protein 1	rs76406144	-0.344122	0.0418688	T/C	1.12901e-16
SeqId_11109_56	SVEP1$	Sushi, von Willebrand factor type A, EGF and pentraxin domain-containing protein 1	rs17806688	-0.344122	0.0418688	A/G	1.12901e-16
SeqId_11109_56	SVEP1$	Sushi, von Willebrand factor type A, EGF and pentraxin domain-containing protein 1	rs62569914	-0.080115	0.161653	C/G	0.000381275
SeqId_11109_56	SVEP1$	Sushi, von Willebrand factor type A, EGF and pentraxin domain-containing protein 1	rs7848767	0.117227	0.487592	C/T	1.53699e-12
SeqId_11109_56	SVEP1$	Sushi, von Willebrand factor type A, EGF and pentraxin domain-containing protein 1	rs10817019	-0.0771603	0.159157	C/A	0.000678675
SeqId_11109_56	SVEP1$	Sushi, von Willebrand factor type A, EGF and pentraxin domain-containing protein 1	rs75454319	-0.344122	0.0418688	C/A	1.12901e-16
SeqId_11109_56	SVEP1$	Sushi, von Willebrand factor type A, EGF and pentraxin domain-containing protein 1	rs7864433	-0.0801982	0.161653	G/A	0.000375954
SeqId_11109_56	SVEP1$	Sushi, von Willebrand factor type A, EGF and pentraxin domain-containing protein 1	rs77450869	-0.344122	0.0418688	C/T	1.12901e-16
SeqId_11109_56	SVEP1$	Sushi, von Willebrand factor type A, EGF and pentraxin domain-containing protein 1	rs4304395	-0.0819179	0.161375	C/A	0.000283888
SeqId_11109_56	SVEP1$	Sushi, von Willebrand factor type A, EGF and pentraxin domain-containing protein 1	rs77762920	-0.528462	0.0101206	G/T	2.44469e-10
SeqId_11109_56	SVEP1$	Sushi, von Willebrand factor type A, EGF and pentraxin domain-containing protein 1	rs7859290	0.162567	0.451962	T/C	1.60473e-22
SeqId_11109_56	SVEP1$	Sushi, von Willebrand factor type A, EGF and pentraxin domain-containing protein 1	rs17807662	-0.341837	0.0419382	C/T	1.70751e-16
SeqId_11109_56	SVEP1$	Sushi, von Willebrand factor type A, EGF and pentraxin domain-containing protein 1	rs7847560	-0.0633982	0.178913	A/C	0.00337759
SeqId_11109_56	SVEP1$	Sushi, von Willebrand factor type A, EGF and pentraxin domain-containing protein 1	rs7863519	0.175332	0.19964	T/G	5.85126e-17
SeqId_11109_56	SVEP1$	Sushi, von Willebrand factor type A, EGF and pentraxin domain-containing protein 1	rs9792495	-0.0625563	0.172328	G/A	0.00447228
SeqId_11109_56	SVEP1$	Sushi, von Willebrand factor type A, EGF and pentraxin domain-containing protein 1	rs9792576	-0.0622165	0.172397	T/C	0.00469078
SeqId_11109_56	SVEP1$	Sushi, von Willebrand factor type A, EGF and pentraxin domain-containing protein 1	rs7851366	-0.0647857	0.17926	C/T	0.00270784
SeqId_11109_56	SVEP1$	Sushi, von Willebrand factor type A, EGF and pentraxin domain-containing protein 1	rs1889323	-0.080746	0.161791	T/G	0.000344191
SeqId_11109_56	SVEP1$	Sushi, von Willebrand factor type A, EGF and pentraxin domain-containing protein 1	rs59712735	0.294364	0.161445	T/C	1.33712e-38
SeqId_11109_56	SVEP1$	Sushi, von Willebrand factor type A, EGF and pentraxin domain-containing protein 1	rs1889322	0.163611	0.451199	C/T	8.48747e-23
SeqId_11109_56	SVEP1$	Sushi, von Willebrand factor type A, EGF and pentraxin domain-containing protein 1	rs10817020	0.162267	0.451477	T/C	1.9797e-22
SeqId_11109_56	SVEP1$	Sushi, von Willebrand factor type A, EGF and pentraxin domain-containing protein 1	rs78543081	-0.3398	0.0420075	C/T	2.45251e-16
SeqId_11109_56	SVEP1$	Sushi, von Willebrand factor type A, EGF and pentraxin domain-containing protein 1	rs10980391	-0.0827645	0.161445	G/T	0.000244978
SeqId_11109_56	SVEP1$	Sushi, von Willebrand factor type A, EGF and pentraxin domain-containing protein 1	rs79873098	-0.3398	0.0420075	C/T	2.45251e-16
SeqId_11109_56	SVEP1$	Sushi, von Willebrand factor type A, EGF and pentraxin domain-containing protein 1	rs77350271	-0.0622965	0.172328	G/A	0.00464084
SeqId_11109_56	SVEP1$	Sushi, von Willebrand factor type A, EGF and pentraxin domain-containing protein 1	rs78449300	-0.268229	0.0307778	G/A	2.69016e-08
SeqId_11109_56	SVEP1$	Sushi, von Willebrand factor type A, EGF and pentraxin domain-containing protein 1	rs12553632	-0.0622965	0.172328	C/A	0.00464084
SeqId_11109_56	SVEP1$	Sushi, von Willebrand factor type A, EGF and pentraxin domain-containing protein 1	rs10980392	-0.081085	0.159573	C/T	0.000350375
SeqId_11109_56	SVEP1$	Sushi, von Willebrand factor type A, EGF and pentraxin domain-containing protein 1	rs78239740	-0.528462	0.0101206	T/C	2.44469e-10
SeqId_11109_56	SVEP1$	Sushi, von Willebrand factor type A, EGF and pentraxin domain-containing protein 1	rs10817021	-0.0793871	0.159088	A/T	0.00047573
SeqId_11109_56	SVEP1$	Sushi, von Willebrand factor type A, EGF and pentraxin domain-containing protein 1	rs146258158	-0.536898	0.0102593	G/C	9.48827e-11
SeqId_11109_56	SVEP1$	Sushi, von Willebrand factor type A, EGF and pentraxin domain-containing protein 1	rs4273919	-0.0641033	0.172605	C/A	0.00355226
SeqId_11109_56	SVEP1$	Sushi, von Willebrand factor type A, EGF and pentraxin domain-containing protein 1	rs12237411	-0.0635699	0.172536	C/G	0.00384122
SeqId_11109_56	SVEP1$	Sushi, von Willebrand factor type A, EGF and pentraxin domain-containing protein 1	rs4487849	0.161192	0.45418	T/C	3.44249e-22
SeqId_11109_56	SVEP1$	Sushi, von Willebrand factor type A, EGF and pentraxin domain-containing protein 1	rs74357698	-0.3398	0.0420075	A/T	2.45251e-16
SeqId_11109_56	SVEP1$	Sushi, von Willebrand factor type A, EGF and pentraxin domain-containing protein 1	rs10980394	-0.0813965	0.161791	G/A	0.00030808
SeqId_11109_56	SVEP1$	Sushi, von Willebrand factor type A, EGF and pentraxin domain-containing protein 1	rs74316615	-0.3398	0.0420075	T/C	2.45251e-16
SeqId_11109_56	SVEP1$	Sushi, von Willebrand factor type A, EGF and pentraxin domain-containing protein 1	rs10980395	-0.0813818	0.161999	T/C	0.000307703
SeqId_11109_56	SVEP1$	Sushi, von Willebrand factor type A, EGF and pentraxin domain-containing protein 1	rs10739301	0.162656	0.451546	T/C	1.58763e-22
SeqId_11109_56	SVEP1$	Sushi, von Willebrand factor type A, EGF and pentraxin domain-containing protein 1	rs10081633	-0.0807327	0.16297	T/C	0.000330869
SeqId_11109_56	SVEP1$	Sushi, von Willebrand factor type A, EGF and pentraxin domain-containing protein 1	rs115599901	-0.341837	0.0419382	G/A	1.70751e-16
SeqId_11109_56	SVEP1$	Sushi, von Willebrand factor type A, EGF and pentraxin domain-containing protein 1	rs7035805	0.106404	0.4939	A/C	1.40922e-10
SeqId_11109_56	SVEP1$	Sushi, von Willebrand factor type A, EGF and pentraxin domain-containing protein 1	rs79929463	-0.33924	0.0421461	T/C	2.48869e-16
SeqId_11109_56	SVEP1$	Sushi, von Willebrand factor type A, EGF and pentraxin domain-containing protein 1	rs10081793	-0.0788418	0.160266	G/A	0.000489778
SeqId_11109_56	SVEP1$	Sushi, von Willebrand factor type A, EGF and pentraxin domain-containing protein 1	rs113817740	0.597699	0.0372938	G/A	1.12148e-42
SeqId_11109_56	SVEP1$	Sushi, von Willebrand factor type A, EGF and pentraxin domain-containing protein 1	rs79148706	-0.338727	0.0420768	T/A	2.89814e-16
SeqId_11109_56	SVEP1$	Sushi, von Willebrand factor type A, EGF and pentraxin domain-containing protein 1	rs10980397	-0.0784634	0.159434	C/T	0.000539477
SeqId_11109_56	SVEP1$	Sushi, von Willebrand factor type A, EGF and pentraxin domain-containing protein 1	rs7875113	0.159745	0.454249	A/C	6.79671e-22
SeqId_11109_56	SVEP1$	Sushi, von Willebrand factor type A, EGF and pentraxin domain-containing protein 1	rs34728973	-0.141287	0.0630112	T/C	3.89316e-05
SeqId_11109_56	SVEP1$	Sushi, von Willebrand factor type A, EGF and pentraxin domain-containing protein 1	rs117900161	-0.233368	0.0160128	A/G	0.000452606
SeqId_11109_56	SVEP1$	Sushi, von Willebrand factor type A, EGF and pentraxin domain-containing protein 1	rs10980398	-0.0636219	0.172328	C/T	0.00382033
SeqId_11109_56	SVEP1$	Sushi, von Willebrand factor type A, EGF and pentraxin domain-containing protein 1	rs41307481	-0.33924	0.0421461	T/C	2.48869e-16
SeqId_11109_56	SVEP1$	Sushi, von Willebrand factor type A, EGF and pentraxin domain-containing protein 1	rs7038903	0.294172	0.161375	T/C	1.38937e-38
SeqId_11109_56	SVEP1$	Sushi, von Willebrand factor type A, EGF and pentraxin domain-containing protein 1	rs80155983	-0.269526	0.0307778	C/T	2.30442e-08
SeqId_11109_56	SVEP1$	Sushi, von Willebrand factor type A, EGF and pentraxin domain-containing protein 1	rs7858490	0.332607	0.153057	G/T	1.36273e-46
SeqId_11109_56	SVEP1$	Sushi, von Willebrand factor type A, EGF and pentraxin domain-containing protein 1	rs142975155	0.233835	0.0131013	G/A	0.00133511
SeqId_11109_56	SVEP1$	Sushi, von Willebrand factor type A, EGF and pentraxin domain-containing protein 1	rs1931311	-0.334685	0.0422848	T/C	5.63777e-16
SeqId_11109_56	SVEP1$	Sushi, von Willebrand factor type A, EGF and pentraxin domain-containing protein 1	rs4978929	-0.0768874	0.331069	G/A	1.05478e-05
SeqId_11109_56	SVEP1$	Sushi, von Willebrand factor type A, EGF and pentraxin domain-containing protein 1	rs16915051	-0.334685	0.0422848	C/A	5.63777e-16
SeqId_11109_56	SVEP1$	Sushi, von Willebrand factor type A, EGF and pentraxin domain-containing protein 1	rs12344526	0.160534	0.454041	T/C	4.24179e-22
SeqId_11109_56	SVEP1$	Sushi, von Willebrand factor type A, EGF and pentraxin domain-containing protein 1	rs7869377	0.160771	0.454457	T/G	3.72899e-22
SeqId_11109_56	SVEP1$	Sushi, von Willebrand factor type A, EGF and pentraxin domain-containing protein 1	rs10817023	-0.076911	0.159226	C/T	0.00070563
SeqId_11109_56	SVEP1$	Sushi, von Willebrand factor type A, EGF and pentraxin domain-containing protein 1	rs10980399	-0.0655315	0.172674	A/T	0.00287666
SeqId_11109_56	SVEP1$	Sushi, von Willebrand factor type A, EGF and pentraxin domain-containing protein 1	rs10980400	-0.0810575	0.162484	T/C	0.000313479
SeqId_11109_56	SVEP1$	Sushi, von Willebrand factor type A, EGF and pentraxin domain-containing protein 1	rs10980401	-0.0670234	0.173575	G/T	0.00224392
SeqId_11109_56	SVEP1$	Sushi, von Willebrand factor type A, EGF and pentraxin domain-containing protein 1	rs73655351	-0.336703	0.0422154	G/A	3.9496e-16
SeqId_11109_56	SVEP1$	Sushi, von Willebrand factor type A, EGF and pentraxin domain-containing protein 1	rs35659774	-0.15669	0.12831	C/T	2.41744e-10
SeqId_11109_56	SVEP1$	Sushi, von Willebrand factor type A, EGF and pentraxin domain-containing protein 1	rs4978932	-0.0705064	0.17413	G/C	0.00128979
SeqId_11109_56	SVEP1$	Sushi, von Willebrand factor type A, EGF and pentraxin domain-containing protein 1	rs78069386	-0.338968	0.0420075	T/C	2.89972e-16
SeqId_11109_56	SVEP1$	Sushi, von Willebrand factor type A, EGF and pentraxin domain-containing protein 1	rs80153892	0.594481	0.0375017	G/A	1.9634e-42
SeqId_11109_56	SVEP1$	Sushi, von Willebrand factor type A, EGF and pentraxin domain-containing protein 1	rs10759432	-0.0746618	0.345141	C/T	2.0572e-05
SeqId_11109_56	SVEP1$	Sushi, von Willebrand factor type A, EGF and pentraxin domain-containing protein 1	rs7020788	0.193627	0.363372	G/A	2.25677e-29
SeqId_11109_56	SVEP1$	Sushi, von Willebrand factor type A, EGF and pentraxin domain-containing protein 1	rs10817024	-0.138242	0.291418	C/T	5.29992e-14
SeqId_11109_56	SVEP1$	Sushi, von Willebrand factor type A, EGF and pentraxin domain-containing protein 1	rs10980402	-0.0689072	0.174061	G/A	0.00166105
SeqId_11109_56	SVEP1$	Sushi, von Willebrand factor type A, EGF and pentraxin domain-containing protein 1	rs76605517	-0.0689072	0.174061	A/G	0.00166105
SeqId_11109_56	SVEP1$	Sushi, von Willebrand factor type A, EGF and pentraxin domain-containing protein 1	rs12349119	-0.143404	0.318453	T/A	1.39905e-15
SeqId_11109_56	SVEP1$	Sushi, von Willebrand factor type A, EGF and pentraxin domain-containing protein 1	rs13284096	-0.142126	0.0626646	T/A	3.72175e-05
SeqId_11109_56	SVEP1$	Sushi, von Willebrand factor type A, EGF and pentraxin domain-containing protein 1	rs10980404	-0.067258	0.173922	G/A	0.00214634
SeqId_11109_56	SVEP1$	Sushi, von Willebrand factor type A, EGF and pentraxin domain-containing protein 1	rs72746775	0.202859	0.112713	A/G	1.32877e-14
SeqId_11109_56	SVEP1$	Sushi, von Willebrand factor type A, EGF and pentraxin domain-containing protein 1	rs10512405	-0.141948	0.316235	T/C	3.1631e-15
SeqId_11109_56	SVEP1$	Sushi, von Willebrand factor type A, EGF and pentraxin domain-containing protein 1	rs7035573	-0.143363	0.318591	T/C	1.4644e-15
SeqId_11109_56	SVEP1$	Sushi, von Willebrand factor type A, EGF and pentraxin domain-containing protein 1	rs72746776	0.0581045	0.172328	G/A	0.00782558
SeqId_11109_56	SVEP1$	Sushi, von Willebrand factor type A, EGF and pentraxin domain-containing protein 1	rs12380827	-0.143138	0.318245	C/T	1.59808e-15
SeqId_11109_56	SVEP1$	Sushi, von Willebrand factor type A, EGF and pentraxin domain-containing protein 1	rs10980406	-0.143138	0.318245	C/T	1.59808e-15
SeqId_11109_56	SVEP1$	Sushi, von Willebrand factor type A, EGF and pentraxin domain-containing protein 1	rs10817026	-0.143712	0.318106	C/T	1.27808e-15
SeqId_11109_56	SVEP1$	Sushi, von Willebrand factor type A, EGF and pentraxin domain-containing protein 1	rs10817027	-0.143138	0.318245	C/T	1.59808e-15
SeqId_11109_56	SVEP1$	Sushi, von Willebrand factor type A, EGF and pentraxin domain-containing protein 1	rs62569938	-0.143459	0.318176	A/C	1.37823e-15
SeqId_11109_56	SVEP1$	Sushi, von Willebrand factor type A, EGF and pentraxin domain-containing protein 1	rs10817028	-0.143138	0.318245	G/T	1.59808e-15
SeqId_11109_56	SVEP1$	Sushi, von Willebrand factor type A, EGF and pentraxin domain-containing protein 1	rs10817029	-0.14333	0.317898	C/T	1.44463e-15
SeqId_11109_56	SVEP1$	Sushi, von Willebrand factor type A, EGF and pentraxin domain-containing protein 1	rs79910194	-0.0654759	0.173783	C/T	0.00280055
SeqId_11109_56	SVEP1$	Sushi, von Willebrand factor type A, EGF and pentraxin domain-containing protein 1	rs9695122	0.589418	0.0381256	C/T	1.74464e-42
SeqId_11109_56	SVEP1$	Sushi, von Willebrand factor type A, EGF and pentraxin domain-containing protein 1	rs7044669	-0.143744	0.318661	T/C	1.23566e-15
SeqId_11109_56	SVEP1$	Sushi, von Willebrand factor type A, EGF and pentraxin domain-containing protein 1	rs7028390	-0.143744	0.318661	A/G	1.23566e-15
SeqId_11109_56	SVEP1$	Sushi, von Willebrand factor type A, EGF and pentraxin domain-containing protein 1	rs7028791	-0.0737041	0.345349	C/T	2.61719e-05
SeqId_11109_56	SVEP1$	Sushi, von Willebrand factor type A, EGF and pentraxin domain-containing protein 1	rs12376098	-0.143543	0.318591	C/T	1.3496e-15
SeqId_11109_56	SVEP1$	Sushi, von Willebrand factor type A, EGF and pentraxin domain-containing protein 1	rs12376107	-0.143268	0.318522	C/T	1.52465e-15
SeqId_11109_56	SVEP1$	Sushi, von Willebrand factor type A, EGF and pentraxin domain-containing protein 1	rs12376121	-0.143543	0.318591	C/T	1.3496e-15
SeqId_11109_56	SVEP1$	Sushi, von Willebrand factor type A, EGF and pentraxin domain-containing protein 1	rs12376163	-0.0792095	0.162762	G/A	0.000429718
SeqId_11109_56	SVEP1$	Sushi, von Willebrand factor type A, EGF and pentraxin domain-containing protein 1	rs10115459	-0.0731869	0.345626	C/T	2.9436e-05
SeqId_11109_56	SVEP1$	Sushi, von Willebrand factor type A, EGF and pentraxin domain-containing protein 1	rs10980407	-0.0659221	0.173922	T/C	0.00261555
SeqId_11109_56	SVEP1$	Sushi, von Willebrand factor type A, EGF and pentraxin domain-containing protein 1	rs72746781	0.0590482	0.172466	T/A	0.00684258
SeqId_11109_56	SVEP1$	Sushi, von Willebrand factor type A, EGF and pentraxin domain-containing protein 1	rs7850939	-0.0637892	0.337169	T/C	0.000292277
SeqId_11109_56	SVEP1$	Sushi, von Willebrand factor type A, EGF and pentraxin domain-containing protein 1	rs35408919	-0.14211	0.315611	G/A	2.87179e-15
SeqId_11109_56	SVEP1$	Sushi, von Willebrand factor type A, EGF and pentraxin domain-containing protein 1	rs7851089	-0.063784	0.3371	T/C	0.000292388
SeqId_11109_56	SVEP1$	Sushi, von Willebrand factor type A, EGF and pentraxin domain-containing protein 1	rs75617384	-0.269464	0.0306391	G/A	2.30042e-08
SeqId_11109_56	SVEP1$	Sushi, von Willebrand factor type A, EGF and pentraxin domain-containing protein 1	rs74514462	-0.0853382	0.192153	G/A	4.53119e-05
SeqId_11109_56	SVEP1$	Sushi, von Willebrand factor type A, EGF and pentraxin domain-containing protein 1	rs10117164	0.285599	0.163663	C/T	7.1551e-37
SeqId_11109_56	SVEP1$	Sushi, von Willebrand factor type A, EGF and pentraxin domain-containing protein 1	rs1999598	0.0585043	0.17212	G/A	0.00739538
SeqId_11109_56	SVEP1$	Sushi, von Willebrand factor type A, EGF and pentraxin domain-containing protein 1	rs9696955	0.286565	0.164148	A/G	3.70916e-37
SeqId_11109_56	SVEP1$	Sushi, von Willebrand factor type A, EGF and pentraxin domain-containing protein 1	rs41296069	-0.259134	0.0771524	G/T	1.34192e-16
SeqId_11109_56	SVEP1$	Sushi, von Willebrand factor type A, EGF and pentraxin domain-containing protein 1	rs10817030	-0.151408	0.229585	C/T	3.08059e-14
SeqId_11109_56	SVEP1$	Sushi, von Willebrand factor type A, EGF and pentraxin domain-containing protein 1	rs10120506	-0.151601	0.229239	G/A	3.08178e-14
SeqId_11109_56	SVEP1$	Sushi, von Willebrand factor type A, EGF and pentraxin domain-containing protein 1	rs10120510	-0.152947	0.2291	C/A	1.82656e-14
SeqId_11109_56	SVEP1$	Sushi, von Willebrand factor type A, EGF and pentraxin domain-containing protein 1	rs6477771	0.0555809	0.175724	A/G	0.0102798
SeqId_11109_56	SVEP1$	Sushi, von Willebrand factor type A, EGF and pentraxin domain-containing protein 1	rs111365451	-0.0662858	0.172813	C/T	0.00254182
SeqId_11109_56	SVEP1$	Sushi, von Willebrand factor type A, EGF and pentraxin domain-containing protein 1	rs7863493	-0.0615944	0.335991	A/G	0.000468163
SeqId_11109_56	SVEP1$	Sushi, von Willebrand factor type A, EGF and pentraxin domain-containing protein 1	rs10283876	-0.0614087	0.335852	T/C	0.000490314
SeqId_11109_56	SVEP1$	Sushi, von Willebrand factor type A, EGF and pentraxin domain-containing protein 1	rs62569941	-0.0766433	0.15992	C/T	0.000719038
SeqId_11109_56	SVEP1$	Sushi, von Willebrand factor type A, EGF and pentraxin domain-containing protein 1	rs10980408	0.577617	0.0387495	T/C	1.44024e-41
SeqId_11109_56	SVEP1$	Sushi, von Willebrand factor type A, EGF and pentraxin domain-containing protein 1	rs62569942	-0.152336	0.22917	C/G	2.26284e-14
SeqId_11109_56	SVEP1$	Sushi, von Willebrand factor type A, EGF and pentraxin domain-containing protein 1	rs4419883	0.148006	0.335367	A/G	6.05605e-17
SeqId_11109_56	SVEP1$	Sushi, von Willebrand factor type A, EGF and pentraxin domain-containing protein 1	rs76038906	0.590851	0.0381256	G/T	1.09845e-42
SeqId_11109_56	SVEP1$	Sushi, von Willebrand factor type A, EGF and pentraxin domain-containing protein 1	rs4387050	-0.100875	0.498544	C/G	1.86031e-09
SeqId_11109_56	SVEP1$	Sushi, von Willebrand factor type A, EGF and pentraxin domain-containing protein 1	rs7049025	0.0680573	0.166158	C/T	0.00221952
SeqId_11109_56	SVEP1$	Sushi, von Willebrand factor type A, EGF and pentraxin domain-containing protein 1	rs12343861	-0.162313	0.239914	G/A	1.42281e-16
SeqId_11109_56	SVEP1$	Sushi, von Willebrand factor type A, EGF and pentraxin domain-containing protein 1	rs62569943	-0.153467	0.23215	G/T	1.04439e-14
SeqId_11109_56	SVEP1$	Sushi, von Willebrand factor type A, EGF and pentraxin domain-containing protein 1	rs10739304	-0.0660463	0.340011	A/C	0.000178469
SeqId_11109_56	SVEP1$	Sushi, von Willebrand factor type A, EGF and pentraxin domain-containing protein 1	rs10817032	-0.158001	0.236656	T/C	1.20115e-15
SeqId_11109_56	SVEP1$	Sushi, von Willebrand factor type A, EGF and pentraxin domain-containing protein 1	rs72748865	0.20527	0.111604	G/C	7.14821e-15
SeqId_11109_56	SVEP1$	Sushi, von Willebrand factor type A, EGF and pentraxin domain-containing protein 1	rs2151685	0.232977	0.112713	A/C	4.39148e-19
SeqId_11109_56	SVEP1$	Sushi, von Willebrand factor type A, EGF and pentraxin domain-containing protein 1	rs2151686	0.276626	0.104533	T/C	2.03167e-24
SeqId_11109_56	SVEP1$	Sushi, von Willebrand factor type A, EGF and pentraxin domain-containing protein 1	rs1889325	-0.167537	0.492514	A/G	1.08583e-23
SeqId_11109_56	SVEP1$	Sushi, von Willebrand factor type A, EGF and pentraxin domain-containing protein 1	rs79038826	0.132862	0.0385415	T/C	0.00198612
SeqId_11109_56	SVEP1$	Sushi, von Willebrand factor type A, EGF and pentraxin domain-containing protein 1	rs7021157	0.537996	0.0381256	A/G	1.30861e-35
SeqId_11109_56	SVEP1$	Sushi, von Willebrand factor type A, EGF and pentraxin domain-containing protein 1	rs7024581	0.537315	0.0381949	A/G	1.40859e-35
SeqId_11109_56	SVEP1$	Sushi, von Willebrand factor type A, EGF and pentraxin domain-containing protein 1	rs78229991	0.159253	0.126646	T/C	1.46774e-10
SeqId_11109_56	SVEP1$	Sushi, von Willebrand factor type A, EGF and pentraxin domain-containing protein 1	rs77346714	0.140847	0.0378483	T/G	0.00114396
SeqId_11109_56	SVEP1$	Sushi, von Willebrand factor type A, EGF and pentraxin domain-containing protein 1	rs2151689	0.175953	0.464994	A/G	2.80401e-26
SeqId_11109_56	SVEP1$	Sushi, von Willebrand factor type A, EGF and pentraxin domain-containing protein 1	rs72748870	-0.158689	0.276376	T/C	1.02789e-17
SeqId_11109_56	SVEP1$	Sushi, von Willebrand factor type A, EGF and pentraxin domain-containing protein 1	rs79689149	0.324949	0.0950367	T/A	1.07227e-30
SeqId_11109_56	SVEP1$	Sushi, von Willebrand factor type A, EGF and pentraxin domain-containing protein 1	rs4978935	-0.070415	0.220851	G/A	0.000419244
SeqId_11109_56	SVEP1$	Sushi, von Willebrand factor type A, EGF and pentraxin domain-containing protein 1	rs10817033	0.094802	0.110495	T/G	0.000368443
SeqId_11109_56	SVEP1$	Sushi, von Willebrand factor type A, EGF and pentraxin domain-containing protein 1	rs75071390	0.151349	0.0227367	C/T	0.00649596
SeqId_11109_56	SVEP1$	Sushi, von Willebrand factor type A, EGF and pentraxin domain-containing protein 1	rs10759434	-0.047595	0.446416	C/G	0.0046203
SeqId_11109_56	SVEP1$	Sushi, von Willebrand factor type A, EGF and pentraxin domain-containing protein 1	rs78742138	0.975606	0.0270345	T/C	1.75773e-82
SeqId_11109_56	SVEP1$	Sushi, von Willebrand factor type A, EGF and pentraxin domain-containing protein 1	rs7869676	0.113232	0.122487	A/G	8.56711e-06
SeqId_11109_56	SVEP1$	Sushi, von Willebrand factor type A, EGF and pentraxin domain-containing protein 1	rs872665	-0.0784232	0.246361	C/T	4.58717e-05
SeqId_11109_56	SVEP1$	Sushi, von Willebrand factor type A, EGF and pentraxin domain-containing protein 1	rs873287	0.149783	0.0227367	C/T	0.00725084
SeqId_11109_56	SVEP1$	Sushi, von Willebrand factor type A, EGF and pentraxin domain-containing protein 1	rs117994122	0.16805	0.0241924	G/A	0.00175963
SeqId_11109_56	SVEP1$	Sushi, von Willebrand factor type A, EGF and pentraxin domain-containing protein 1	rs117357986	0.147363	0.0228754	T/C	0.00787543
SeqId_11109_56	SVEP1$	Sushi, von Willebrand factor type A, EGF and pentraxin domain-containing protein 1	rs7864278	-0.0484969	0.443921	A/G	0.00394089
SeqId_11109_56	SVEP1$	Sushi, von Willebrand factor type A, EGF and pentraxin domain-containing protein 1	rs10980412	-0.0474191	0.444406	A/C	0.00485376
SeqId_11109_56	SVEP1$	Sushi, von Willebrand factor type A, EGF and pentraxin domain-containing protein 1	rs75322443	0.147363	0.0228754	G/T	0.00787543
SeqId_11109_56	SVEP1$	Sushi, von Willebrand factor type A, EGF and pentraxin domain-containing protein 1	rs72748881	-0.247514	0.213919	G/C	7.31056e-35
SeqId_11109_56	SVEP1$	Sushi, von Willebrand factor type A, EGF and pentraxin domain-containing protein 1	rs7042301	0.338315	0.0906696	G/A	2.22276e-31
SeqId_11109_56	SVEP1$	Sushi, von Willebrand factor type A, EGF and pentraxin domain-containing protein 1	rs57692446	0.114982	0.0864411	G/A	0.00011661
SeqId_11109_56	SVEP1$	Sushi, von Willebrand factor type A, EGF and pentraxin domain-containing protein 1	rs7046184	0.115327	0.0867877	C/T	0.000107143
SeqId_11109_56	SVEP1$	Sushi, von Willebrand factor type A, EGF and pentraxin domain-containing protein 1	rs62573123	0.114982	0.0864411	C/T	0.00011661
SeqId_11109_56	SVEP1$	Sushi, von Willebrand factor type A, EGF and pentraxin domain-containing protein 1	rs10759436	-0.144134	0.0377097	C/T	0.00101855
SeqId_11109_56	SVEP1$	Sushi, von Willebrand factor type A, EGF and pentraxin domain-containing protein 1	rs78845470	0.274222	0.109109	A/G	1.4899e-24
SeqId_11109_56	SVEP1$	Sushi, von Willebrand factor type A, EGF and pentraxin domain-containing protein 1	rs13301599	-0.0689966	0.25253	C/G	0.000288763
SeqId_11109_56	SVEP1$	Sushi, von Willebrand factor type A, EGF and pentraxin domain-containing protein 1	rs72748887	-0.187616	0.0217663	G/T	0.00075078
SeqId_11109_56	SVEP1$	Sushi, von Willebrand factor type A, EGF and pentraxin domain-containing protein 1	rs72748888	0.155455	0.0302925	C/A	0.00121728
SeqId_11109_56	SVEP1$	Sushi, von Willebrand factor type A, EGF and pentraxin domain-containing protein 1	rs74475291	0.275492	0.109109	T/G	9.09458e-25
SeqId_11109_56	SVEP1$	Sushi, von Willebrand factor type A, EGF and pentraxin domain-containing protein 1	rs4427239	-0.145795	0.0378483	A/G	0.000872586
SeqId_11109_56	SVEP1$	Sushi, von Willebrand factor type A, EGF and pentraxin domain-containing protein 1	rs4581125	0.174519	0.147789	A/T	1.33326e-13
SeqId_11109_56	SVEP1$	Sushi, von Willebrand factor type A, EGF and pentraxin domain-containing protein 1	rs10980417	0.0948868	0.109524	A/G	0.000392914
SeqId_11109_56	SVEP1$	Sushi, von Willebrand factor type A, EGF and pentraxin domain-containing protein 1	rs17807788	0.101953	0.139886	G/A	2.37849e-05
SeqId_11109_56	SVEP1$	Sushi, von Willebrand factor type A, EGF and pentraxin domain-containing protein 1	rs10980419	0.153881	0.0307084	C/T	0.00127528
SeqId_11109_56	SVEP1$	Sushi, von Willebrand factor type A, EGF and pentraxin domain-containing protein 1	rs61998196	0.155543	0.0225981	G/A	0.00542753
SeqId_11109_56	SVEP1$	Sushi, von Willebrand factor type A, EGF and pentraxin domain-containing protein 1	rs72748893	0.155455	0.0302925	G/T	0.00121728
SeqId_11109_56	SVEP1$	Sushi, von Willebrand factor type A, EGF and pentraxin domain-containing protein 1	rs12237760	0.119586	0.170872	T/C	7.15382e-08
SeqId_11109_56	SVEP1$	Sushi, von Willebrand factor type A, EGF and pentraxin domain-containing protein 1	rs3818764	-0.25071	0.212048	C/G	2.00262e-35
SeqId_11109_56	SVEP1$	Sushi, von Willebrand factor type A, EGF and pentraxin domain-containing protein 1	rs62573124	0.263188	0.0421461	C/A	1.83618e-10
SeqId_11109_56	SVEP1$	Sushi, von Willebrand factor type A, EGF and pentraxin domain-containing protein 1	rs76665138	-0.252718	0.211978	G/A	6.08119e-36
SeqId_11109_56	SVEP1$	Sushi, von Willebrand factor type A, EGF and pentraxin domain-containing protein 1	rs7048551	-0.249432	0.212672	C/T	4.25833e-35
SeqId_11109_56	SVEP1$	Sushi, von Willebrand factor type A, EGF and pentraxin domain-containing protein 1	rs7048693	-0.249942	0.212533	C/T	3.33606e-35
SeqId_11109_56	SVEP1$	Sushi, von Willebrand factor type A, EGF and pentraxin domain-containing protein 1	rs146015568	-0.252146	0.212048	C/T	9.88737e-36
SeqId_11109_56	SVEP1$	Sushi, von Willebrand factor type A, EGF and pentraxin domain-containing protein 1	rs6477773	0.0702567	0.29128	A/G	0.000139966
SeqId_11109_56	SVEP1$	Sushi, von Willebrand factor type A, EGF and pentraxin domain-containing protein 1	rs149859007	0.142565	0.022806	C/G	0.0104894
SeqId_11109_56	SVEP1$	Sushi, von Willebrand factor type A, EGF and pentraxin domain-containing protein 1	rs17734141	0.103584	0.122972	A/G	4.5912e-05
SeqId_11109_56	SVEP1$	Sushi, von Willebrand factor type A, EGF and pentraxin domain-containing protein 1	rs4403484	0.0643186	0.276168	A/G	0.000596952
SeqId_11109_56	SVEP1$	Sushi, von Willebrand factor type A, EGF and pentraxin domain-containing protein 1	rs7039613	-0.250275	0.213295	T/C	1.74692e-35
SeqId_11109_56	SVEP1$	Sushi, von Willebrand factor type A, EGF and pentraxin domain-containing protein 1	rs184973174	0.140237	0.0229447	A/G	0.0113306
SeqId_11109_56	SVEP1$	Sushi, von Willebrand factor type A, EGF and pentraxin domain-containing protein 1	rs7027107	0.337125	0.0910162	C/T	2.99771e-31
SeqId_11109_56	SVEP1$	Sushi, von Willebrand factor type A, EGF and pentraxin domain-containing protein 1	rs10980422	0.103036	0.12325	A/C	4.97884e-05
SeqId_11109_56	SVEP1$	Sushi, von Willebrand factor type A, EGF and pentraxin domain-containing protein 1	rs72750703	-0.248334	0.213226	G/A	5.90894e-35
SeqId_11109_56	SVEP1$	Sushi, von Willebrand factor type A, EGF and pentraxin domain-containing protein 1	rs74944447	-0.297995	0.0148343	C/T	1.72588e-05
SeqId_11109_56	SVEP1$	Sushi, von Willebrand factor type A, EGF and pentraxin domain-containing protein 1	rs1108836	-0.249417	0.212048	C/T	5.43842e-35
SeqId_11109_56	SVEP1$	Sushi, von Willebrand factor type A, EGF and pentraxin domain-containing protein 1	rs10980423	0.109227	0.14557	A/G	3.91392e-06
SeqId_11109_56	SVEP1$	Sushi, von Willebrand factor type A, EGF and pentraxin domain-containing protein 1	rs12553191	-0.250213	0.212325	C/T	2.85815e-35
SeqId_11109_56	SVEP1$	Sushi, von Willebrand factor type A, EGF and pentraxin domain-containing protein 1	rs12344977	-0.0755459	0.229516	C/T	0.000131112
SeqId_11109_56	SVEP1$	Sushi, von Willebrand factor type A, EGF and pentraxin domain-containing protein 1	rs10980424	0.111943	0.154166	G/T	1.09112e-06
SeqId_11109_56	SVEP1$	Sushi, von Willebrand factor type A, EGF and pentraxin domain-containing protein 1	rs73534507	0.337938	0.0910855	C/T	2.33068e-31
SeqId_11109_56	SVEP1$	Sushi, von Willebrand factor type A, EGF and pentraxin domain-containing protein 1	rs72750766	0.0944731	0.187994	A/G	9.63332e-06
SeqId_11109_56	SVEP1$	Sushi, von Willebrand factor type A, EGF and pentraxin domain-containing protein 1	rs1889329	-0.0758486	0.229378	C/T	0.000123246
SeqId_11109_56	SVEP1$	Sushi, von Willebrand factor type A, EGF and pentraxin domain-containing protein 1	rs72750769	0.0945676	0.187925	G/A	9.53753e-06
SeqId_11109_56	SVEP1$	Sushi, von Willebrand factor type A, EGF and pentraxin domain-containing protein 1	rs17205084	0.10201	0.140164	C/A	2.30533e-05
SeqId_11109_56	SVEP1$	Sushi, von Willebrand factor type A, EGF and pentraxin domain-containing protein 1	rs10759437	0.0774	0.256412	A/T	4.62473e-05
SeqId_11109_56	SVEP1$	Sushi, von Willebrand factor type A, EGF and pentraxin domain-containing protein 1	rs12004462	-0.103848	0.0576043	C/A	0.00347145
SeqId_11109_56	SVEP1$	Sushi, von Willebrand factor type A, EGF and pentraxin domain-containing protein 1	rs10117486	-0.126054	0.0865105	A/T	1.82091e-05
SeqId_11109_56	SVEP1$	Sushi, von Willebrand factor type A, EGF and pentraxin domain-containing protein 1	rs10980426	0.060573	0.154374	T/C	0.0085765
SeqId_11109_56	SVEP1$	Sushi, von Willebrand factor type A, EGF and pentraxin domain-containing protein 1	rs10980427	0.0615974	0.154097	G/A	0.00751099
SeqId_11109_56	SVEP1$	Sushi, von Willebrand factor type A, EGF and pentraxin domain-containing protein 1	rs7861649	-0.128641	0.087065	C/T	1.08819e-05
SeqId_11109_56	SVEP1$	Sushi, von Willebrand factor type A, EGF and pentraxin domain-containing protein 1	rs10980428	0.0641553	0.152225	T/C	0.00564549
SeqId_11109_56	SVEP1$	Sushi, von Willebrand factor type A, EGF and pentraxin domain-containing protein 1	rs10980429	0.0844356	0.147373	C/A	0.000320848
SeqId_11109_56	SVEP1$	Sushi, von Willebrand factor type A, EGF and pentraxin domain-containing protein 1	rs7028943	-0.0997336	0.0444337	T/A	0.0140419
SeqId_11109_56	SVEP1$	Sushi, von Willebrand factor type A, EGF and pentraxin domain-containing protein 1	rs72750781	0.104222	0.0710523	T/C	0.00122401
SeqId_11109_56	SVEP1$	Sushi, von Willebrand factor type A, EGF and pentraxin domain-containing protein 1	rs77461537	0.0639496	0.152087	A/G	0.00578518
SeqId_11109_56	SVEP1$	Sushi, von Willebrand factor type A, EGF and pentraxin domain-containing protein 1	rs116853336	0.206269	0.0187162	T/A	0.000697272
SeqId_11109_56	SVEP1$	Sushi, von Willebrand factor type A, EGF and pentraxin domain-containing protein 1	rs1931315	-0.128952	0.0859559	A/C	1.19629e-05
SeqId_11109_56	SVEP1$	Sushi, von Willebrand factor type A, EGF and pentraxin domain-containing protein 1	rs4521831	-0.125791	0.0867877	A/G	1.7941e-05
SeqId_11109_56	SVEP1$	Sushi, von Willebrand factor type A, EGF and pentraxin domain-containing protein 1	rs7853101	-0.125716	0.0868571	C/A	1.8052e-05
SeqId_11109_56	SVEP1$	Sushi, von Willebrand factor type A, EGF and pentraxin domain-containing protein 1	rs12351151	-0.0995893	0.044503	G/T	0.014116
SeqId_11109_56	SVEP1$	Sushi, von Willebrand factor type A, EGF and pentraxin domain-containing protein 1	rs56142863	0.0677574	0.150908	C/T	0.00353089
SeqId_11109_56	SVEP1$	Sushi, von Willebrand factor type A, EGF and pentraxin domain-containing protein 1	rs144711417	0.173554	0.0225288	T/A	0.00201173
SeqId_11109_56	SVEP1$	Sushi, von Willebrand factor type A, EGF and pentraxin domain-containing protein 1	rs1889327	-0.124216	0.0876889	G/A	2.02937e-05
SeqId_11109_56	SVEP1$	Sushi, von Willebrand factor type A, EGF and pentraxin domain-containing protein 1	rs12551930	-0.0998161	0.0559407	G/A	0.00588247
SeqId_11109_56	SVEP1$	Sushi, von Willebrand factor type A, EGF and pentraxin domain-containing protein 1	rs77687758	-0.146201	0.0430473	A/C	0.000340902
SeqId_11109_56	SVEP1$	Sushi, von Willebrand factor type A, EGF and pentraxin domain-containing protein 1	rs117436840	0.168125	0.0328573	C/A	0.0003436
SeqId_11109_56	SVEP1$	Sushi, von Willebrand factor type A, EGF and pentraxin domain-containing protein 1	rs7868545	-0.144091	0.0420768	G/A	0.000483098
SeqId_11109_56	SVEP1$	Sushi, von Willebrand factor type A, EGF and pentraxin domain-containing protein 1	rs10817034	0.0662147	0.151393	A/T	0.00433137
SeqId_11109_56	SVEP1$	Sushi, von Willebrand factor type A, EGF and pentraxin domain-containing protein 1	rs10980432	0.0680971	0.150561	G/A	0.00342051
SeqId_11109_56	SVEP1$	Sushi, von Willebrand factor type A, EGF and pentraxin domain-containing protein 1	rs4978936	-0.120416	0.0933731	G/A	2.01438e-05
SeqId_11109_56	SVEP1$	Sushi, von Willebrand factor type A, EGF and pentraxin domain-containing protein 1	rs10817036	0.0692523	0.150007	A/T	0.00296776
SeqId_11109_56	SVEP1$	Sushi, von Willebrand factor type A, EGF and pentraxin domain-containing protein 1	rs73534539	-0.0982973	0.0455428	A/T	0.0124985
SeqId_11109_56	SVEP1$	Sushi, von Willebrand factor type A, EGF and pentraxin domain-containing protein 1	rs2151691	-0.108877	0.157979	A/T	1.82777e-06
SeqId_11109_56	SVEP1$	Sushi, von Willebrand factor type A, EGF and pentraxin domain-containing protein 1	rs10980436	0.0648322	0.149036	T/A	0.00561474
SeqId_11109_56	SVEP1$	Sushi, von Willebrand factor type A, EGF and pentraxin domain-containing protein 1	rs4460449	-0.136179	0.168654	T/C	9.12414e-10
SeqId_11109_56	SVEP1$	Sushi, von Willebrand factor type A, EGF and pentraxin domain-containing protein 1	rs9299185	-0.110701	0.0886594	A/T	0.00015906
SeqId_11109_56	SVEP1$	Sushi, von Willebrand factor type A, EGF and pentraxin domain-containing protein 1	rs80253768	0.327031	0.0980868	C/T	1.77168e-31
SeqId_11109_56	SVEP1$	Sushi, von Willebrand factor type A, EGF and pentraxin domain-containing protein 1	rs2991363	-0.107136	0.0890753	A/T	0.000251396
SeqId_11109_56	SVEP1$	Sushi, von Willebrand factor type A, EGF and pentraxin domain-containing protein 1	rs41305611	0.167207	0.100097	T/A	1.59009e-09
SeqId_11109_56	SVEP1$	Sushi, von Willebrand factor type A, EGF and pentraxin domain-containing protein 1	rs10817039	0.071372	0.138916	G/A	0.00317336
SeqId_11109_56	SVEP1$	Sushi, von Willebrand factor type A, EGF and pentraxin domain-containing protein 1	rs2151690	-0.108515	0.0888673	T/C	0.000211456
SeqId_11109_56	SVEP1$	Sushi, von Willebrand factor type A, EGF and pentraxin domain-containing protein 1	rs79707450	-0.104587	0.0436711	C/A	0.00912506
SeqId_11109_56	SVEP1$	Sushi, von Willebrand factor type A, EGF and pentraxin domain-containing protein 1	rs10980437	0.071372	0.138916	G/A	0.00317336
SeqId_11109_56	SVEP1$	Sushi, von Willebrand factor type A, EGF and pentraxin domain-containing protein 1	rs7035395	0.165124	0.100374	G/A	2.44471e-09
SeqId_11109_56	SVEP1$	Sushi, von Willebrand factor type A, EGF and pentraxin domain-containing protein 1	rs61751937	1.03657	0.0300846	G/C	7.262e-104
SeqId_11109_56	SVEP1$	Sushi, von Willebrand factor type A, EGF and pentraxin domain-containing protein 1	rs74308641	-0.113171	0.0883128	G/A	0.000115514
SeqId_11109_56	SVEP1$	Sushi, von Willebrand factor type A, EGF and pentraxin domain-containing protein 1	rs16915122	-0.110245	0.0887287	T/C	0.00016859
SeqId_11109_56	SVEP1$	Sushi, von Willebrand factor type A, EGF and pentraxin domain-containing protein 1	rs191541154	-0.352123	0.0284209	C/T	1.86316e-12
SeqId_11109_56	SVEP1$	Sushi, von Willebrand factor type A, EGF and pentraxin domain-containing protein 1	rs7853224	-0.109344	0.088798	G/A	0.000189784
SeqId_11109_56	SVEP1$	Sushi, von Willebrand factor type A, EGF and pentraxin domain-containing protein 1	rs7868804	-0.109643	0.0887287	T/C	0.000183004
SeqId_11109_56	SVEP1$	Sushi, von Willebrand factor type A, EGF and pentraxin domain-containing protein 1	rs1931305	-0.108952	0.0887287	C/T	0.000200975
SeqId_11109_56	SVEP1$	Sushi, von Willebrand factor type A, EGF and pentraxin domain-containing protein 1	rs1931306	-0.108394	0.088798	A/G	0.00021853
SeqId_11109_56	SVEP1$	Sushi, von Willebrand factor type A, EGF and pentraxin domain-containing protein 1	rs3010820	-0.108319	0.0886594	G/A	0.000222513
SeqId_11109_56	SVEP1$	Sushi, von Willebrand factor type A, EGF and pentraxin domain-containing protein 1	rs13292863	-0.111537	0.154513	C/G	1.14827e-06
SeqId_11109_56	SVEP1$	Sushi, von Willebrand factor type A, EGF and pentraxin domain-containing protein 1	rs2991365	-0.102067	0.0890753	C/T	0.000493102
SeqId_11109_56	SVEP1$	Sushi, von Willebrand factor type A, EGF and pentraxin domain-containing protein 1	rs11788686	0.169432	0.10079	T/C	7.82833e-10
SeqId_11109_56	SVEP1$	Sushi, von Willebrand factor type A, EGF and pentraxin domain-containing protein 1	rs16915123	0.0660273	0.139193	T/C	0.00631841
SeqId_11109_56	SVEP1$	Sushi, von Willebrand factor type A, EGF and pentraxin domain-containing protein 1	rs1931307	-0.109208	0.0892832	T/C	0.000190258
SeqId_11109_56	SVEP1$	Sushi, von Willebrand factor type A, EGF and pentraxin domain-containing protein 1	rs1931308	0.0703564	0.138361	G/T	0.00368815
SeqId_11109_56	SVEP1$	Sushi, von Willebrand factor type A, EGF and pentraxin domain-containing protein 1	rs1931309	-0.111695	0.0881048	G/A	0.000145477
SeqId_11109_56	SVEP1$	Sushi, von Willebrand factor type A, EGF and pentraxin domain-containing protein 1	rs2991366	-0.0479235	0.455012	T/C	0.00454591
SeqId_11109_56	SVEP1$	Sushi, von Willebrand factor type A, EGF and pentraxin domain-containing protein 1	rs76414834	0.327653	0.0981561	T/C	1.31581e-31
SeqId_11109_56	SVEP1$	Sushi, von Willebrand factor type A, EGF and pentraxin domain-containing protein 1	rs9299186	-0.0481277	0.455636	C/T	0.0043732
SeqId_11109_56	SVEP1$	Sushi, von Willebrand factor type A, EGF and pentraxin domain-containing protein 1	rs79639208	0.0703616	0.1385	C/A	0.00367667
SeqId_11109_56	SVEP1$	Sushi, von Willebrand factor type A, EGF and pentraxin domain-containing protein 1	rs3010808	-0.110574	0.0892139	A/G	0.000158546
SeqId_11109_56	SVEP1$	Sushi, von Willebrand factor type A, EGF and pentraxin domain-containing protein 1	rs10980441	-0.11106	0.0890753	T/C	0.000149554
SeqId_11109_56	SVEP1$	Sushi, von Willebrand factor type A, EGF and pentraxin domain-containing protein 1	rs78823546	0.0664529	0.138153	T/C	0.00623908
SeqId_11109_56	SVEP1$	Sushi, von Willebrand factor type A, EGF and pentraxin domain-containing protein 1	rs79760295	0.167051	0.10086	G/C	1.41402e-09
SeqId_11109_56	SVEP1$	Sushi, von Willebrand factor type A, EGF and pentraxin domain-containing protein 1	rs16915129	-0.110873	0.0891446	T/C	0.000152821
SeqId_11109_56	SVEP1$	Sushi, von Willebrand factor type A, EGF and pentraxin domain-containing protein 1	rs78800456	0.1676	0.10079	C/A	1.25982e-09
SeqId_11109_56	SVEP1$	Sushi, von Willebrand factor type A, EGF and pentraxin domain-containing protein 1	rs118129371	-0.185328	0.0235686	T/C	0.000728413
SeqId_11109_56	SVEP1$	Sushi, von Willebrand factor type A, EGF and pentraxin domain-containing protein 1	rs74556262	0.168748	0.10086	C/T	9.07535e-10
SeqId_11109_56	SVEP1$	Sushi, von Willebrand factor type A, EGF and pentraxin domain-containing protein 1	rs56801941	-0.110975	0.0894219	T/C	0.000148155
SeqId_11109_56	SVEP1$	Sushi, von Willebrand factor type A, EGF and pentraxin domain-containing protein 1	rs58755990	-0.112224	0.0883821	T/C	0.000132944
SeqId_11109_56	SVEP1$	Sushi, von Willebrand factor type A, EGF and pentraxin domain-containing protein 1	rs10980443	-0.110778	0.0893526	C/T	0.000152888
SeqId_11109_56	SVEP1$	Sushi, von Willebrand factor type A, EGF and pentraxin domain-containing protein 1	rs10980444	-0.11048	0.0894219	A/G	0.000158609
SeqId_11109_56	SVEP1$	Sushi, von Willebrand factor type A, EGF and pentraxin domain-containing protein 1	rs10980445	-0.110734	0.0895605	T/C	0.000151887
SeqId_11109_56	SVEP1$	Sushi, von Willebrand factor type A, EGF and pentraxin domain-containing protein 1	rs10980446	-0.111031	0.0894912	A/G	0.000146397
SeqId_11109_56	SVEP1$	Sushi, von Willebrand factor type A, EGF and pentraxin domain-containing protein 1	rs10980447	-0.112279	0.0884514	C/T	0.00013136
SeqId_11109_56	SVEP1$	Sushi, von Willebrand factor type A, EGF and pentraxin domain-containing protein 1	rs73534550	-0.111336	0.0894912	T/A	0.000140366
SeqId_11109_56	SVEP1$	Sushi, von Willebrand factor type A, EGF and pentraxin domain-containing protein 1	rs10980448	-0.111465	0.0895605	T/C	0.000137287
SeqId_11109_56	SVEP1$	Sushi, von Willebrand factor type A, EGF and pentraxin domain-containing protein 1	rs144261928	0.156078	0.0172605	G/C	0.0142477
SeqId_11109_56	SVEP1$	Sushi, von Willebrand factor type A, EGF and pentraxin domain-containing protein 1	rs79089396	0.0695859	0.138153	A/G	0.00409535
SeqId_11109_56	SVEP1$	Sushi, von Willebrand factor type A, EGF and pentraxin domain-containing protein 1	rs62571272	0.054189	0.293013	C/T	0.00329716
SeqId_11109_56	SVEP1$	Sushi, von Willebrand factor type A, EGF and pentraxin domain-containing protein 1	rs62571273	0.0533127	0.293844	G/A	0.00385234
SeqId_11109_56	SVEP1$	Sushi, von Willebrand factor type A, EGF and pentraxin domain-containing protein 1	rs112682157	0.171157	0.133024	A/T	2.13397e-12
SeqId_11109_56	SVEP1$	Sushi, von Willebrand factor type A, EGF and pentraxin domain-containing protein 1	rs146399549	0.171886	0.132816	A/G	1.75733e-12
SeqId_11109_56	SVEP1$	Sushi, von Willebrand factor type A, EGF and pentraxin domain-containing protein 1	rs11795219	0.0628754	0.222238	C/A	0.00150541
SeqId_11109_56	SVEP1$	Sushi, von Willebrand factor type A, EGF and pentraxin domain-containing protein 1	rs55720255	-0.255321	0.0474837	T/C	5.02885e-11
SeqId_11109_56	SVEP1$	Sushi, von Willebrand factor type A, EGF and pentraxin domain-containing protein 1	rs4978937	-0.0481805	0.456398	C/T	0.0043586
SeqId_11109_56	SVEP1$	Sushi, von Willebrand factor type A, EGF and pentraxin domain-containing protein 1	rs10817040	-0.112452	0.0883821	A/C	0.000128822
SeqId_11109_56	SVEP1$	Sushi, von Willebrand factor type A, EGF and pentraxin domain-containing protein 1	rs10980449	-0.11209	0.0892139	C/A	0.000128605
SeqId_11109_56	SVEP1$	Sushi, von Willebrand factor type A, EGF and pentraxin domain-containing protein 1	rs10980450	-0.112389	0.0891446	G/A	0.000123898
SeqId_11109_56	SVEP1$	Sushi, von Willebrand factor type A, EGF and pentraxin domain-containing protein 1	rs73534557	-0.111582	0.0894912	T/C	0.000135664
SeqId_11109_56	SVEP1$	Sushi, von Willebrand factor type A, EGF and pentraxin domain-containing protein 1	rs77209370	-0.106212	0.0436711	A/C	0.00809995
SeqId_11109_56	SVEP1$	Sushi, von Willebrand factor type A, EGF and pentraxin domain-containing protein 1	rs7855223	-0.113192	0.0892832	T/A	0.000109783
SeqId_11109_56	SVEP1$	Sushi, von Willebrand factor type A, EGF and pentraxin domain-containing protein 1	rs11788554	0.161709	0.168931	G/A	2.32146e-13
SeqId_11109_56	SVEP1$	Sushi, von Willebrand factor type A, EGF and pentraxin domain-containing protein 1	rs10980452	-0.112535	0.0894219	A/G	0.000119314
SeqId_11109_56	SVEP1$	Sushi, von Willebrand factor type A, EGF and pentraxin domain-containing protein 1	rs58706443	-0.113151	0.0892832	C/T	0.000110418
SeqId_11109_56	SVEP1$	Sushi, von Willebrand factor type A, EGF and pentraxin domain-containing protein 1	rs80025653	0.167722	0.100236	G/A	1.39201e-09
SeqId_11109_56	SVEP1$	Sushi, von Willebrand factor type A, EGF and pentraxin domain-containing protein 1	rs57215356	-0.113151	0.0892832	T/C	0.000110418
SeqId_11109_56	SVEP1$	Sushi, von Willebrand factor type A, EGF and pentraxin domain-containing protein 1	rs73534566	-0.111564	0.0890753	C/A	0.000141385
SeqId_11109_56	SVEP1$	Sushi, von Willebrand factor type A, EGF and pentraxin domain-containing protein 1	rs6415810	-0.044698	0.445168	G/C	0.00799229
SeqId_11109_56	SVEP1$	Sushi, von Willebrand factor type A, EGF and pentraxin domain-containing protein 1	rs35960853	0.16703	0.0985027	A/T	2.0788e-09
SeqId_11109_56	SVEP1$	Sushi, von Willebrand factor type A, EGF and pentraxin domain-containing protein 1	rs117690645	0.147174	0.031471	C/T	0.00212185
SeqId_11109_56	SVEP1$	Sushi, von Willebrand factor type A, EGF and pentraxin domain-containing protein 1	rs13440058	-0.142156	0.0541384	C/T	9.53268e-05
SeqId_11109_56	SVEP1$	Sushi, von Willebrand factor type A, EGF and pentraxin domain-containing protein 1	rs28711363	0.100576	0.046236	T/C	0.0109561
SeqId_11109_56	SVEP1$	Sushi, von Willebrand factor type A, EGF and pentraxin domain-containing protein 1	rs4573352	0.102841	0.187925	C/T	1.1275e-06
SeqId_11109_56	SVEP1$	Sushi, von Willebrand factor type A, EGF and pentraxin domain-containing protein 1	rs4130233	0.104711	0.19042	G/A	5.3068e-07
SeqId_11109_56	SVEP1$	Sushi, von Willebrand factor type A, EGF and pentraxin domain-containing protein 1	rs4130235	0.104759	0.190559	G/C	5.23055e-07
SeqId_11109_56	SVEP1$	Sushi, von Willebrand factor type A, EGF and pentraxin domain-containing protein 1	rs7040252	0.105002	0.190697	C/T	4.79653e-07
SeqId_11109_56	SVEP1$	Sushi, von Willebrand factor type A, EGF and pentraxin domain-containing protein 1	rs77513376	0.105002	0.190697	C/T	4.79653e-07
SeqId_11109_56	SVEP1$	Sushi, von Willebrand factor type A, EGF and pentraxin domain-containing protein 1	rs7870950	-0.0775409	0.0765978	C/T	0.0126292
SeqId_11109_56	SVEP1$	Sushi, von Willebrand factor type A, EGF and pentraxin domain-containing protein 1	rs10980455	-0.0775409	0.0765978	T/A	0.0126292
SeqId_11109_56	SVEP1$	Sushi, von Willebrand factor type A, EGF and pentraxin domain-containing protein 1	rs77810080	0.105002	0.190697	C/T	4.79653e-07
SeqId_11109_56	SVEP1$	Sushi, von Willebrand factor type A, EGF and pentraxin domain-containing protein 1	rs74775558	0.104532	0.190628	C/T	5.46506e-07
SeqId_11109_56	SVEP1$	Sushi, von Willebrand factor type A, EGF and pentraxin domain-containing protein 1	rs80253943	0.104893	0.190559	G/T	4.94312e-07
SeqId_11109_56	SVEP1$	Sushi, von Willebrand factor type A, EGF and pentraxin domain-containing protein 1	rs77748855	0.105002	0.190697	A/T	4.79653e-07
SeqId_11109_56	SVEP1$	Sushi, von Willebrand factor type A, EGF and pentraxin domain-containing protein 1	rs77300394	0.105002	0.190697	A/T	4.79653e-07
SeqId_11109_56	SVEP1$	Sushi, von Willebrand factor type A, EGF and pentraxin domain-containing protein 1	rs74420913	0.105002	0.190697	G/T	4.79653e-07
SeqId_11109_56	SVEP1$	Sushi, von Willebrand factor type A, EGF and pentraxin domain-containing protein 1	rs11794464	0.172025	0.149452	T/C	9.63528e-14
SeqId_11109_56	SVEP1$	Sushi, von Willebrand factor type A, EGF and pentraxin domain-containing protein 1	rs78169930	0.105233	0.190975	G/A	4.50232e-07
SeqId_11109_56	SVEP1$	Sushi, von Willebrand factor type A, EGF and pentraxin domain-containing protein 1	rs10980460	0.104333	0.190767	C/T	5.66314e-07
SeqId_11109_56	SVEP1$	Sushi, von Willebrand factor type A, EGF and pentraxin domain-containing protein 1	rs73657606	0.105146	0.190836	A/G	4.61443e-07
SeqId_11109_56	SVEP1$	Sushi, von Willebrand factor type A, EGF and pentraxin domain-containing protein 1	rs74404084	0.171761	0.149383	T/C	1.05732e-13
SeqId_11109_56	SVEP1$	Sushi, von Willebrand factor type A, EGF and pentraxin domain-containing protein 1	rs73657607	0.105146	0.190836	C/T	4.61443e-07
SeqId_11109_56	SVEP1$	Sushi, von Willebrand factor type A, EGF and pentraxin domain-containing protein 1	rs74366691	0.104042	0.191183	G/T	6.03927e-07
SeqId_11109_56	SVEP1$	Sushi, von Willebrand factor type A, EGF and pentraxin domain-containing protein 1	rs34800515	0.105146	0.190836	C/T	4.61443e-07
SeqId_11109_56	SVEP1$	Sushi, von Willebrand factor type A, EGF and pentraxin domain-containing protein 1	rs10121091	-0.0679737	0.109455	G/A	0.0105187
SeqId_11109_56	SVEP1$	Sushi, von Willebrand factor type A, EGF and pentraxin domain-containing protein 1	rs12237289	0.105919	0.190975	C/T	3.83174e-07
SeqId_11109_56	SVEP1$	Sushi, von Willebrand factor type A, EGF and pentraxin domain-containing protein 1	rs10759442	-0.0492398	0.393248	T/A	0.00367309
SeqId_11109_56	SVEP1$	Sushi, von Willebrand factor type A, EGF and pentraxin domain-containing protein 1	rs4978938	-0.041101	0.428601	C/T	0.0140891
SeqId_11109_56	SVEP1$	Sushi, von Willebrand factor type A, EGF and pentraxin domain-containing protein 1	rs7020865	-0.0508517	0.394288	A/T	0.00266324
SeqId_11109_56	SVEP1$	Sushi, von Willebrand factor type A, EGF and pentraxin domain-containing protein 1	rs72752587	-0.127422	0.0286289	A/G	0.0116767
SeqId_11109_56	SVEP1$	Sushi, von Willebrand factor type A, EGF and pentraxin domain-containing protein 1	rs13294573	-0.0532254	0.474075	T/C	0.0013577
SeqId_11109_56	SVEP1$	Sushi, von Willebrand factor type A, EGF and pentraxin domain-containing protein 1	rs16915134	0.102568	0.190628	G/A	8.97754e-07
SeqId_11109_56	SVEP1$	Sushi, von Willebrand factor type A, EGF and pentraxin domain-containing protein 1	rs7034273	-0.0803432	0.0709829	C/T	0.0129203
SeqId_11109_56	SVEP1$	Sushi, von Willebrand factor type A, EGF and pentraxin domain-containing protein 1	rs74721536	0.102554	0.190489	C/G	9.03213e-07
SeqId_11109_56	SVEP1$	Sushi, von Willebrand factor type A, EGF and pentraxin domain-containing protein 1	rs79803376	0.103002	0.190559	A/G	8.08198e-07
SeqId_11109_56	SVEP1$	Sushi, von Willebrand factor type A, EGF and pentraxin domain-containing protein 1	rs10759444	-0.0472078	0.393179	A/G	0.00532253
SeqId_11109_56	SVEP1$	Sushi, von Willebrand factor type A, EGF and pentraxin domain-containing protein 1	rs76303757	0.102294	0.190281	G/A	9.66252e-07
SeqId_11109_56	SVEP1$	Sushi, von Willebrand factor type A, EGF and pentraxin domain-containing protein 1	rs4269606	0.0459769	0.489671	T/A	0.00572917
SeqId_11109_56	SVEP1$	Sushi, von Willebrand factor type A, EGF and pentraxin domain-containing protein 1	rs4978939	-0.0531291	0.474491	C/T	0.0013925
SeqId_11109_56	SVEP1$	Sushi, von Willebrand factor type A, EGF and pentraxin domain-containing protein 1	rs12340257	-0.0663137	0.10994	C/T	0.0124456
SeqId_11109_56	SVEP1$	Sushi, von Willebrand factor type A, EGF and pentraxin domain-containing protein 1	rs10759445	-0.0472344	0.395882	C/G	0.00532663
SeqId_11109_56	SVEP1$	Sushi, von Willebrand factor type A, EGF and pentraxin domain-containing protein 1	rs4570236	-0.0465676	0.393179	G/C	0.00597729
SeqId_11109_56	SVEP1$	Sushi, von Willebrand factor type A, EGF and pentraxin domain-containing protein 1	rs10435860	-0.0482128	0.392694	G/A	0.00444723
SeqId_11109_56	SVEP1$	Sushi, von Willebrand factor type A, EGF and pentraxin domain-containing protein 1	rs10817043	-0.0531291	0.474491	T/C	0.0013925
SeqId_11109_56	SVEP1$	Sushi, von Willebrand factor type A, EGF and pentraxin domain-containing protein 1	rs75411154	-0.0972421	0.0454735	G/T	0.0145912
SeqId_11109_56	SVEP1$	Sushi, von Willebrand factor type A, EGF and pentraxin domain-containing protein 1	rs4618773	-0.0529675	0.47456	G/A	0.00144217
SeqId_11109_56	SVEP1$	Sushi, von Willebrand factor type A, EGF and pentraxin domain-containing protein 1	rs10980473	-0.0502534	0.384653	T/C	0.00311016
SeqId_11109_56	SVEP1$	Sushi, von Willebrand factor type A, EGF and pentraxin domain-containing protein 1	rs6477776	-0.0477711	0.393248	C/T	0.00484076
SeqId_11109_56	SVEP1$	Sushi, von Willebrand factor type A, EGF and pentraxin domain-containing protein 1	rs7863915	-0.0529	0.474837	C/A	0.00146609
SeqId_11109_56	SVEP1$	Sushi, von Willebrand factor type A, EGF and pentraxin domain-containing protein 1	rs4433217	-0.0470527	0.393179	A/G	0.00550184
SeqId_11109_56	SVEP1$	Sushi, von Willebrand factor type A, EGF and pentraxin domain-containing protein 1	rs117099708	-0.216115	0.0106752	C/T	0.00794803
SeqId_11109_56	SVEP1$	Sushi, von Willebrand factor type A, EGF and pentraxin domain-containing protein 1	rs10733577	-0.0471679	0.39311	T/C	0.0053841
SeqId_11109_56	SVEP1$	Sushi, von Willebrand factor type A, EGF and pentraxin domain-containing protein 1	rs10733578	-0.0481879	0.392902	T/G	0.00448911
SeqId_11109_56	SVEP1$	Sushi, von Willebrand factor type A, EGF and pentraxin domain-containing protein 1	rs10759447	-0.0463416	0.393387	G/C	0.00623804
SeqId_11109_56	SVEP1$	Sushi, von Willebrand factor type A, EGF and pentraxin domain-containing protein 1	rs11790636	0.101156	0.189866	G/A	1.2973e-06
SeqId_11109_56	SVEP1$	Sushi, von Willebrand factor type A, EGF and pentraxin domain-containing protein 1	rs79651687	0.101156	0.189866	A/G	1.2973e-06
SeqId_11109_56	SVEP1$	Sushi, von Willebrand factor type A, EGF and pentraxin domain-containing protein 1	rs74412419	0.102004	0.189588	C/T	1.07367e-06
SeqId_11109_56	SVEP1$	Sushi, von Willebrand factor type A, EGF and pentraxin domain-containing protein 1	rs74932778	0.102004	0.189588	G/A	1.07367e-06
SeqId_11109_56	SVEP1$	Sushi, von Willebrand factor type A, EGF and pentraxin domain-containing protein 1	rs78672801	0.102004	0.189588	A/T	1.07367e-06
SeqId_11109_56	SVEP1$	Sushi, von Willebrand factor type A, EGF and pentraxin domain-containing protein 1	rs75023064	0.102004	0.189588	T/A	1.07367e-06
SeqId_11109_56	SVEP1$	Sushi, von Willebrand factor type A, EGF and pentraxin domain-containing protein 1	rs78717863	0.102601	0.190073	T/C	9.19826e-07
SeqId_11109_56	SVEP1$	Sushi, von Willebrand factor type A, EGF and pentraxin domain-containing protein 1	rs4074830	-0.0533982	0.475184	A/T	0.00133062
SeqId_11109_56	SVEP1$	Sushi, von Willebrand factor type A, EGF and pentraxin domain-containing protein 1	rs79724521	0.102129	0.189866	T/C	1.04745e-06
SeqId_11109_56	SVEP1$	Sushi, von Willebrand factor type A, EGF and pentraxin domain-containing protein 1	rs4559311	-0.0484553	0.383266	T/C	0.00441397
SeqId_11109_56	SVEP1$	Sushi, von Willebrand factor type A, EGF and pentraxin domain-containing protein 1	rs80110641	0.102213	0.189935	A/G	1.01393e-06
SeqId_11109_56	SVEP1$	Sushi, von Willebrand factor type A, EGF and pentraxin domain-containing protein 1	rs4978942	-0.0530732	0.47553	G/A	0.00142509
SeqId_11109_56	SVEP1$	Sushi, von Willebrand factor type A, EGF and pentraxin domain-containing protein 1	rs12236881	0.103466	0.190351	C/T	7.31845e-07
SeqId_11109_56	SVEP1$	Sushi, von Willebrand factor type A, EGF and pentraxin domain-containing protein 1	rs4978943	-0.0476602	0.393179	T/C	0.00494922
SeqId_11109_56	SVEP1$	Sushi, von Willebrand factor type A, EGF and pentraxin domain-containing protein 1	rs12238782	0.103797	0.19042	A/G	6.66137e-07
SeqId_11109_56	SVEP1$	Sushi, von Willebrand factor type A, EGF and pentraxin domain-containing protein 1	rs12236915	0.103797	0.19042	G/A	6.66137e-07
SeqId_11109_56	SVEP1$	Sushi, von Willebrand factor type A, EGF and pentraxin domain-containing protein 1	rs10980478	0.103466	0.190351	G/T	7.31845e-07
SeqId_11109_56	SVEP1$	Sushi, von Willebrand factor type A, EGF and pentraxin domain-containing protein 1	rs9657654	-0.047688	0.39304	A/G	0.00494174
SeqId_11109_56	SVEP1$	Sushi, von Willebrand factor type A, EGF and pentraxin domain-containing protein 1	rs11791816	0.103466	0.190351	G/A	7.31845e-07
SeqId_11109_56	SVEP1$	Sushi, von Willebrand factor type A, EGF and pentraxin domain-containing protein 1	rs11791790	0.103466	0.190351	C/T	7.31845e-07
SeqId_11109_56	SVEP1$	Sushi, von Willebrand factor type A, EGF and pentraxin domain-containing protein 1	rs11791791	0.103466	0.190351	C/T	7.31845e-07
SeqId_11109_56	SVEP1$	Sushi, von Willebrand factor type A, EGF and pentraxin domain-containing protein 1	rs11792244	0.103466	0.190351	C/T	7.31845e-07
SeqId_11109_56	SVEP1$	Sushi, von Willebrand factor type A, EGF and pentraxin domain-containing protein 1	rs10980479	0.103466	0.190351	C/A	7.31845e-07
SeqId_11109_56	SVEP1$	Sushi, von Willebrand factor type A, EGF and pentraxin domain-containing protein 1	rs4463498	-0.0476354	0.393526	A/G	0.00497715
SeqId_11109_56	SVEP1$	Sushi, von Willebrand factor type A, EGF and pentraxin domain-containing protein 1	rs12235461	0.103466	0.190351	A/G	7.31845e-07
SeqId_11109_56	SVEP1$	Sushi, von Willebrand factor type A, EGF and pentraxin domain-containing protein 1	rs10817046	-0.0457686	0.392694	G/A	0.00702587
SeqId_11109_56	SVEP1$	Sushi, von Willebrand factor type A, EGF and pentraxin domain-containing protein 1	rs10980480	0.101593	0.190767	C/T	1.13558e-06
SeqId_11109_56	SVEP1$	Sushi, von Willebrand factor type A, EGF and pentraxin domain-containing protein 1	rs78674458	0.100752	0.190073	C/A	1.40941e-06
SeqId_11109_56	SVEP1$	Sushi, von Willebrand factor type A, EGF and pentraxin domain-containing protein 1	rs4978944	-0.0704059	0.413628	G/A	2.78453e-05
SeqId_11109_56	SVEP1$	Sushi, von Willebrand factor type A, EGF and pentraxin domain-containing protein 1	rs79083507	-0.12611	0.0482462	A/T	0.00110139
SeqId_11109_56	SVEP1$	Sushi, von Willebrand factor type A, EGF and pentraxin domain-containing protein 1	rs76310436	0.0772959	0.18841	G/T	0.00024224
SeqId_11109_56	SVEP1$	Sushi, von Willebrand factor type A, EGF and pentraxin domain-containing protein 1	rs77786608	0.0758545	0.188202	C/T	0.000318675
SeqId_11109_56	SVEP1$	Sushi, von Willebrand factor type A, EGF and pentraxin domain-containing protein 1	rs10759451	-0.0498499	0.285387	A/G	0.00668782
SeqId_11109_56	SVEP1$	Sushi, von Willebrand factor type A, EGF and pentraxin domain-containing protein 1	rs7859025	-0.0503267	0.285249	C/G	0.00619723
SeqId_11109_56	SVEP1$	Sushi, von Willebrand factor type A, EGF and pentraxin domain-containing protein 1	rs76623609	0.225925	0.0153889	T/C	0.000732805
SeqId_11109_56	SVEP1$	Sushi, von Willebrand factor type A, EGF and pentraxin domain-containing protein 1	rs10817050	0.0655997	0.355677	C/A	0.000147343
SeqId_11109_56	SVEP1$	Sushi, von Willebrand factor type A, EGF and pentraxin domain-containing protein 1	rs78470142	0.0744061	0.189311	G/A	0.000404619
SeqId_11109_56	SVEP1$	Sushi, von Willebrand factor type A, EGF and pentraxin domain-containing protein 1	rs56938656	-0.0499368	0.285041	A/C	0.00662329
SeqId_11109_56	SVEP1$	Sushi, von Willebrand factor type A, EGF and pentraxin domain-containing protein 1	rs4302915	0.0504069	0.419867	T/G	0.00276011
SeqId_11109_56	SVEP1$	Sushi, von Willebrand factor type A, EGF and pentraxin domain-containing protein 1	rs4422837	-0.0503179	0.28511	A/G	0.00622135
SeqId_11109_56	SVEP1$	Sushi, von Willebrand factor type A, EGF and pentraxin domain-containing protein 1	rs56080610	0.076779	0.188271	G/T	0.000268703
SeqId_11109_56	SVEP1$	Sushi, von Willebrand factor type A, EGF and pentraxin domain-containing protein 1	rs4427243	-0.0503267	0.285249	C/T	0.00619723
SeqId_11109_56	SVEP1$	Sushi, von Willebrand factor type A, EGF and pentraxin domain-containing protein 1	rs55936502	0.0774009	0.188202	G/C	0.000241182
SeqId_11109_56	SVEP1$	Sushi, von Willebrand factor type A, EGF and pentraxin domain-containing protein 1	rs10759452	-0.0501542	0.28518	A/G	0.00637513
SeqId_11109_56	SVEP1$	Sushi, von Willebrand factor type A, EGF and pentraxin domain-containing protein 1	rs79300869	0.0761309	0.188133	C/T	0.00030319
SeqId_11109_56	SVEP1$	Sushi, von Willebrand factor type A, EGF and pentraxin domain-containing protein 1	rs11791436	0.0761309	0.188133	A/G	0.00030319
SeqId_11109_56	SVEP1$	Sushi, von Willebrand factor type A, EGF and pentraxin domain-containing protein 1	rs147401545	-0.223379	0.0284902	G/A	8.27513e-06
SeqId_11109_56	SVEP1$	Sushi, von Willebrand factor type A, EGF and pentraxin domain-containing protein 1	rs11787666	0.0766853	0.187994	G/C	0.000275976
SeqId_11109_56	SVEP1$	Sushi, von Willebrand factor type A, EGF and pentraxin domain-containing protein 1	rs11787631	0.0765501	0.188133	C/G	0.000280725
SeqId_11109_56	SVEP1$	Sushi, von Willebrand factor type A, EGF and pentraxin domain-containing protein 1	rs55683683	0.0897002	0.169624	A/G	4.047e-05
SeqId_11109_56	SVEP1$	Sushi, von Willebrand factor type A, EGF and pentraxin domain-containing protein 1	rs75089520	0.0759932	0.187162	T/C	0.000314304
SeqId_11109_56	SVEP1$	Sushi, von Willebrand factor type A, EGF and pentraxin domain-containing protein 1	rs7470394	0.0657137	0.355816	T/A	0.000143749
SeqId_11109_56	SVEP1$	Sushi, von Willebrand factor type A, EGF and pentraxin domain-containing protein 1	rs74471788	0.0755994	0.188133	C/T	0.000334104
SeqId_11109_56	SVEP1$	Sushi, von Willebrand factor type A, EGF and pentraxin domain-containing protein 1	rs77034604	0.0755994	0.188133	C/A	0.000334104
SeqId_11109_56	SVEP1$	Sushi, von Willebrand factor type A, EGF and pentraxin domain-containing protein 1	rs10759453	-0.0507209	0.285041	T/C	0.00581794
SeqId_11109_56	SVEP1$	Sushi, von Willebrand factor type A, EGF and pentraxin domain-containing protein 1	rs78218379	0.0753885	0.188063	G/T	0.000347427
SeqId_11109_56	SVEP1$	Sushi, von Willebrand factor type A, EGF and pentraxin domain-containing protein 1	rs11787969	0.0770911	0.188063	G/A	0.00025423
SeqId_11109_56	SVEP1$	Sushi, von Willebrand factor type A, EGF and pentraxin domain-containing protein 1	rs11787930	0.0770911	0.188063	C/T	0.00025423
SeqId_11109_56	SVEP1$	Sushi, von Willebrand factor type A, EGF and pentraxin domain-containing protein 1	rs11788006	0.0785687	0.187855	G/A	0.00019465
SeqId_11109_56	SVEP1$	Sushi, von Willebrand factor type A, EGF and pentraxin domain-containing protein 1	rs11787979	0.0770911	0.188063	C/T	0.00025423
SeqId_11109_56	SVEP1$	Sushi, von Willebrand factor type A, EGF and pentraxin domain-containing protein 1	rs11790540	0.0770911	0.188063	T/C	0.00025423
SeqId_11109_56	SVEP1$	Sushi, von Willebrand factor type A, EGF and pentraxin domain-containing protein 1	rs11788471	0.0906505	0.170664	G/A	3.25208e-05
SeqId_11109_56	SVEP1$	Sushi, von Willebrand factor type A, EGF and pentraxin domain-containing protein 1	rs11788501	0.0770911	0.188063	G/A	0.00025423
SeqId_11109_56	SVEP1$	Sushi, von Willebrand factor type A, EGF and pentraxin domain-containing protein 1	rs16915190	0.0770911	0.188063	G/A	0.00025423
SeqId_11109_56	SVEP1$	Sushi, von Willebrand factor type A, EGF and pentraxin domain-containing protein 1	rs4317650	0.0777304	0.188133	G/T	0.000225556
SeqId_11109_56	SVEP1$	Sushi, von Willebrand factor type A, EGF and pentraxin domain-containing protein 1	rs11791233	0.0790451	0.188063	T/C	0.000176294
SeqId_11109_56	SVEP1$	Sushi, von Willebrand factor type A, EGF and pentraxin domain-containing protein 1	rs11793629	0.0785486	0.188133	A/G	0.000192202
SeqId_11109_56	SVEP1$	Sushi, von Willebrand factor type A, EGF and pentraxin domain-containing protein 1	rs79396716	0.0786859	0.187994	T/C	0.000188836
SeqId_11109_56	SVEP1$	Sushi, von Willebrand factor type A, EGF and pentraxin domain-containing protein 1	rs11790260	0.0777304	0.188133	G/A	0.000225556
SeqId_11109_56	SVEP1$	Sushi, von Willebrand factor type A, EGF and pentraxin domain-containing protein 1	rs7468938	0.0790558	0.187994	A/G	0.000177258
SeqId_11109_56	SVEP1$	Sushi, von Willebrand factor type A, EGF and pentraxin domain-containing protein 1	rs10817061	0.0667808	0.355885	A/C	0.000112987
SeqId_11109_56	SVEP1$	Sushi, von Willebrand factor type A, EGF and pentraxin domain-containing protein 1	rs11788326	0.0781298	0.188063	C/A	0.000210853
SeqId_11109_56	SVEP1$	Sushi, von Willebrand factor type A, EGF and pentraxin domain-containing protein 1	rs78330506	0.0781298	0.188063	C/T	0.000210853
SeqId_11109_56	SVEP1$	Sushi, von Willebrand factor type A, EGF and pentraxin domain-containing protein 1	rs76247607	0.0779931	0.188202	T/C	0.000214575
SeqId_11109_56	SVEP1$	Sushi, von Willebrand factor type A, EGF and pentraxin domain-containing protein 1	rs75631096	0.0781298	0.188063	C/T	0.000210853
SeqId_11109_56	SVEP1$	Sushi, von Willebrand factor type A, EGF and pentraxin domain-containing protein 1	rs79743175	0.0781298	0.188063	A/G	0.000210853
SeqId_11109_56	SVEP1$	Sushi, von Willebrand factor type A, EGF and pentraxin domain-containing protein 1	rs76753614	0.0781298	0.188063	G/T	0.000210853
SeqId_11109_56	SVEP1$	Sushi, von Willebrand factor type A, EGF and pentraxin domain-containing protein 1	rs79053260	0.0784466	0.187925	G/A	0.000199009
SeqId_11109_56	SVEP1$	Sushi, von Willebrand factor type A, EGF and pentraxin domain-containing protein 1	rs75654000	0.0781298	0.188063	T/C	0.000210853
SeqId_11109_56	SVEP1$	Sushi, von Willebrand factor type A, EGF and pentraxin domain-containing protein 1	rs78017142	0.0781298	0.188063	G/T	0.000210853
SeqId_11109_56	SVEP1$	Sushi, von Willebrand factor type A, EGF and pentraxin domain-containing protein 1	rs80175154	0.0781298	0.188063	C/T	0.000210853
SeqId_11109_56	SVEP1$	Sushi, von Willebrand factor type A, EGF and pentraxin domain-containing protein 1	rs75109211	0.07833	0.188133	A/T	0.000201595
SeqId_11109_56	SVEP1$	Sushi, von Willebrand factor type A, EGF and pentraxin domain-containing protein 1	rs78288944	0.07833	0.188133	G/T	0.000201595
SeqId_11109_56	SVEP1$	Sushi, von Willebrand factor type A, EGF and pentraxin domain-containing protein 1	rs10521102	0.0781298	0.188063	G/A	0.000210853
SeqId_11109_56	SVEP1$	Sushi, von Willebrand factor type A, EGF and pentraxin domain-containing protein 1	rs74548697	0.0778944	0.188271	T/C	0.00021699
SeqId_11109_56	SVEP1$	Sushi, von Willebrand factor type A, EGF and pentraxin domain-containing protein 1	rs16915200	0.0784693	0.188202	T/C	0.000197518
SeqId_11109_56	SVEP1$	Sushi, von Willebrand factor type A, EGF and pentraxin domain-containing protein 1	rs11788391	0.0782101	0.187439	A/G	0.000211979
SeqId_11109_56	SVEP1$	Sushi, von Willebrand factor type A, EGF and pentraxin domain-containing protein 1	rs11792924	0.0776124	0.187093	G/A	0.000240996
SeqId_11109_56	SVEP1$	Sushi, von Willebrand factor type A, EGF and pentraxin domain-containing protein 1	rs75511902	0.0776449	0.187231	C/T	0.000237629
SeqId_11109_56	SVEP1$	Sushi, von Willebrand factor type A, EGF and pentraxin domain-containing protein 1	rs79255887	0.0780108	0.187162	A/C	0.000223625
SeqId_11109_56	SVEP1$	Sushi, von Willebrand factor type A, EGF and pentraxin domain-containing protein 1	rs80193339	0.0780108	0.187162	C/A	0.000223625
SeqId_11109_56	SVEP1$	Sushi, von Willebrand factor type A, EGF and pentraxin domain-containing protein 1	rs75688308	0.0791553	0.188202	A/G	0.000173519
SeqId_11109_56	SVEP1$	Sushi, von Willebrand factor type A, EGF and pentraxin domain-containing protein 1	rs78030489	0.0789761	0.188271	A/G	0.00017936
SeqId_11109_56	SVEP1$	Sushi, von Willebrand factor type A, EGF and pentraxin domain-containing protein 1	rs7029794	-0.0518353	0.284833	T/C	0.00485063
SeqId_11109_56	SVEP1$	Sushi, von Willebrand factor type A, EGF and pentraxin domain-containing protein 1	rs112758452	0.0785094	0.188202	G/T	0.00019603
SeqId_11109_56	SVEP1$	Sushi, von Willebrand factor type A, EGF and pentraxin domain-containing protein 1	rs76479290	0.0786469	0.188063	C/G	0.0001926
SeqId_11109_56	SVEP1$	Sushi, von Willebrand factor type A, EGF and pentraxin domain-containing protein 1	rs16915222	0.077663	0.187162	T/A	0.000238554
SeqId_11109_56	SVEP1$	Sushi, von Willebrand factor type A, EGF and pentraxin domain-containing protein 1	rs142604909	0.204332	0.0235686	T/C	0.000178361
SeqId_11109_56	SVEP1$	Sushi, von Willebrand factor type A, EGF and pentraxin domain-containing protein 1	rs4410976	0.0772119	0.18841	T/C	0.000249206
SeqId_11109_56	SVEP1$	Sushi, von Willebrand factor type A, EGF and pentraxin domain-containing protein 1	rs72754520	-0.150728	0.0208651	G/A	0.00895666
SeqId_11109_56	SVEP1$	Sushi, von Willebrand factor type A, EGF and pentraxin domain-containing protein 1	rs9409105	-0.132224	0.0594759	G/A	0.000172477
SeqId_11109_56	SVEP1$	Sushi, von Willebrand factor type A, EGF and pentraxin domain-containing protein 1	rs77277715	0.0764574	0.188271	C/T	0.0002887
SeqId_11109_56	SVEP1$	Sushi, von Willebrand factor type A, EGF and pentraxin domain-containing protein 1	rs76997476	0.0772119	0.18841	T/C	0.000249206
SeqId_11109_56	SVEP1$	Sushi, von Willebrand factor type A, EGF and pentraxin domain-containing protein 1	rs78602433	0.303885	0.0270345	G/A	2.36604e-09
SeqId_11109_56	SVEP1$	Sushi, von Willebrand factor type A, EGF and pentraxin domain-containing protein 1	rs12338959	0.0491488	0.308055	C/T	0.00622016
SeqId_11109_56	SVEP1$	Sushi, von Willebrand factor type A, EGF and pentraxin domain-containing protein 1	rs12345104	0.0491488	0.308055	T/C	0.00622016
SeqId_11109_56	SVEP1$	Sushi, von Willebrand factor type A, EGF and pentraxin domain-containing protein 1	rs34958591	0.0454922	0.27388	G/A	0.0146137
SeqId_11109_56	SVEP1$	Sushi, von Willebrand factor type A, EGF and pentraxin domain-containing protein 1	rs79467768	0.334862	0.0250936	C/T	1.98929e-10
SeqId_11109_56	SVEP1$	Sushi, von Willebrand factor type A, EGF and pentraxin domain-containing protein 1	rs4641138	0.0458375	0.277138	A/G	0.0134695
SeqId_11109_56	SVEP1$	Sushi, von Willebrand factor type A, EGF and pentraxin domain-containing protein 1	rs4551437	0.0494932	0.311244	C/G	0.00571707
SeqId_11109_56	SVEP1$	Sushi, von Willebrand factor type A, EGF and pentraxin domain-containing protein 1	rs34269470	0.0504211	0.311867	G/C	0.00480477
SeqId_11109_56	SVEP1$	Sushi, von Willebrand factor type A, EGF and pentraxin domain-containing protein 1	rs7470151	0.0490056	0.311244	T/C	0.00621267
SeqId_11109_56	SVEP1$	Sushi, von Willebrand factor type A, EGF and pentraxin domain-containing protein 1	rs4132110	0.0490056	0.311244	T/C	0.00621267
SeqId_11109_56	SVEP1$	Sushi, von Willebrand factor type A, EGF and pentraxin domain-containing protein 1	rs4132109	0.0487544	0.311105	G/A	0.00649581
SeqId_11109_56	SVEP1$	Sushi, von Willebrand factor type A, EGF and pentraxin domain-containing protein 1	rs4269612	0.0504211	0.311867	A/C	0.00480477
SeqId_11109_56	SVEP1$	Sushi, von Willebrand factor type A, EGF and pentraxin domain-containing protein 1	rs7871955	0.0508449	0.312006	C/T	0.00445176
SeqId_11109_56	SVEP1$	Sushi, von Willebrand factor type A, EGF and pentraxin domain-containing protein 1	rs76610580	0.0759414	0.190628	A/G	0.00029083
SeqId_11109_56	SVEP1$	Sushi, von Willebrand factor type A, EGF and pentraxin domain-containing protein 1	rs7018724	0.0512878	0.312006	A/G	0.00411733
SeqId_11109_56	SVEP1$	Sushi, von Willebrand factor type A, EGF and pentraxin domain-containing protein 1	rs138011086	-0.126284	0.0481769	G/C	0.00111065
SeqId_11109_56	SVEP1$	Sushi, von Willebrand factor type A, EGF and pentraxin domain-containing protein 1	rs3001120	-0.0947919	0.0917787	C/G	0.000984003
SeqId_11109_56	SVEP1$	Sushi, von Willebrand factor type A, EGF and pentraxin domain-containing protein 1	rs3001124	-0.0511306	0.28414	C/G	0.00540332
SeqId_11109_56	SVEP1$	Sushi, von Willebrand factor type A, EGF and pentraxin domain-containing protein 1	rs117077521	0.160285	0.052752	T/A	1.37218e-05
SeqId_11109_56	SVEP1$	Sushi, von Willebrand factor type A, EGF and pentraxin domain-containing protein 1	rs117649083	0.333583	0.0250243	A/T	2.75183e-10
SeqId_11109_56	SVEP1$	Sushi, von Willebrand factor type A, EGF and pentraxin domain-containing protein 1	rs10980517	0.0593446	0.477333	A/G	0.000363897
SeqId_11109_56	SVEP1$	Sushi, von Willebrand factor type A, EGF and pentraxin domain-containing protein 1	rs190622560	0.225852	0.0153889	C/T	0.000735707
SeqId_11109_56	SVEP1$	Sushi, von Willebrand factor type A, EGF and pentraxin domain-containing protein 1	rs12349433	0.0574455	0.4756	C/T	0.00056229
SeqId_11109_56	SVEP1$	Sushi, von Willebrand factor type A, EGF and pentraxin domain-containing protein 1	rs78429111	0.0787096	0.190975	C/T	0.000171162
SeqId_11109_56	SVEP1$	Sushi, von Willebrand factor type A, EGF and pentraxin domain-containing protein 1	rs75001517	-0.0701399	0.117843	A/T	0.00669475
SeqId_11109_56	SVEP1$	Sushi, von Willebrand factor type A, EGF and pentraxin domain-containing protein 1	rs10817070	0.0574929	0.475738	G/A	0.000558173
SeqId_11109_56	SVEP1$	Sushi, von Willebrand factor type A, EGF and pentraxin domain-containing protein 1	rs77113913	0.0935497	0.170317	T/C	1.8661e-05
SeqId_11109_56	SVEP1$	Sushi, von Willebrand factor type A, EGF and pentraxin domain-containing protein 1	rs6477785	-0.0892627	0.0925412	C/T	0.00179694
SeqId_11109_56	SVEP1$	Sushi, von Willebrand factor type A, EGF and pentraxin domain-containing protein 1	rs138538976	0.358513	0.0261334	G/C	3.93123e-12
SeqId_11109_56	SVEP1$	Sushi, von Willebrand factor type A, EGF and pentraxin domain-containing protein 1	rs146209087	0.358513	0.0261334	C/T	3.93123e-12
SeqId_11109_56	SVEP1$	Sushi, von Willebrand factor type A, EGF and pentraxin domain-containing protein 1	rs75971124	0.0934962	0.170248	A/T	1.88952e-05
SeqId_11109_56	SVEP1$	Sushi, von Willebrand factor type A, EGF and pentraxin domain-containing protein 1	rs10453220	0.0796192	0.18529	A/T	0.000173822
SeqId_11109_56	SVEP1$	Sushi, von Willebrand factor type A, EGF and pentraxin domain-containing protein 1	rs10980530	-0.0562126	0.180092	G/A	0.00937702
SeqId_11109_56	SVEP1$	Sushi, von Willebrand factor type A, EGF and pentraxin domain-containing protein 1	rs10980531	-0.0562126	0.180092	G/A	0.00937702
SeqId_11109_56	SVEP1$	Sushi, von Willebrand factor type A, EGF and pentraxin domain-containing protein 1	rs35176182	0.0931189	0.170664	A/G	2.02404e-05
SeqId_11109_56	SVEP1$	Sushi, von Willebrand factor type A, EGF and pentraxin domain-containing protein 1	rs7047593	0.0489686	0.424026	T/C	0.00380326
SeqId_11109_56	SVEP1$	Sushi, von Willebrand factor type A, EGF and pentraxin domain-containing protein 1	rs7031332	0.0482983	0.424095	A/G	0.0043046
SeqId_11109_56	SVEP1$	Sushi, von Willebrand factor type A, EGF and pentraxin domain-containing protein 1	rs7031870	-0.0562126	0.180092	G/A	0.00937702
SeqId_11109_56	SVEP1$	Sushi, von Willebrand factor type A, EGF and pentraxin domain-containing protein 1	rs41279049	0.0931189	0.170664	T/C	2.02404e-05
SeqId_11109_56	SVEP1$	Sushi, von Willebrand factor type A, EGF and pentraxin domain-containing protein 1	rs41279051	0.0805217	0.185152	C/T	0.000146777
SeqId_11109_56	SVEP1$	Sushi, von Willebrand factor type A, EGF and pentraxin domain-containing protein 1	rs16915263	0.134179	0.057327	C/T	0.000151448
SeqId_11109_56	SVEP1$	Sushi, von Willebrand factor type A, EGF and pentraxin domain-containing protein 1	rs11791981	0.0818596	0.185429	T/A	0.000111552
SeqId_11109_56	SVEP1$	Sushi, von Willebrand factor type A, EGF and pentraxin domain-containing protein 1	rs72607183	0.119716	0.0596839	A/C	0.000574896
SeqId_11109_56	SVEP1$	Sushi, von Willebrand factor type A, EGF and pentraxin domain-containing protein 1	rs4403485	0.0484269	0.424026	C/G	0.00425355
SeqId_11109_56	SVEP1$	Sushi, von Willebrand factor type A, EGF and pentraxin domain-containing protein 1	rs4524871	0.0818596	0.185429	G/C	0.000111552
SeqId_11109_56	SVEP1$	Sushi, von Willebrand factor type A, EGF and pentraxin domain-containing protein 1	rs4498626	0.0484269	0.424026	A/G	0.00425355
SeqId_11109_56	SVEP1$	Sushi, von Willebrand factor type A, EGF and pentraxin domain-containing protein 1	rs7018577	-0.0493916	0.24033	G/A	0.0117753
SeqId_11109_56	SVEP1$	Sushi, von Willebrand factor type A, EGF and pentraxin domain-containing protein 1	rs4576482	0.135109	0.0583668	A/G	0.00011944
SeqId_11109_56	SVEP1$	Sushi, von Willebrand factor type A, EGF and pentraxin domain-containing protein 1	rs10817080	-0.0618647	0.147096	A/G	0.00835786
SeqId_11109_56	SVEP1$	Sushi, von Willebrand factor type A, EGF and pentraxin domain-containing protein 1	rs9969824	0.0809805	0.327118	T/A	4.83183e-06
SeqId_11109_56	SVEP1$	Sushi, von Willebrand factor type A, EGF and pentraxin domain-containing protein 1	rs113031759	0.210895	0.0176071	T/A	0.000955675
SeqId_11109_56	SVEP1$	Sushi, von Willebrand factor type A, EGF and pentraxin domain-containing protein 1	rs11999292	0.0489074	0.424095	A/C	0.00389172
SeqId_11109_56	SVEP1$	Sushi, von Willebrand factor type A, EGF and pentraxin domain-containing protein 1	rs74704275	0.0815012	0.185152	G/T	0.000119987
SeqId_11109_56	SVEP1$	Sushi, von Willebrand factor type A, EGF and pentraxin domain-containing protein 1	rs117696744	0.0950853	0.170733	T/A	1.31952e-05
SeqId_11109_56	SVEP1$	Sushi, von Willebrand factor type A, EGF and pentraxin domain-containing protein 1	rs117076303	0.0952478	0.170803	T/A	1.26131e-05
SeqId_11109_56	SVEP1$	Sushi, von Willebrand factor type A, EGF and pentraxin domain-containing protein 1	rs4978952	0.129072	0.061001	G/A	0.000180541
SeqId_11109_56	SVEP1$	Sushi, von Willebrand factor type A, EGF and pentraxin domain-containing protein 1	rs72754594	0.0851144	0.183211	G/A	6.40191e-05
SeqId_11109_56	SVEP1$	Sushi, von Willebrand factor type A, EGF and pentraxin domain-containing protein 1	rs7870026	-0.0622629	0.147026	A/G	0.00799028
SeqId_11109_56	SVEP1$	Sushi, von Willebrand factor type A, EGF and pentraxin domain-containing protein 1	rs7856889	0.0571008	0.406419	T/C	0.000835134
SeqId_11109_56	SVEP1$	Sushi, von Willebrand factor type A, EGF and pentraxin domain-containing protein 1	rs4623510	0.0914632	0.192153	C/T	1.31118e-05
SeqId_11109_56	SVEP1$	Sushi, von Willebrand factor type A, EGF and pentraxin domain-containing protein 1	rs4401940	-0.0516988	0.358311	G/A	0.00291863
SeqId_11109_56	SVEP1$	Sushi, von Willebrand factor type A, EGF and pentraxin domain-containing protein 1	rs35497459	0.0914632	0.192153	C/T	1.31118e-05
SeqId_11109_56	SVEP1$	Sushi, von Willebrand factor type A, EGF and pentraxin domain-containing protein 1	rs4335197	-0.0516988	0.358311	T/C	0.00291863
SeqId_11109_56	SVEP1$	Sushi, von Willebrand factor type A, EGF and pentraxin domain-containing protein 1	rs7041176	-0.0811041	0.105643	T/A	0.00266943
SeqId_11109_56	SVEP1$	Sushi, von Willebrand factor type A, EGF and pentraxin domain-containing protein 1	rs10217693	0.0915109	0.207542	T/A	7.91081e-06
SeqId_11109_56	SVEP1$	Sushi, von Willebrand factor type A, EGF and pentraxin domain-containing protein 1	rs10817082	-0.0509661	0.358797	G/C	0.00333237
SeqId_11109_56	SVEP1$	Sushi, von Willebrand factor type A, EGF and pentraxin domain-containing protein 1	rs10441746	-0.088334	0.127617	T/C	0.000401664
SeqId_11109_56	SVEP1$	Sushi, von Willebrand factor type A, EGF and pentraxin domain-containing protein 1	rs116878365	-0.235989	0.0155968	T/C	0.000461302
SeqId_11109_56	SVEP1$	Sushi, von Willebrand factor type A, EGF and pentraxin domain-containing protein 1	rs13302152	0.0932856	0.192569	C/T	8.72627e-06
SeqId_11109_56	SVEP1$	Sushi, von Willebrand factor type A, EGF and pentraxin domain-containing protein 1	rs13287132	0.0904697	0.194025	A/G	1.47854e-05
SeqId_11109_56	SVEP1$	Sushi, von Willebrand factor type A, EGF and pentraxin domain-containing protein 1	rs4415391	-0.084827	0.128587	A/G	0.000650019
SeqId_11109_56	SVEP1$	Sushi, von Willebrand factor type A, EGF and pentraxin domain-containing protein 1	rs4538957	-0.0875682	0.127617	G/T	0.000447316
SeqId_11109_56	SVEP1$	Sushi, von Willebrand factor type A, EGF and pentraxin domain-containing protein 1	rs10739310	-0.0845604	0.128518	T/G	0.000677324
SeqId_11109_56	SVEP1$	Sushi, von Willebrand factor type A, EGF and pentraxin domain-containing protein 1	rs7865062	-0.0837022	0.128518	C/T	0.000768001
SeqId_11109_56	SVEP1$	Sushi, von Willebrand factor type A, EGF and pentraxin domain-containing protein 1	rs10759462	-0.0878273	0.127755	C/T	0.00042487
SeqId_11109_56	SVEP1$	Sushi, von Willebrand factor type A, EGF and pentraxin domain-containing protein 1	rs36103699	0.0929233	0.192292	C/A	9.4101e-06
SeqId_11109_56	SVEP1$	Sushi, von Willebrand factor type A, EGF and pentraxin domain-containing protein 1	rs4259484	-0.0873312	0.127547	T/C	0.000464515
SeqId_11109_56	SVEP1$	Sushi, von Willebrand factor type A, EGF and pentraxin domain-containing protein 1	rs36002737	0.0942127	0.19243	T/C	6.97983e-06
SeqId_11109_56	SVEP1$	Sushi, von Willebrand factor type A, EGF and pentraxin domain-containing protein 1	rs4332201	-0.081151	0.105227	T/C	0.00268765
SeqId_11109_56	SVEP1$	Sushi, von Willebrand factor type A, EGF and pentraxin domain-containing protein 1	rs10121920	-0.087142	0.126924	A/G	0.000490595
SeqId_11109_56	SVEP1$	Sushi, von Willebrand factor type A, EGF and pentraxin domain-containing protein 1	rs10817087	-0.0867321	0.127062	C/T	0.000515317
SeqId_11109_56	SVEP1$	Sushi, von Willebrand factor type A, EGF and pentraxin domain-containing protein 1	rs150545649	-0.155483	0.0203799	A/G	0.00807329
SeqId_11109_56	SVEP1$	Sushi, von Willebrand factor type A, EGF and pentraxin domain-containing protein 1	rs142747269	0.339048	0.0248856	T/C	1.55791e-10
SeqId_11109_56	SVEP1$	Sushi, von Willebrand factor type A, EGF and pentraxin domain-containing protein 1	rs146764984	0.336071	0.0223208	G/A	1.77716e-09
SeqId_11109_56	SVEP1$	Sushi, von Willebrand factor type A, EGF and pentraxin domain-containing protein 1	rs13285638	0.196165	0.0171219	A/G	0.00243539
SeqId_11109_56	SVEP1$	Sushi, von Willebrand factor type A, EGF and pentraxin domain-containing protein 1	rs117735882	-0.150614	0.0456814	A/G	0.000165033
SeqId_11109_56	SVEP1$	Sushi, von Willebrand factor type A, EGF and pentraxin domain-containing protein 1	rs10980572	-0.064627	0.12928	T/A	0.00857648
SeqId_11109_56	SVEP1$	Sushi, von Willebrand factor type A, EGF and pentraxin domain-containing protein 1	rs79888472	0.213039	0.0184389	G/A	0.00061434
SeqId_11109_56	SVEP1$	Sushi, von Willebrand factor type A, EGF and pentraxin domain-containing protein 1	rs1409678	0.0418572	0.404547	G/A	0.0139936
SeqId_11109_56	SVEP1$	Sushi, von Willebrand factor type A, EGF and pentraxin domain-containing protein 1	rs540171	0.107457	0.0710523	A/C	0.000785443
SeqId_11109_56	SVEP1$	Sushi, von Willebrand factor type A, EGF and pentraxin domain-containing protein 1	rs575107	0.10708	0.0708443	G/A	0.000830581
SeqId_11109_56	SVEP1$	Sushi, von Willebrand factor type A, EGF and pentraxin domain-containing protein 1	rs2767001	0.0492615	0.277624	A/G	0.00789923
SeqId_11109_56	SVEP1$	Sushi, von Willebrand factor type A, EGF and pentraxin domain-containing protein 1	rs72758687	-0.0539945	0.180369	G/A	0.0121103
SeqId_11109_56	SVEP1$	Sushi, von Willebrand factor type A, EGF and pentraxin domain-containing protein 1	rs10980575	-0.054316	0.180092	G/A	0.0116677
SeqId_11109_56	SVEP1$	Sushi, von Willebrand factor type A, EGF and pentraxin domain-containing protein 1	rs76663996	0.224038	0.0332733	G/A	1.35832e-06
SeqId_11109_56	SVEP1$	Sushi, von Willebrand factor type A, EGF and pentraxin domain-containing protein 1	rs146710975	0.224038	0.0332733	G/C	1.35832e-06
SeqId_11109_56	SVEP1$	Sushi, von Willebrand factor type A, EGF and pentraxin domain-containing protein 1	rs2767003	0.0442807	0.407459	G/C	0.00926924
SeqId_11109_56	SVEP1$	Sushi, von Willebrand factor type A, EGF and pentraxin domain-containing protein 1	rs12236271	-0.0526722	0.180577	T/A	0.0143683
SeqId_11109_56	SVEP1$	Sushi, von Willebrand factor type A, EGF and pentraxin domain-containing protein 1	rs2821135	0.0461064	0.408013	G/A	0.00670316
SeqId_11109_56	SVEP1$	Sushi, von Willebrand factor type A, EGF and pentraxin domain-containing protein 1	rs72758690	-0.0540184	0.180022	C/T	0.01214
SeqId_11109_56	SVEP1$	Sushi, von Willebrand factor type A, EGF and pentraxin domain-containing protein 1	rs2821134	0.0466786	0.408083	G/A	0.00604285
SeqId_11109_56	SVEP1$	Sushi, von Willebrand factor type A, EGF and pentraxin domain-containing protein 1	rs74739282	-0.125071	0.047761	A/G	0.00140639
SeqId_11109_56	SVEP1$	Sushi, von Willebrand factor type A, EGF and pentraxin domain-containing protein 1	rs2182580	0.0712157	0.294884	T/A	0.000100865
SeqId_11109_56	SVEP1$	Sushi, von Willebrand factor type A, EGF and pentraxin domain-containing protein 1	rs2182579	0.070228	0.288576	C/T	0.000137119
SeqId_11109_56	SVEP1$	Sushi, von Willebrand factor type A, EGF and pentraxin domain-containing protein 1	rs4481678	0.0729676	0.29128	T/C	6.98303e-05
SeqId_11109_56	SVEP1$	Sushi, von Willebrand factor type A, EGF and pentraxin domain-containing protein 1	rs4388515	0.0719918	0.296894	A/G	8.12734e-05
SeqId_11109_56	SVEP1$	Sushi, von Willebrand factor type A, EGF and pentraxin domain-containing protein 1	rs4323539	0.0733243	0.29121	T/C	6.43039e-05
SeqId_11109_56	SVEP1$	Sushi, von Willebrand factor type A, EGF and pentraxin domain-containing protein 1	rs7848337	0.0730057	0.291002	C/T	7.02747e-05
SeqId_11109_56	SVEP1$	Sushi, von Willebrand factor type A, EGF and pentraxin domain-containing protein 1	rs72758698	0.0948375	0.0501872	C/T	0.0121083
SeqId_11109_56	SVEP1$	Sushi, von Willebrand factor type A, EGF and pentraxin domain-containing protein 1	rs4978959	0.0718599	0.296756	C/T	8.41325e-05
SeqId_11109_56	SVEP1$	Sushi, von Willebrand factor type A, EGF and pentraxin domain-containing protein 1	rs4978960	0.0728362	0.291141	A/T	7.2305e-05
SeqId_11109_56	SVEP1$	Sushi, von Willebrand factor type A, EGF and pentraxin domain-containing protein 1	rs7044401	0.0719689	0.296825	T/C	8.16592e-05
SeqId_11109_56	SVEP1$	Sushi, von Willebrand factor type A, EGF and pentraxin domain-containing protein 1	rs10980580	0.157784	0.0517122	T/C	2.01526e-05
SeqId_11109_56	SVEP1$	Sushi, von Willebrand factor type A, EGF and pentraxin domain-containing protein 1	rs4367628	0.0688996	0.112921	T/C	0.00873879
SeqId_11109_56	SVEP1$	Sushi, von Willebrand factor type A, EGF and pentraxin domain-containing protein 1	rs3860158	0.0729676	0.29128	A/G	6.98303e-05
SeqId_11109_56	SVEP1$	Sushi, von Willebrand factor type A, EGF and pentraxin domain-containing protein 1	rs3936868	-0.0534397	0.180369	G/T	0.0130236
SeqId_11109_56	SVEP1$	Sushi, von Willebrand factor type A, EGF and pentraxin domain-containing protein 1	rs28787014	-0.0542651	0.180507	C/T	0.0116749
SeqId_11109_56	SVEP1$	Sushi, von Willebrand factor type A, EGF and pentraxin domain-containing protein 1	rs55648820	-0.0602532	0.176418	C/G	0.005412
SeqId_11109_56	SVEP1$	Sushi, von Willebrand factor type A, EGF and pentraxin domain-containing protein 1	rs3860159	-0.058654	0.264245	C/T	0.00188178
SeqId_11109_56	SVEP1$	Sushi, von Willebrand factor type A, EGF and pentraxin domain-containing protein 1	rs1751243	-0.0544161	0.232774	T/C	0.00581398
SeqId_11109_56	SVEP1$	Sushi, von Willebrand factor type A, EGF and pentraxin domain-containing protein 1	rs2509190	-0.0523298	0.228823	G/A	0.00855726
SeqId_11109_56	SVEP1$	Sushi, von Willebrand factor type A, EGF and pentraxin domain-containing protein 1	rs475220	-0.0453568	0.280535	T/C	0.0145739
SeqId_11109_56	SVEP1$	Sushi, von Willebrand factor type A, EGF and pentraxin domain-containing protein 1	rs475190	-0.0563285	0.304797	A/G	0.001809
SeqId_11109_56	SVEP1$	Sushi, von Willebrand factor type A, EGF and pentraxin domain-containing protein 1	rs67255424	0.120605	0.121863	C/T	1.98283e-06
SeqId_11109_56	SVEP1$	Sushi, von Willebrand factor type A, EGF and pentraxin domain-containing protein 1	rs554561	-0.0481975	0.242202	T/C	0.0133826
SeqId_11109_56	SVEP1$	Sushi, von Willebrand factor type A, EGF and pentraxin domain-containing protein 1	rs556659	-0.0640428	0.264384	C/T	0.000697987
SeqId_11109_56	SVEP1$	Sushi, von Willebrand factor type A, EGF and pentraxin domain-containing protein 1	rs524953	-0.061256	0.266325	G/C	0.00115942
SeqId_11109_56	SVEP1$	Sushi, von Willebrand factor type A, EGF and pentraxin domain-containing protein 1	rs560278	-0.0640428	0.264384	C/T	0.000697987
SeqId_11109_56	SVEP1$	Sushi, von Willebrand factor type A, EGF and pentraxin domain-containing protein 1	rs1784572	-0.0611833	0.266255	A/G	0.00117985
SeqId_11109_56	SVEP1$	Sushi, von Willebrand factor type A, EGF and pentraxin domain-containing protein 1	rs474585	-0.052743	0.24033	A/G	0.0069526
SeqId_11109_56	SVEP1$	Sushi, von Willebrand factor type A, EGF and pentraxin domain-containing protein 1	rs2846442	-0.0640428	0.264384	A/T	0.000697987
SeqId_11109_56	SVEP1$	Sushi, von Willebrand factor type A, EGF and pentraxin domain-containing protein 1	rs2478548	-0.0608554	0.266186	A/C	0.00125382
SeqId_11109_56	SVEP1$	Sushi, von Willebrand factor type A, EGF and pentraxin domain-containing protein 1	rs2501823	-0.0640428	0.264384	G/A	0.000697987
SeqId_11109_56	SVEP1$	Sushi, von Willebrand factor type A, EGF and pentraxin domain-containing protein 1	rs2478549	-0.0640428	0.264384	C/T	0.000697987
SeqId_11109_56	SVEP1$	Sushi, von Willebrand factor type A, EGF and pentraxin domain-containing protein 1	rs2501822	-0.0640385	0.264106	G/A	0.000698213
SeqId_11109_56	SVEP1$	Sushi, von Willebrand factor type A, EGF and pentraxin domain-containing protein 1	rs72760470	-0.0522153	0.210731	A/G	0.0108098
SeqId_11109_56	SVEP1$	Sushi, von Willebrand factor type A, EGF and pentraxin domain-containing protein 1	rs72760471	-0.0522153	0.210731	C/T	0.0108098
SeqId_11109_56	SVEP1$	Sushi, von Willebrand factor type A, EGF and pentraxin domain-containing protein 1	rs550012	-0.0640428	0.264384	T/C	0.000697987
SeqId_11109_56	SVEP1$	Sushi, von Willebrand factor type A, EGF and pentraxin domain-containing protein 1	rs511500	0.105031	0.138708	G/T	1.27386e-05
SeqId_11109_56	SVEP1$	Sushi, von Willebrand factor type A, EGF and pentraxin domain-containing protein 1	rs55931626	-0.0518823	0.2108	A/G	0.0112874
SeqId_11109_56	SVEP1$	Sushi, von Willebrand factor type A, EGF and pentraxin domain-containing protein 1	rs13302022	0.0888996	0.165881	C/G	6.08549e-05
SeqId_11109_56	SVEP1$	Sushi, von Willebrand factor type A, EGF and pentraxin domain-containing protein 1	rs481043	-0.0642134	0.264453	C/T	0.000672409
SeqId_11109_56	SVEP1$	Sushi, von Willebrand factor type A, EGF and pentraxin domain-containing protein 1	rs566746	-0.0640428	0.264384	G/C	0.000697987
SeqId_11109_56	SVEP1$	Sushi, von Willebrand factor type A, EGF and pentraxin domain-containing protein 1	rs521881	-0.0630177	0.264245	C/T	0.000849547
SeqId_11109_56	SVEP1$	Sushi, von Willebrand factor type A, EGF and pentraxin domain-containing protein 1	rs13298956	0.0937566	0.145986	T/G	6.64826e-05
SeqId_11109_56	SVEP1$	Sushi, von Willebrand factor type A, EGF and pentraxin domain-containing protein 1	rs526584	-0.0630177	0.264245	C/T	0.000849547
SeqId_11109_56	SVEP1$	Sushi, von Willebrand factor type A, EGF and pentraxin domain-containing protein 1	rs549444	-0.0630177	0.264245	A/T	0.000849547
SeqId_11109_56	SVEP1$	Sushi, von Willebrand factor type A, EGF and pentraxin domain-containing protein 1	rs10980591	-0.0640652	0.234784	C/T	0.00111889
SeqId_11109_56	SVEP1$	Sushi, von Willebrand factor type A, EGF and pentraxin domain-containing protein 1	rs553219	-0.060222	0.268751	C/T	0.00133522
SeqId_11109_56	SVEP1$	Sushi, von Willebrand factor type A, EGF and pentraxin domain-containing protein 1	rs531003	-0.0630177	0.264245	G/C	0.000849547
SeqId_11109_56	SVEP1$	Sushi, von Willebrand factor type A, EGF and pentraxin domain-containing protein 1	rs13284734	0.195174	0.0191321	T/C	0.00134858
SeqId_11109_56	SVEP1$	Sushi, von Willebrand factor type A, EGF and pentraxin domain-containing protein 1	rs544242	-0.0633582	0.264384	A/T	0.000792798
SeqId_11109_56	SVEP1$	Sushi, von Willebrand factor type A, EGF and pentraxin domain-containing protein 1	rs10980596	-0.0638462	0.234646	C/A	0.00115884
SeqId_11109_56	SVEP1$	Sushi, von Willebrand factor type A, EGF and pentraxin domain-containing protein 1	rs498693	0.0713256	0.171912	T/A	0.00117532
SeqId_11109_56	SVEP1$	Sushi, von Willebrand factor type A, EGF and pentraxin domain-containing protein 1	rs521522	0.0708022	0.171912	A/G	0.00126375
SeqId_11109_56	SVEP1$	Sushi, von Willebrand factor type A, EGF and pentraxin domain-containing protein 1	rs7046982	0.0885758	0.142312	A/G	0.000198238
SeqId_11109_56	SVEP1$	Sushi, von Willebrand factor type A, EGF and pentraxin domain-containing protein 1	rs554504	0.07153	0.171773	T/A	0.00114581
SeqId_11109_56	SVEP1$	Sushi, von Willebrand factor type A, EGF and pentraxin domain-containing protein 1	rs555386	0.07153	0.171773	C/T	0.00114581
SeqId_11109_56	SVEP1$	Sushi, von Willebrand factor type A, EGF and pentraxin domain-containing protein 1	rs529146	0.0713256	0.171912	A/G	0.00117532
SeqId_11109_56	SVEP1$	Sushi, von Willebrand factor type A, EGF and pentraxin domain-containing protein 1	rs556471	0.0745302	0.172328	C/G	0.000693252
SeqId_11109_56	SVEP1$	Sushi, von Willebrand factor type A, EGF and pentraxin domain-containing protein 1	rs474186	0.0738757	0.17205	A/G	0.000770906
SeqId_11109_56	SVEP1$	Sushi, von Willebrand factor type A, EGF and pentraxin domain-containing protein 1	rs12684358	0.0914151	0.142798	G/A	0.000121077
SeqId_11109_56	SVEP1$	Sushi, von Willebrand factor type A, EGF and pentraxin domain-containing protein 1	rs10980598	-0.061245	0.236587	T/C	0.00178797
SeqId_11109_56	SVEP1$	Sushi, von Willebrand factor type A, EGF and pentraxin domain-containing protein 1	rs569991	-0.0626762	0.264314	C/T	0.000898982
SeqId_11109_56	SVEP1$	Sushi, von Willebrand factor type A, EGF and pentraxin domain-containing protein 1	rs10817099	-0.0610546	0.236656	A/C	0.0018477
SeqId_11109_56	SVEP1$	Sushi, von Willebrand factor type A, EGF and pentraxin domain-containing protein 1	rs10980600	-0.0647549	0.234992	C/T	0.000978739
SeqId_11109_56	SVEP1$	Sushi, von Willebrand factor type A, EGF and pentraxin domain-containing protein 1	rs512756	0.0564558	0.40427	G/A	0.000863362
SeqId_11109_56	SVEP1$	Sushi, von Willebrand factor type A, EGF and pentraxin domain-containing protein 1	rs10980602	-0.0526151	0.2108	A/G	0.0101853
SeqId_11109_56	SVEP1$	Sushi, von Willebrand factor type A, EGF and pentraxin domain-containing protein 1	rs516187	-0.0625674	0.263968	C/A	0.000921075
SeqId_11109_56	SVEP1$	Sushi, von Willebrand factor type A, EGF and pentraxin domain-containing protein 1	rs517242	-0.062469	0.264106	G/A	0.000938626
SeqId_11109_56	SVEP1$	Sushi, von Willebrand factor type A, EGF and pentraxin domain-containing protein 1	rs1784571	-0.0623405	0.264037	G/A	0.000961586
SeqId_11109_56	SVEP1$	Sushi, von Willebrand factor type A, EGF and pentraxin domain-containing protein 1	rs36036946	0.0891737	0.14557	C/T	0.000154062
SeqId_11109_56	SVEP1$	Sushi, von Willebrand factor type A, EGF and pentraxin domain-containing protein 1	rs1751241	-0.0623405	0.264037	G/C	0.000961586
SeqId_11109_56	SVEP1$	Sushi, von Willebrand factor type A, EGF and pentraxin domain-containing protein 1	rs1177644	-0.0594014	0.287606	C/G	0.0011984
SeqId_11109_56	SVEP1$	Sushi, von Willebrand factor type A, EGF and pentraxin domain-containing protein 1	rs15991	0.054285	0.184805	C/T	0.0115536
SeqId_11109_56	SVEP1$	Sushi, von Willebrand factor type A, EGF and pentraxin domain-containing protein 1	rs551517	-0.0558479	0.281991	C/T	0.00229542
SeqId_11109_56	SVEP1$	Sushi, von Willebrand factor type A, EGF and pentraxin domain-containing protein 1	rs10980607	-0.0573265	0.216138	C/T	0.00428654
SeqId_11178_21	SVEP1#	Sushi, von Willebrand factor type A, EGF and pentraxin domain-containing protein 1	rs7034204	0.146753	0.0192014	C/T	0.0153985
SeqId_11178_21	SVEP1#	Sushi, von Willebrand factor type A, EGF and pentraxin domain-containing protein 1	rs17805989	0.145972	0.0190628	G/A	0.0163159
SeqId_11178_21	SVEP1#	Sushi, von Willebrand factor type A, EGF and pentraxin domain-containing protein 1	rs17806001	0.152097	0.0192708	A/G	0.0118903
SeqId_11178_21	SVEP1#	Sushi, von Willebrand factor type A, EGF and pentraxin domain-containing protein 1	rs6477730	0.0497419	0.241716	T/C	0.0105441
SeqId_11178_21	SVEP1#	Sushi, von Willebrand factor type A, EGF and pentraxin domain-containing protein 1	rs77195349	0.144973	0.0192708	G/A	0.0165067
SeqId_11178_21	SVEP1#	Sushi, von Willebrand factor type A, EGF and pentraxin domain-containing protein 1	rs60182145	0.156436	0.0200333	C/T	0.00842003
SeqId_11178_21	SVEP1#	Sushi, von Willebrand factor type A, EGF and pentraxin domain-containing protein 1	rs7848609	0.147245	0.0191321	C/T	0.0152301
SeqId_11178_21	SVEP1#	Sushi, von Willebrand factor type A, EGF and pentraxin domain-containing protein 1	rs7848719	0.156939	0.019964	C/T	0.00831729
SeqId_11178_21	SVEP1#	Sushi, von Willebrand factor type A, EGF and pentraxin domain-containing protein 1	rs142368725	0.242819	0.0115763	G/A	0.00179648
SeqId_11178_21	SVEP1#	Sushi, von Willebrand factor type A, EGF and pentraxin domain-containing protein 1	rs181591311	-0.106255	0.0391654	C/T	0.0137908
SeqId_11178_21	SVEP1#	Sushi, von Willebrand factor type A, EGF and pentraxin domain-containing protein 1	rs870973	0.153329	0.0189935	C/T	0.0117832
SeqId_11178_21	SVEP1#	Sushi, von Willebrand factor type A, EGF and pentraxin domain-containing protein 1	rs78013801	0.158705	0.0190628	A/G	0.00901788
SeqId_11178_21	SVEP1#	Sushi, von Willebrand factor type A, EGF and pentraxin domain-containing protein 1	rs75154835	0.154581	0.0190628	G/A	0.0109749
SeqId_11178_21	SVEP1#	Sushi, von Willebrand factor type A, EGF and pentraxin domain-containing protein 1	rs117218154	0.245486	0.0120616	A/C	0.00128447
SeqId_11178_21	SVEP1#	Sushi, von Willebrand factor type A, EGF and pentraxin domain-containing protein 1	rs74649322	0.153329	0.0189935	C/T	0.0117832
SeqId_11178_21	SVEP1#	Sushi, von Willebrand factor type A, EGF and pentraxin domain-containing protein 1	rs7858354	0.164949	0.0193401	A/G	0.00628297
SeqId_11178_21	SVEP1#	Sushi, von Willebrand factor type A, EGF and pentraxin domain-containing protein 1	rs932989	0.164949	0.0193401	T/G	0.00628297
SeqId_11178_21	SVEP1#	Sushi, von Willebrand factor type A, EGF and pentraxin domain-containing protein 1	rs2900504	0.15761	0.0190628	A/G	0.00950448
SeqId_11178_21	SVEP1#	Sushi, von Willebrand factor type A, EGF and pentraxin domain-containing protein 1	rs1966237	0.15761	0.0190628	C/T	0.00950448
SeqId_11178_21	SVEP1#	Sushi, von Willebrand factor type A, EGF and pentraxin domain-containing protein 1	rs7029855	0.122337	0.0302232	A/G	0.0113766
SeqId_11178_21	SVEP1#	Sushi, von Willebrand factor type A, EGF and pentraxin domain-containing protein 1	rs77929678	0.1613	0.0189935	A/C	0.00805977
SeqId_11178_21	SVEP1#	Sushi, von Willebrand factor type A, EGF and pentraxin domain-containing protein 1	rs74791192	0.1613	0.0189935	G/A	0.00805977
SeqId_11178_21	SVEP1#	Sushi, von Willebrand factor type A, EGF and pentraxin domain-containing protein 1	rs76727910	0.149898	0.0191321	C/T	0.0134881
SeqId_11178_21	SVEP1#	Sushi, von Willebrand factor type A, EGF and pentraxin domain-containing protein 1	rs12685804	0.170088	0.0200333	A/G	0.00417273
[truncated: 28,828 more rows]
