# Supplementary material for: Large scale plasma proteomics identifies novel proteins and protein networks associated with heart failure development
Source: Nat Commun. 2024 Jan 15;15:528. doi: 10.1038/s41467-023-44680-3 (PMC10789789; doi:10.1038/s41467-023-44680-3)
Supplement: Supplementary file 6 — Supplementary Data 3 [file 41467_2023_44680_MOESM6_ESM.xlsx]

## Sheet: Sheet1
Supplementary Data 3: Annotation of candidate proteins using data from the Human Protein Atlas (HPA)
term	name	gene	Tissue Specificity	Predicted Location	Extracellular Location	Subcellular Summary	Protein expression	Detected in Blood by immunoassy	Detected in blood by mass spec	Detected in blood by proximity extension assay
SeqId_2602_2	Angiopoietin-2	ANGPT2	Low tissue specificity	Secreted	Secreted to blood	-	Cytoplasmic expression in several tissues.	Yes	Yes	Yes
SeqId_10391_1	Angiopoietin-related protein 3	ANGPTL3	Tissue enriched (liver)	Secreted	Secreted to blood	-	High cytoplasmic expression in liver	Yes	Yes	Yes
SeqId_12370_30	Apolipoprotein F	APOF	Tissue enriched (liver)	Secreted	Secreted to blood	-	-	Yes	Yes	No
SeqId_3060_43	Complement component C9	C9	Tissue enriched (liver)	Secreted	Secreted to blood	-	Distinct positivity in plasma.	Yes	Yes	No
SeqId_3320_49	Insulin-like growth factor-binding protein 7	IGFBP7	Low tissue specificity	Secreted	Secreted to blood	Located in Golgi apparatus	Plasma positivity in several tissues. Cytoplasmic expression mainly in pancreatic islet cells, renal tubules and Leydig cells.	Yes	Yes	Yes
SeqId_7145_1	Inter-alpha-trypsin inhibitor heavy chain H3	ITIH3	Tissue enriched (liver)	Secreted	Secreted to blood	-	Plasma positivity and cytoplasmic expression in all tissues	No	Yes	Yes
SeqId_16751_15	Natriuretic peptides B	NPPB	Tissue enriched (heart muscle)	Secreted	Secreted to blood	Located in Vesicles, Cytosol	-	Yes	No	Yes
SeqId_4297_62	Spondin-1	SPON1	Tissue enhanced (gallbladder)	Secreted	Secreted to blood	Located in Nucleoplasm, Nucleoli, Actin filaments, Microtubule ends, Cytokinetic bridge (Single cell variability, CCD Protein)	Expressed in some tissues, mainly expressed in smooth muscle.	Yes	Yes	Yes
SeqId_8841_65	Cartilage intermediate layer protein 2	CILP2	Tissue enhanced (testis)	Secreted	Secreted to extracellular matrix	-	Estimation of protein expression could not be performed.	N/A	Yes	No
SeqId_15585_304	Fibulin-5	FBLN5	Low tissue specificity	Secreted	Secreted to extracellular matrix	Located in Plasma membrane	Distinct positivity in extracellular matrix and tissue stroma	N/A	Yes	No
SeqId_4496_60	Macrophage metalloelastase	MMP12	Tissue enhanced (intestine, lymphoid tissue, urinary bladder)	Secreted	Secreted to extracellular matrix	-	-	N/A	No	Yes
SeqId_6462_12	Metalloproteinase inhibitor 4	TIMP4	Tissue enhanced (adipose tissue, breast)	Secreted	Secreted to extracellular matrix	-	-	N/A	No	Yes
SeqId_5636_10	Microfibril-associated glycoprotein 4	MFAP4	Low tissue specificity	Secreted	Secreted to extracellular matrix	Located in Endoplasmic reticulum	Staining in extracellular matrix.	N/A	Yes	No
SeqId_3339_33	Thrombospondin-2	THBS2	Low tissue specificity	Secreted	Secreted to extracellular matrix	Located in Nuclear speckles, Plasma membrane, Cytosol	Granular cytoplasmic expression in several tissues	N/A	Yes	Yes
SeqId_8304_50	Tumor necrosis factor receptor superfamily member 11B	TNFRSF11B	Group enriched (kidney, thyroid gland)	Secreted	Locally secreted	-	Cytoplasmic expression in kidney, liver and intestinal tract. Secreted positivity in several tissues, includng thyroid gland	N/A	No	Yes
SeqId_9793_145	Immunoglobulin superfamily DCC subclass member 4	IGDCC4	Tissue enhanced (brain, skeletal muscle, tongue)	Membrane	-	Located in Nucleoplasm, Cytosol	Cytoplasmic expression at variable levels in most tissues.	N/A	Yes	No
SeqId_11109_56	Sushi, von Willebrand factor type A, EGF and pentraxin domain-containing protein 1	SVEP1	Tissue enhanced (adipose tissue, placenta)	Intracellular	-	-	Cytoplasmic expression in several tissues.	N/A	Yes	No
SeqId_15640_54	Transgelin	TAGLN	Tissue enhanced (endometrium, intestine)	Intracellular	-	Located in Microtubules, Mitochondria, Cytosol (Single cell variability)	Selective cytoplasmic expression in smooth muscle and myoepithelial cells	N/A	Yes	No
SeqId_5315_22	Troponin T, cardiac muscle	TNNT2	Tissue enriched (heart muscle)	Intracellular	-	Located in Nucleoplasm, Nucleoli, Focal adhesion sites, Microtubules (Single cell variability)	Selective cytoplasmic expression in cardiac myocytes	N/A	Yes	No
SeqId_18289_16	C-C motif chemokine 15	CCL15	Group enriched (intestine, liver)	Intracellular, Secreted (different isoforms)	Secreted to blood	Located in Golgi apparatus, Vesicles (Single cell variability)	-	Yes	Yes	Yes
SeqId_13112_179	Follistatin-related protein 1	FSTL1	Low tissue specificity	Intracellular, Secreted (different isoforms)	Secreted to blood	Located in Vesicles, Cytosol	Cytoplasmic expression in most tissues.	No	Yes	No
SeqId_4374_45	Growth/differentiation factor 15	GDF15	Tissue enhanced (kidney, urinary bladder)	Intracellular, Secreted (different isoforms)	Secreted to blood	Located in Golgi apparatus	Cytoplasmic expression in placental trophoblasts, prostate, urothelim and fractions of cells in the gastrointestinal tract.	Yes	Yes	Yes
SeqId_8469_41	Insulin-like growth factor-binding protein 2	IGFBP2	Tissue enhanced (pancreas)	Intracellular, Secreted (different isoforms)	Secreted to blood	Located in Endoplasmic reticulum	-	Yes	Yes	Yes
SeqId_5701_81	Tetranectin	CLEC3B	Tissue enhanced (adipose tissue)	Intracellular, Secreted (different isoforms)	Secreted to blood	-	Plasma positivity in most tissues.	Yes	Yes	No
SeqId_3438_10	Follistatin-related protein 3	FSTL3	Low tissue specificity	Intracellular, Secreted (different isoforms)	Locally secreted	Located in Nucleoplasm (CCD Transcript)	Nuclear expression in several tissues.	N/A	Yes	Yes
SeqId_11388_75	WAP four-disulfide core domain protein 2	WFDC2	Tissue enhanced (cervix, salivary gland)	Intracellular, Secreted (different isoforms)	Locally secreted	-	Cytoplasmic expression in selected tissues.	N/A	Yes	Yes
SeqId_6107_3	Chymotrypsin-like elastase family member 1	CELA1	Group enriched (adrenal gland, pancreas)	Intracellular, Secreted (different isoforms)	Secreted - unknown location	-	-	N/A	No	No
SeqId_2948_58	Growth hormone receptor	GHR	Tissue enhanced (adipose tissue, liver)	Membrane, Secreted (different isoforms)	Secreted to blood	Located in Plasma membrane, Cytosol, Cytoplasmic bodies (Single cell variability)	Highly abundant cytoplasmic expression mainly in hepatocytes and membranous expression in renal tubular cells. All expressed in cell membrane in most glandular epithelia.	Yes	Yes	No
SeqId_9266_1	Triggering receptor expressed on myeloid cells 1	TREM1	Tissue enhanced (bone marrow, lung, lymphoid tissue)	Membrane, Secreted (different isoforms)	Secreted to blood	Located in Golgi apparatus	Cytoplasmic and membranous expression in several tissues	No	No	No
SeqId_15539_15	SLIT and NTRK-like protein 1	SLITRK1	Tissue enriched (brain)	Membrane, Secreted (different isoforms)	Secreted in brain	-	Selective cytoplasmic expression in CNS	N/A	Yes	No
SeqId_15533_97	Macrophage scavenger receptor types I and II	MSR1	Tissue enriched (lung)	Intracellular, Membrane (different isoforms)	-	-	Selective cytoplasmic expression in macrophages.	N/A	Yes	Yes
SeqId_9296_15	Receptor-type tyrosine-protein phosphatase delta	PTPRD	Tissue enhanced (brain)	Intracellular, Membrane (different isoforms)	-	Located in Nucleoplasm, Vesicles	Cytoplasmic expression in glandular cells with varying intensity.	N/A	Yes	No
SeqId_13392_13	Sodium/potassium-transporting ATPase subunit beta-1	ATP1B1	Tissue enhanced (kidney)	Intracellular, Membrane (different isoforms)	-	-	Membranous expression in many tissues	N/A	Yes	No
SeqId_8885_6	Voltage-dependent calcium channel subunit alpha-2/delta-3	CACNA2D3	Tissue enhanced (brain, skeletal muscle, tongue)	Intracellular, Membrane (different isoforms)	-	Located in Nucleoplasm	-	N/A	Yes	No
SeqId_2677_1	Epidermal growth factor receptor	EGFR	Low tissue specificity	Intracellular, Membrane, Secreted (different isoforms)	Secreted to blood	Located in Plasma membrane, Cell Junctions	Membranous and cytoplasmic expression in several tissues	Yes	Yes	Yes
SeqId_5542_22	Neuropilin-1	NRP1	Low tissue specificity	Intracellular, Membrane, Secreted (different isoforms)	Locally secreted	-	Extracellular staining in most tissues.	N/A	Yes	Yes
SeqId_18930_28	Slit homolog 2 protein	SLIT2	Low tissue specificity	Intracellular, Membrane, Secreted (different isoforms)	Locally secreted	-	Plasma protein.	N/A	Yes	Yes
