# Supplementary material for: Large scale plasma proteomics identifies novel proteins and protein networks associated with heart failure development
Source: Nat Commun. 2024 Jan 15;15:528. doi: 10.1038/s41467-023-44680-3 (PMC10789789; doi:10.1038/s41467-023-44680-3)
Supplement: Supplementary file 7 — Supplementary Data 4 [file 41467_2023_44680_MOESM7_ESM.xlsx]

## Sheet: Sheet1
Supplementary Data 4: pQTLs identified for the key heart failure (HF) associated proteins. Effect estimates determined using linear regression models. pQTLs were only used for Mendelian randomization analysis if they met genome-wide multiple testing threshold of p<5x10-08.
SOMA Seq Id	Protein Target	Full Name	pQTL rsid	Effect	MAF	Ref/Alt	P value	cis or trans	Included in HF MR	Included in Htn MR	Included in A. Fib. MR	Included in Diabetes MR	Included in CHD MR	Included in CKD MR	Included in LVEDV MR	Included in LVESV MR	Included in LVEF MR	Dataset used for primary analysis	Dataset(s) used for replication of result
SeqId_2602_2	ANGPT2	Angiopoietin-2	rs1968586	-0.1025	0.3495	T/C	5.58e-14	cis	X	X	X	X	X	X	X	X	X	Fenland Study - Science	NA
SeqId_10391_1	ANGPTL3	Angiopoietin-related protein 3	rs11207970	-0.2817	0.3459	T/C	2.13e-96	cis	X	X	X	X	X	X	X	X	X	Fenland Study - Science	NA
SeqId_10391_1	ANGPTL3	Angiopoietin-related protein 3	rs66505542	-0.1766	0.142	D/I	2.67e-21	trans										Fenland Study - Science	NA
SeqId_10391_1	ANGPTL3	Angiopoietin-related protein 3	rs72649573	0.6555	0.0101	T/C	2.6e-23	cis										Fenland Study - Science	NA
SeqId_10391_1	ANGPTL3	Angiopoietin-related protein 3	rs74076477	-0.893591	0.01229	A/No Information	2.4716e-26	cis		X	X	X	X		X	X	X	AGES Cohort	NA
SeqId_10391_1	ANGPTL3	Angiopoietin-related protein 3	rs9436223	-0.201806	0.3403	T/No Information	2.85253e-25	cis										AGES Cohort	NA
SeqId_10391_1	ANGPTL3	Angiopoietin-related protein 3	rs964184	0.233837	0.1194	G/No Information	1.7765e-16	trans										AGES Cohort	NA
SeqId_12370_30	APOF	Apolipoprotein F	rs10711668	0.3845	0.06503	T/TA	3.71535e-14	cis										INTERVAL Study	NA
SeqId_12370_30	APOF	Apolipoprotein F	rs10876882	0.3631	0.07254	G/A	1.02329e-14	cis										INTERVAL Study	NA
SeqId_12370_30	APOF	Apolipoprotein F	rs111492967	-0.3641	0.07219	G/C	7.76247e-15	cis										INTERVAL Study	NA
SeqId_12370_30	APOF	Apolipoprotein F	rs111580405	-0.3689	0.07114	G/A	5.24807e-15	cis										INTERVAL Study	NA
SeqId_12370_30	APOF	Apolipoprotein F	rs11171803	-0.3687	0.07115	C/T	5.88844e-15	cis										INTERVAL Study	NA
SeqId_12370_30	APOF	Apolipoprotein F	rs11171806	-0.3697	0.07138	A/G	3.98107e-15	cis										INTERVAL Study	NA
SeqId_12370_30	APOF	Apolipoprotein F	rs111885088	-0.3658	0.07187	C/A	7.76247e-15	cis										INTERVAL Study	NA
SeqId_12370_30	APOF	Apolipoprotein F	rs111914426	0.3577	0.07436	CA/C	2.23872e-14	cis										INTERVAL Study	NA
SeqId_12370_30	APOF	Apolipoprotein F	rs112931321	-0.3692	0.07135	T/C	5.12861e-15	cis										INTERVAL Study	NA
SeqId_12370_30	APOF	Apolipoprotein F	rs11306005	-0.2442	0.14615	CT/C	2.29087e-10	cis										INTERVAL Study	NA
SeqId_12370_30	APOF	Apolipoprotein F	rs113384062	0.3502	0.08067	CT/C	6.91831e-14	cis										INTERVAL Study	NA
SeqId_12370_30	APOF	Apolipoprotein F	rs11358218	-0.3606	0.07189	G/GA	1.65959e-14	cis										INTERVAL Study	NA
SeqId_12370_30	APOF	Apolipoprotein F	rs114115200	0.1187	0.187	T/G	8.05e-12	trans	X	X	X	X	X	X	X	X	X	Fenland Study - Science	NA
SeqId_12370_30	APOF	Apolipoprotein F	rs11575224	-0.3755	0.07142	T/C	3.71535e-15	cis										INTERVAL Study	NA
SeqId_12370_30	APOF	Apolipoprotein F	rs11575229	-0.3773	0.07093	T/C	3.31131e-15	cis										INTERVAL Study	NA
SeqId_12370_30	APOF	Apolipoprotein F	rs11575231	-0.3728	0.07099	C/T	6.76083e-15	cis										INTERVAL Study	NA
SeqId_12370_30	APOF	Apolipoprotein F	rs11575232	-0.3739	0.07112	A/G	5.01187e-15	cis										INTERVAL Study	NA
SeqId_12370_30	APOF	Apolipoprotein F	rs11575234	-0.3628	0.0732	G/C	1.51356e-14	cis										INTERVAL Study	NA
SeqId_12370_30	APOF	Apolipoprotein F	rs11575240	-0.3697	0.07136	G/GCC	3.89045e-15	cis										INTERVAL Study	NA
SeqId_12370_30	APOF	Apolipoprotein F	rs11575248	-0.3703	0.07133	T/G	3.54813e-15	cis										INTERVAL Study	NA
SeqId_12370_30	APOF	Apolipoprotein F	rs116535779	-0.363	0.07227	G/A	9.12011e-15	cis										INTERVAL Study	NA
SeqId_12370_30	APOF	Apolipoprotein F	rs116849218	-0.3655	0.07148	T/C	9.33254e-15	cis										INTERVAL Study	NA
SeqId_12370_30	APOF	Apolipoprotein F	rs116934693	-0.3707	0.07146	G/T	4.89779e-15	cis										INTERVAL Study	NA
SeqId_12370_30	APOF	Apolipoprotein F	rs117305040	-0.3648	0.07162	G/A	1e-14	cis										INTERVAL Study	NA
SeqId_12370_30	APOF	Apolipoprotein F	rs117683816	-0.3615	0.07177	C/T	1.90546e-14	cis										INTERVAL Study	NA
SeqId_12370_30	APOF	Apolipoprotein F	rs117779516	-0.3734	0.07043	C/G	8.70964e-15	cis										INTERVAL Study	NA
SeqId_12370_30	APOF	Apolipoprotein F	rs117779516	-0.291793	0.09627	C/No Information	5.5106e-22	cis										AGES Cohort	NA
SeqId_12370_30	APOF	Apolipoprotein F	rs118130855	-0.3682	0.07119	A/T	6.76083e-15	cis										INTERVAL Study	NA
SeqId_12370_30	APOF	Apolipoprotein F	rs12368739	0.3773	0.06646	T/C	4.16869e-14	cis										INTERVAL Study	NA
SeqId_12370_30	APOF	Apolipoprotein F	rs1274490	0.3528	0.0729	G/A	6.76083e-14	cis										INTERVAL Study	NA
SeqId_12370_30	APOF	Apolipoprotein F	rs1274493	0.3605	0.07254	T/C	1.65959e-14	cis										INTERVAL Study	NA
SeqId_12370_30	APOF	Apolipoprotein F	rs1274496	0.3561	0.07338	A/C	2.29087e-14	cis										INTERVAL Study	NA
SeqId_12370_30	APOF	Apolipoprotein F	rs1295772	0.3524	0.07396	T/C	4.16869e-14	cis										INTERVAL Study	NA
SeqId_12370_30	APOF	Apolipoprotein F	rs138155346	-0.3686	0.07138	A/T	5.88844e-15	cis										INTERVAL Study	NA
SeqId_12370_30	APOF	Apolipoprotein F	rs138479608	-0.3679	0.07168	C/G	6.30957e-15	cis										INTERVAL Study	NA
SeqId_12370_30	APOF	Apolipoprotein F	rs138540086	-0.3666	0.07174	A/G	9.12011e-15	cis										INTERVAL Study	NA
SeqId_12370_30	APOF	Apolipoprotein F	rs140488289	-0.3685	0.07141	C/T	5.62341e-15	cis										INTERVAL Study	NA
SeqId_12370_30	APOF	Apolipoprotein F	rs141303458	0.369	0.07183	T/TC	5.12861e-15	cis										INTERVAL Study	NA
SeqId_12370_30	APOF	Apolipoprotein F	rs142837313	-0.3654	0.07119	G/GA	1.04713e-14	cis										INTERVAL Study	NA
SeqId_12370_30	APOF	Apolipoprotein F	rs143405823	-0.3698	0.07135	C/T	3.80189e-15	cis										INTERVAL Study	NA
SeqId_12370_30	APOF	Apolipoprotein F	rs144487456	-0.3639	0.07165	A/G	1.23027e-14	cis										INTERVAL Study	NA
SeqId_12370_30	APOF	Apolipoprotein F	rs145286577	-0.3683	0.0717	A/G	5.62341e-15	cis										INTERVAL Study	NA
SeqId_12370_30	APOF	Apolipoprotein F	rs145537545	-0.3167	0.05835	T/C	6.0256e-09	cis										INTERVAL Study	NA
SeqId_12370_30	APOF	Apolipoprotein F	rs148605139	0.3658	0.07141	CA/C	8.91251e-15	cis										INTERVAL Study	NA
SeqId_12370_30	APOF	Apolipoprotein F	rs148874097	-0.3724	0.07121	T/C	6.76083e-15	cis										INTERVAL Study	NA
SeqId_12370_30	APOF	Apolipoprotein F	rs148926447	-0.3432	0.06483	A/G	2.69153e-11	cis										INTERVAL Study	NA
SeqId_12370_30	APOF	Apolipoprotein F	rs149209614	-0.3704	0.07153	G/A	3.23594e-15	cis										INTERVAL Study	NA
SeqId_12370_30	APOF	Apolipoprotein F	rs149241310	-0.3664	0.07134	G/A	1.04713e-14	cis										INTERVAL Study	NA
SeqId_12370_30	APOF	Apolipoprotein F	rs149980726	-0.3659	0.07162	A/G	9.33254e-15	cis										INTERVAL Study	NA
SeqId_12370_30	APOF	Apolipoprotein F	rs150931789	-0.3678	0.07143	C/T	6.91831e-15	cis										INTERVAL Study	NA
SeqId_12370_30	APOF	Apolipoprotein F	rs150955176	-0.3683	0.07149	C/T	5.62341e-15	cis										INTERVAL Study	NA
SeqId_12370_30	APOF	Apolipoprotein F	rs17118403	-0.3579	0.07202	T/C	3.0903e-14	cis										INTERVAL Study	NA
SeqId_12370_30	APOF	Apolipoprotein F	rs17118409	-0.3679	0.07175	A/G	5.88844e-15	cis										INTERVAL Study	NA
SeqId_12370_30	APOF	Apolipoprotein F	rs17118431	-0.3696	0.07191	G/A	4.16869e-15	cis										INTERVAL Study	NA
SeqId_12370_30	APOF	Apolipoprotein F	rs17118439	-0.3673	0.07108	C/T	8.51138e-15	cis										INTERVAL Study	NA
SeqId_12370_30	APOF	Apolipoprotein F	rs1802236	-0.3671	0.07179	G/A	6.76083e-15	cis										INTERVAL Study	NA
SeqId_12370_30	APOF	Apolipoprotein F	rs182963805	-0.3681	0.07156	A/G	6.16595e-15	cis										INTERVAL Study	NA
SeqId_12370_30	APOF	Apolipoprotein F	rs184104056	-0.3668	0.07142	A/G	7.58578e-15	cis										INTERVAL Study	NA
SeqId_12370_30	APOF	Apolipoprotein F	rs185890383	-0.3701	0.07108	G/C	6.16595e-15	cis										INTERVAL Study	NA
SeqId_12370_30	APOF	Apolipoprotein F	rs192026667	-0.3705	0.07126	T/C	3.63078e-15	cis										INTERVAL Study	NA
SeqId_12370_30	APOF	Apolipoprotein F	rs201230143	-0.3718	0.07067	G/GC	3.89045e-15	cis										INTERVAL Study	NA
SeqId_12370_30	APOF	Apolipoprotein F	rs2020854	-0.364	0.0736	C/T	1e-14	cis										INTERVAL Study	NA
SeqId_12370_30	APOF	Apolipoprotein F	rs2066807	-0.3708	0.07143	G/C	3.31131e-15	cis										INTERVAL Study	NA
SeqId_12370_30	APOF	Apolipoprotein F	rs2066808	-0.363	0.07227	G/A	9.12011e-15	cis										INTERVAL Study	NA
SeqId_12370_30	APOF	Apolipoprotein F	rs2066818	-0.3766	0.07083	A/C	3.98107e-15	cis										INTERVAL Study	NA
SeqId_12370_30	APOF	Apolipoprotein F	rs2066819	-0.3758	0.0714	T/C	3.46737e-15	cis										INTERVAL Study	NA
SeqId_12370_30	APOF	Apolipoprotein F	rs2291361	-0.3664	0.07149	A/G	7.76247e-15	cis										INTERVAL Study	NA
SeqId_12370_30	APOF	Apolipoprotein F	rs2306693	-0.3677	0.07141	C/T	7.07946e-15	cis										INTERVAL Study	NA
SeqId_12370_30	APOF	Apolipoprotein F	rs2306694	-0.3689	0.07118	G/A	6.16595e-15	cis										INTERVAL Study	NA
SeqId_12370_30	APOF	Apolipoprotein F	rs2371454	-0.3613	0.07142	T/C	2.23872e-14	cis										INTERVAL Study	NA
SeqId_12370_30	APOF	Apolipoprotein F	rs2371494	-0.363	0.07229	A/G	9.12011e-15	cis										INTERVAL Study	NA
SeqId_12370_30	APOF	Apolipoprotein F	rs2629447	0.3598	0.07246	A/G	1.77828e-14	cis										INTERVAL Study	NA
SeqId_12370_30	APOF	Apolipoprotein F	rs2629448	0.3725	0.06659	T/C	8.31764e-14	cis										INTERVAL Study	NA
SeqId_12370_30	APOF	Apolipoprotein F	rs2629452	0.3605	0.07142	T/C	3.54813e-14	cis										INTERVAL Study	NA
SeqId_12370_30	APOF	Apolipoprotein F	rs2643623	0.3222	0.0676	C/G	9.3e-34	cis		X	X	X	X	X	X	X	X	Fenland Study - Science	NA
SeqId_12370_30	APOF	Apolipoprotein F	rs2643623	0.3592	0.07237	C/G	1.99526e-14	cis										INTERVAL Study	NA
SeqId_12370_30	APOF	Apolipoprotein F	rs2643626	0.3633	0.0723	A/G	8.70964e-15	cis										INTERVAL Study	NA
SeqId_12370_30	APOF	Apolipoprotein F	rs2695782	0.3636	0.07227	T/C	8.70964e-15	cis										INTERVAL Study	NA
SeqId_12370_30	APOF	Apolipoprotein F	rs2695788	0.365	0.0728	A/G	6.60693e-15	cis										INTERVAL Study	NA
SeqId_12370_30	APOF	Apolipoprotein F	rs2695789	0.3607	0.07246	A/C	1.51356e-14	cis										INTERVAL Study	NA
SeqId_12370_30	APOF	Apolipoprotein F	rs34111839	0.3663	0.07158	CT/C	7.76247e-15	cis										INTERVAL Study	NA
SeqId_12370_30	APOF	Apolipoprotein F	rs35157967	0.3686	0.07128	T/TA	4.89779e-15	cis										INTERVAL Study	NA
SeqId_12370_30	APOF	Apolipoprotein F	rs35526714	-0.3559	0.07177	C/G	4.89779e-14	cis										INTERVAL Study	NA
SeqId_12370_30	APOF	Apolipoprotein F	rs36207871	0.3622	0.07262	T/TAGGAA	1.20226e-14	cis										INTERVAL Study	NA
SeqId_12370_30	APOF	Apolipoprotein F	rs368562375	-0.366	0.071	T/TA	1.1749e-14	cis										INTERVAL Study	NA
SeqId_12370_30	APOF	Apolipoprotein F	rs369160772	-0.3752	0.07124	CA/C	2.95121e-15	cis										INTERVAL Study	NA
SeqId_12370_30	APOF	Apolipoprotein F	rs370976986	0.3657	0.07118	T/TGAG	1.31826e-14	cis										INTERVAL Study	NA
SeqId_12370_30	APOF	Apolipoprotein F	rs3832805	-0.3705	0.07112	G/GAGA	3.80189e-15	cis										INTERVAL Study	NA
SeqId_12370_30	APOF	Apolipoprotein F	rs41363748	-0.3689	0.07119	G/A	5.7544e-15	cis										INTERVAL Study	NA
SeqId_12370_30	APOF	Apolipoprotein F	rs41392645	-0.3702	0.07129	C/T	4.57088e-15	cis										INTERVAL Study	NA
SeqId_12370_30	APOF	Apolipoprotein F	rs41423244	-0.3686	0.07167	A/C	5.12861e-15	cis										INTERVAL Study	NA
SeqId_12370_30	APOF	Apolipoprotein F	rs57137641	-0.3703	0.07153	A/G	3.23594e-15	cis										INTERVAL Study	NA
SeqId_12370_30	APOF	Apolipoprotein F	rs57279772	-0.367	0.0713	A/G	7.4131e-15	cis										INTERVAL Study	NA
SeqId_12370_30	APOF	Apolipoprotein F	rs57343616	-0.3689	0.06818	T/C	4.0738e-14	cis										INTERVAL Study	NA
SeqId_12370_30	APOF	Apolipoprotein F	rs57367440	-0.3665	0.07229	C/T	1.25893e-14	cis										INTERVAL Study	NA
SeqId_12370_30	APOF	Apolipoprotein F	rs57870697	-0.3729	0.07095	G/A	6.45654e-15	cis										INTERVAL Study	NA
SeqId_12370_30	APOF	Apolipoprotein F	rs58852079	-0.371	0.07062	C/A	5.01187e-15	cis										INTERVAL Study	NA
SeqId_12370_30	APOF	Apolipoprotein F	rs59295315	-0.3673	0.07143	A/G	6.45654e-15	cis										INTERVAL Study	NA
SeqId_12370_30	APOF	Apolipoprotein F	rs59626664	-0.3648	0.07116	G/C	1.20226e-14	cis										INTERVAL Study	NA
SeqId_12370_30	APOF	Apolipoprotein F	rs59811639	-0.3708	0.07119	T/C	4.36516e-15	cis										INTERVAL Study	NA
SeqId_12370_30	APOF	Apolipoprotein F	rs59822547	-0.3615	0.07182	G/A	1.86209e-14	cis										INTERVAL Study	NA
SeqId_12370_30	APOF	Apolipoprotein F	rs59917308	-0.3548	0.07264	T/C	4.36516e-14	cis										INTERVAL Study	NA
SeqId_12370_30	APOF	Apolipoprotein F	rs60192809	-0.3659	0.07147	C/G	8.91251e-15	cis										INTERVAL Study	NA
SeqId_12370_30	APOF	Apolipoprotein F	rs60542959	-0.3673	0.07174	T/G	6.45654e-15	cis										INTERVAL Study	NA
SeqId_12370_30	APOF	Apolipoprotein F	rs60913149	-0.3621	0.07211	T/C	1.54882e-14	cis										INTERVAL Study	NA
SeqId_12370_30	APOF	Apolipoprotein F	rs703830	0.3583	0.07249	C/T	2.29087e-14	cis										INTERVAL Study	NA
SeqId_12370_30	APOF	Apolipoprotein F	rs744051	-0.3682	0.07105	C/T	7.4131e-15	cis										INTERVAL Study	NA
SeqId_12370_30	APOF	Apolipoprotein F	rs74496027	-0.3687	0.07158	T/C	5.12861e-15	cis										INTERVAL Study	NA
SeqId_12370_30	APOF	Apolipoprotein F	rs74673257	-0.3642	0.07115	C/T	1.44544e-14	cis										INTERVAL Study	NA
SeqId_12370_30	APOF	Apolipoprotein F	rs75265219	-0.3629	0.0718	A/G	1.31826e-14	cis										INTERVAL Study	NA
SeqId_12370_30	APOF	Apolipoprotein F	rs75274818	-0.3617	0.07156	G/A	1.58489e-14	cis										INTERVAL Study	NA
SeqId_12370_30	APOF	Apolipoprotein F	rs75598973	-0.3728	0.07098	T/C	6.60693e-15	cis										INTERVAL Study	NA
SeqId_12370_30	APOF	Apolipoprotein F	rs75754909	-0.3728	0.07062	G/A	4.36516e-15	cis										INTERVAL Study	NA
SeqId_12370_30	APOF	Apolipoprotein F	rs76151170	-0.3631	0.07187	T/C	1.31826e-14	cis										INTERVAL Study	NA
SeqId_12370_30	APOF	Apolipoprotein F	rs76430365	-0.3667	0.0716	C/A	7.4131e-15	cis										INTERVAL Study	NA
SeqId_12370_30	APOF	Apolipoprotein F	rs76466034	-0.3691	0.07127	A/G	4.89779e-15	cis										INTERVAL Study	NA
SeqId_12370_30	APOF	Apolipoprotein F	rs76745316	-0.3608	0.0713	C/A	2.39883e-14	cis										INTERVAL Study	NA
SeqId_12370_30	APOF	Apolipoprotein F	rs77032009	-0.3715	0.07126	G/A	4.2658e-15	cis										INTERVAL Study	NA
SeqId_12370_30	APOF	Apolipoprotein F	rs77120931	-0.3597	0.07226	C/A	2.18776e-14	cis										INTERVAL Study	NA
SeqId_12370_30	APOF	Apolipoprotein F	rs77131854	-0.3704	0.07129	T/C	4.67735e-15	cis										INTERVAL Study	NA
SeqId_12370_30	APOF	Apolipoprotein F	rs773652	0.3571	0.07292	A/G	2.63027e-14	cis										INTERVAL Study	NA
SeqId_12370_30	APOF	Apolipoprotein F	rs773664	0.3577	0.0727	T/C	3.01995e-14	cis										INTERVAL Study	NA
SeqId_12370_30	APOF	Apolipoprotein F	rs773665	0.3627	0.07306	T/C	8.12831e-15	cis										INTERVAL Study	NA
SeqId_12370_30	APOF	Apolipoprotein F	rs77415512	-0.3592	0.07145	G/A	2.69153e-14	cis										INTERVAL Study	NA
SeqId_12370_30	APOF	Apolipoprotein F	rs77447765	-0.3662	0.07176	A/G	7.76247e-15	cis										INTERVAL Study	NA
SeqId_12370_30	APOF	Apolipoprotein F	rs77768890	-0.3698	0.07139	G/A	3.80189e-15	cis										INTERVAL Study	NA
SeqId_12370_30	APOF	Apolipoprotein F	rs77853814	-0.3703	0.07126	T/G	4.57088e-15	cis										INTERVAL Study	NA
SeqId_12370_30	APOF	Apolipoprotein F	rs78121408	-0.3679	0.0714	T/C	6.60693e-15	cis										INTERVAL Study	NA
SeqId_12370_30	APOF	Apolipoprotein F	rs78149779	-0.3667	0.07162	G/A	7.24436e-15	cis										INTERVAL Study	NA
SeqId_12370_30	APOF	Apolipoprotein F	rs78495928	-0.363	0.07153	C/G	1.38038e-14	cis										INTERVAL Study	NA
SeqId_12370_30	APOF	Apolipoprotein F	rs79101914	-0.37	0.07131	G/A	3.98107e-15	cis										INTERVAL Study	NA
SeqId_12370_30	APOF	Apolipoprotein F	rs79436528	-0.3676	0.07149	T/C	6.16595e-15	cis										INTERVAL Study	NA
SeqId_12370_30	APOF	Apolipoprotein F	rs79718165	-0.3608	0.07168	T/C	1.99526e-14	cis										INTERVAL Study	NA
SeqId_12370_30	APOF	Apolipoprotein F	rs79750959	-0.3658	0.07138	A/C	8.70964e-15	cis										INTERVAL Study	NA
SeqId_12370_30	APOF	Apolipoprotein F	rs79824801	-0.3686	0.07124	C/T	5.37032e-15	cis										INTERVAL Study	NA
SeqId_12370_30	APOF	Apolipoprotein F	rs80317430	-0.3697	0.07136	A/G	3.89045e-15	cis										INTERVAL Study	NA
SeqId_12370_30	APOF	Apolipoprotein F	rs808919	0.3572	0.07386	C/G	2.81838e-14	cis										INTERVAL Study	NA
SeqId_12370_30	APOF	Apolipoprotein F	rs871130	-0.3571	0.07196	T/C	4.0738e-14	cis										INTERVAL Study	NA
SeqId_18289_16	CCL15	C-C motif chemokine 15	rs1003645	-0.619	0.17954	T/C	1.25893e-94	trans										INTERVAL Study	NA
SeqId_18289_16	CCL15	C-C motif chemokine 15	rs10445391	0.3754	0.1017	G/A	7.58578e-20	trans										INTERVAL Study	NA
SeqId_18289_16	CCL15	C-C motif chemokine 15	rs10468597	1.8379	0.02067	G/A	3.98107e-104	trans										INTERVAL Study	NA
SeqId_18289_16	CCL15	C-C motif chemokine 15	rs10491118	0.5218	0.0827	T/G	3.98107e-33	trans										INTERVAL Study	NA
SeqId_18289_16	CCL15	C-C motif chemokine 15	rs10641518	-0.3006	0.14124	G/GCATC	1.86209e-17	trans										INTERVAL Study	NA
SeqId_18289_16	CCL15	C-C motif chemokine 15	rs10667846	-0.1515	0.31164	A/ACTTTC	2.18776e-08	trans										INTERVAL Study	NA
SeqId_18289_16	CCL15	C-C motif chemokine 15	rs11080368	0.4678	0.07598	A/C	1.20226e-23	trans										INTERVAL Study	NA
SeqId_18289_16	CCL15	C-C motif chemokine 15	rs11080369	0.4651	0.07579	C/A	3.0903e-23	trans										INTERVAL Study	NA
SeqId_18289_16	CCL15	C-C motif chemokine 15	rs11083948	0.1804	0.42463	G/A	7.76247e-13	trans										INTERVAL Study	NA
SeqId_18289_16	CCL15	C-C motif chemokine 15	rs111299903	0.2305	0.12564	T/C	6.91831e-10	trans										INTERVAL Study	NA
SeqId_18289_16	CCL15	C-C motif chemokine 15	rs111311275	0.2266	0.12274	G/A	4.36516e-09	trans										INTERVAL Study	NA
SeqId_18289_16	CCL15	C-C motif chemokine 15	rs111645616	0.5541	0.02267	C/A	1.25893e-11	trans										INTERVAL Study	NA
SeqId_18289_16	CCL15	C-C motif chemokine 15	rs111761296	-0.502	0.08788	CCCTT/C	4.0738e-30	trans										INTERVAL Study	NA
SeqId_18289_16	CCL15	C-C motif chemokine 15	rs111981575	0.549	0.02302	C/T	1.44544e-11	trans										INTERVAL Study	NA
SeqId_18289_16	CCL15	C-C motif chemokine 15	rs111983437	1.6746	0.0586	G/GAGTT	1e-200	trans										INTERVAL Study	NA
SeqId_18289_16	CCL15	C-C motif chemokine 15	rs112369354	0.6112	0.02253	G/A	3.71535e-13	trans										INTERVAL Study	NA
SeqId_18289_16	CCL15	C-C motif chemokine 15	rs112593985	-0.2064	0.43447	G/A	1.54882e-16	trans										INTERVAL Study	NA
SeqId_18289_16	CCL15	C-C motif chemokine 15	rs112635299	0.4932	0.02261	T/G	4.2658e-09	trans										INTERVAL Study	NA
SeqId_18289_16	CCL15	C-C motif chemokine 15	rs112689088	0.3923	0.09753	C/T	1.54882e-20	trans										INTERVAL Study	NA
SeqId_18289_16	CCL15	C-C motif chemokine 15	rs112985458	0.5671	0.02255	A/G	5.12861e-12	trans										INTERVAL Study	NA
SeqId_18289_16	CCL15	C-C motif chemokine 15	rs113040517	-0.1589	0.25223	C/G	3.54813e-08	trans										INTERVAL Study	NA
SeqId_18289_16	CCL15	C-C motif chemokine 15	rs113108805	0.5959	0.02248	G/T	1.65959e-12	trans										INTERVAL Study	NA
SeqId_18289_16	CCL15	C-C motif chemokine 15	rs11328085	0.1648	0.48943	CT/C	1.94984e-10	trans										INTERVAL Study	NA
SeqId_18289_16	CCL15	C-C motif chemokine 15	rs113297216	1.6758	0.05782	T/G	1e-200	trans										INTERVAL Study	NA
SeqId_18289_16	CCL15	C-C motif chemokine 15	rs113507600	-0.5206	0.01972	A/AT	7.24436e-09	trans										INTERVAL Study	NA
SeqId_18289_16	CCL15	C-C motif chemokine 15	rs113582251	1.7995	0.02291	T/A	5.24807e-120	trans										INTERVAL Study	NA
SeqId_18289_16	CCL15	C-C motif chemokine 15	rs113611356	0.5709	0.02249	T/G	3.98107e-12	trans										INTERVAL Study	NA
SeqId_18289_16	CCL15	C-C motif chemokine 15	rs11381763	0.1793	0.42153	GC/G	1.1749e-12	trans										INTERVAL Study	NA
SeqId_18289_16	CCL15	C-C motif chemokine 15	rs113887691	0.5564	0.02412	T/C	6.16595e-12	trans										INTERVAL Study	NA
SeqId_18289_16	CCL15	C-C motif chemokine 15	rs113937434	1.5563	0.02666	A/G	1.34896e-104	trans										INTERVAL Study	NA
SeqId_18289_16	CCL15	C-C motif chemokine 15	rs114575776	1.2077	0.03912	A/T	2.34423e-78	trans										INTERVAL Study	NA
SeqId_18289_16	CCL15	C-C motif chemokine 15	rs116117954	1.5557	0.02692	C/T	1.1749e-105	trans										INTERVAL Study	NA
SeqId_18289_16	CCL15	C-C motif chemokine 15	rs116561020	1.5537	0.027	A/C	1.1749e-105	trans										INTERVAL Study	NA
SeqId_18289_16	CCL15	C-C motif chemokine 15	rs11666792	-0.2126	0.46302	A/G	6.0256e-18	trans										INTERVAL Study	NA
SeqId_18289_16	CCL15	C-C motif chemokine 15	rs11667321	0.181	0.44025	G/A	4.7863e-13	trans										INTERVAL Study	NA
SeqId_18289_16	CCL15	C-C motif chemokine 15	rs11672046	0.1781	0.42486	T/C	1.20226e-12	trans										INTERVAL Study	NA
SeqId_18289_16	CCL15	C-C motif chemokine 15	rs11672900	-0.2184	0.45404	G/A	7.76247e-19	trans										INTERVAL Study	NA
SeqId_18289_16	CCL15	C-C motif chemokine 15	rs116928223	0.5724	0.0238	G/C	2.69153e-12	trans										INTERVAL Study	NA
SeqId_18289_16	CCL15	C-C motif chemokine 15	rs116951728	1.5619	0.0271	A/G	8.91251e-107	trans										INTERVAL Study	NA
SeqId_18289_16	CCL15	C-C motif chemokine 15	rs117086819	1.4468	0.01147	A/G	5.49541e-33	trans										INTERVAL Study	NA
SeqId_18289_16	CCL15	C-C motif chemokine 15	rs117105849	1.6999	0.02488	G/A	3.46737e-112	trans										INTERVAL Study	NA
SeqId_18289_16	CCL15	C-C motif chemokine 15	rs117111076	1.4754	0.03549	A/G	8.31764e-127	trans										INTERVAL Study	NA
SeqId_18289_16	CCL15	C-C motif chemokine 15	rs117193873	0.6138	0.02238	G/A	4.36516e-13	trans										INTERVAL Study	NA
SeqId_18289_16	CCL15	C-C motif chemokine 15	rs117259529	1.5306	0.01229	T/C	2.81838e-36	trans										INTERVAL Study	NA
SeqId_18289_16	CCL15	C-C motif chemokine 15	rs117305024	0.5845	0.02255	G/T	3.80189e-12	trans										INTERVAL Study	NA
SeqId_18289_16	CCL15	C-C motif chemokine 15	rs117321474	1.7274	0.02451	C/T	1.90546e-115	trans										INTERVAL Study	NA
SeqId_18289_16	CCL15	C-C motif chemokine 15	rs117324160	1.5604	0.02676	A/G	3.23594e-105	trans										INTERVAL Study	NA
SeqId_18289_16	CCL15	C-C motif chemokine 15	rs117342636	0.5807	0.0239	T/C	1.28825e-12	trans										INTERVAL Study	NA
SeqId_18289_16	CCL15	C-C motif chemokine 15	rs117359611	0.7456	0.01531	T/C	1.65959e-13	trans										INTERVAL Study	NA
SeqId_18289_16	CCL15	C-C motif chemokine 15	rs117390260	1.8049	0.02268	A/G	1.77828e-120	trans										INTERVAL Study	NA
SeqId_18289_16	CCL15	C-C motif chemokine 15	rs117627558	0.5867	0.02293	G/A	1.90546e-12	trans										INTERVAL Study	NA
SeqId_18289_16	CCL15	C-C motif chemokine 15	rs117641388	0.429	0.02514	T/C	4.2658e-08	trans										INTERVAL Study	NA
SeqId_18289_16	CCL15	C-C motif chemokine 15	rs117651561	0.4429	0.02508	A/G	1.65959e-08	trans										INTERVAL Study	NA
SeqId_18289_16	CCL15	C-C motif chemokine 15	rs117718728	1.4617	0.01172	T/C	3.31131e-34	trans										INTERVAL Study	NA
SeqId_18289_16	CCL15	C-C motif chemokine 15	rs117759380	0.8602	0.02389	G/A	3.89045e-26	trans										INTERVAL Study	NA
SeqId_18289_16	CCL15	C-C motif chemokine 15	rs117887916	0.8427	0.01453	C/T	3.98107e-16	trans										INTERVAL Study	NA
SeqId_18289_16	CCL15	C-C motif chemokine 15	rs117909899	1.8175	0.02286	A/G	1.47911e-120	trans										INTERVAL Study	NA
SeqId_18289_16	CCL15	C-C motif chemokine 15	rs118052277	0.439	0.0251	C/T	2.18776e-08	trans										INTERVAL Study	NA
SeqId_18289_16	CCL15	C-C motif chemokine 15	rs118080006	1.3208	0.00924	C/T	5.62341e-23	trans										INTERVAL Study	NA
SeqId_18289_16	CCL15	C-C motif chemokine 15	rs11878908	-0.2128	0.46305	T/C	5.37032e-18	trans										INTERVAL Study	NA
SeqId_18289_16	CCL15	C-C motif chemokine 15	rs11882796	-0.2148	0.45816	T/A	2.63027e-18	trans										INTERVAL Study	NA
SeqId_18289_16	CCL15	C-C motif chemokine 15	rs12051658	0.5201	0.0825	G/A	1e-32	trans										INTERVAL Study	NA
SeqId_18289_16	CCL15	C-C motif chemokine 15	rs12150434	0.4829	0.11189	T/G	2.75423e-37	trans										INTERVAL Study	NA
SeqId_18289_16	CCL15	C-C motif chemokine 15	rs1231281	-0.2035	0.4994	A/G	5.24807e-17	trans										INTERVAL Study	NA
SeqId_18289_16	CCL15	C-C motif chemokine 15	rs1236093	-0.1976	0.41804	T/C	5.49541e-15	trans										INTERVAL Study	NA
SeqId_18289_16	CCL15	C-C motif chemokine 15	rs12451192	1.5031	0.03486	T/C	7.07946e-127	trans										INTERVAL Study	NA
SeqId_18289_16	CCL15	C-C motif chemokine 15	rs12460295	0.1786	0.4227	G/T	1.12202e-12	trans										INTERVAL Study	NA
SeqId_18289_16	CCL15	C-C motif chemokine 15	rs12462111	-0.2324	0.46609	T/C	2.34423e-20	trans										INTERVAL Study	NA
SeqId_18289_16	CCL15	C-C motif chemokine 15	rs12462324	0.1806	0.42372	G/A	7.4131e-13	trans										INTERVAL Study	NA
SeqId_18289_16	CCL15	C-C motif chemokine 15	rs12603273	1.508	0.01119	T/C	1.65959e-34	trans										INTERVAL Study	NA
SeqId_18289_16	CCL15	C-C motif chemokine 15	rs12611201	0.1769	0.42459	A/G	2.04174e-12	trans										INTERVAL Study	NA
SeqId_18289_16	CCL15	C-C motif chemokine 15	rs12611203	0.1769	0.42465	A/G	2.04174e-12	trans										INTERVAL Study	NA
SeqId_18289_16	CCL15	C-C motif chemokine 15	rs12611211	0.1777	0.42434	A/G	1.62181e-12	trans										INTERVAL Study	NA
SeqId_18289_16	CCL15	C-C motif chemokine 15	rs12947174	0.591	0.04864	G/A	1.23027e-23	trans										INTERVAL Study	NA
SeqId_18289_16	CCL15	C-C motif chemokine 15	rs12973839	-0.1673	0.47753	A/C	1.14815e-11	trans										INTERVAL Study	NA
SeqId_18289_16	CCL15	C-C motif chemokine 15	rs12975033	0.1759	0.42476	T/A	3.01995e-12	trans										INTERVAL Study	NA
SeqId_18289_16	CCL15	C-C motif chemokine 15	rs12975781	0.1787	0.38461	T/C	3.89045e-12	trans										INTERVAL Study	NA
SeqId_18289_16	CCL15	C-C motif chemokine 15	rs12978499	0.1976	0.41121	C/A	3.0903e-15	trans										INTERVAL Study	NA
SeqId_18289_16	CCL15	C-C motif chemokine 15	rs12978750	-0.2262	0.44942	G/A	8.91251e-20	trans										INTERVAL Study	NA
SeqId_18289_16	CCL15	C-C motif chemokine 15	rs12978752	-0.2254	0.45033	C/A	1.25893e-19	trans										INTERVAL Study	NA
SeqId_18289_16	CCL15	C-C motif chemokine 15	rs12979144	0.1971	0.41076	A/G	3.38844e-15	trans										INTERVAL Study	NA
SeqId_18289_16	CCL15	C-C motif chemokine 15	rs12979278	-0.2215	0.45259	T/C	3.16228e-19	trans										INTERVAL Study	NA
SeqId_18289_16	CCL15	C-C motif chemokine 15	rs12979891	-0.2117	0.46297	T/C	8.12831e-18	trans										INTERVAL Study	NA
SeqId_18289_16	CCL15	C-C motif chemokine 15	rs12981072	0.1862	0.42445	G/C	1.51356e-13	trans										INTERVAL Study	NA
SeqId_18289_16	CCL15	C-C motif chemokine 15	rs12982115	0.1768	0.42452	G/A	2.0893e-12	trans										INTERVAL Study	NA
SeqId_18289_16	CCL15	C-C motif chemokine 15	rs137975940	0.2299	0.12289	G/A	2.69153e-09	trans										INTERVAL Study	NA
SeqId_18289_16	CCL15	C-C motif chemokine 15	rs138179968	0.4556	0.02508	A/G	6.30957e-09	trans										INTERVAL Study	NA
SeqId_18289_16	CCL15	C-C motif chemokine 15	rs138430906	1.0227	0.01034	G/A	4.2658e-16	trans										INTERVAL Study	NA
SeqId_18289_16	CCL15	C-C motif chemokine 15	rs138502121	0.8213	0.01401	T/TTTTC	6.45654e-13	trans										INTERVAL Study	NA
SeqId_18289_16	CCL15	C-C motif chemokine 15	rs139420802	1.028	0.01018	A/G	3.0903e-16	trans										INTERVAL Study	NA
SeqId_18289_16	CCL15	C-C motif chemokine 15	rs140328772	-0.1674	0.47625	T/TTTTC	5.62341e-11	trans										INTERVAL Study	NA
SeqId_18289_16	CCL15	C-C motif chemokine 15	rs140820440	0.5638	0.02424	A/C	3.38844e-12	trans										INTERVAL Study	NA
SeqId_18289_16	CCL15	C-C motif chemokine 15	rs140948528	1.7919	0.02348	A/G	1.65959e-122	trans										INTERVAL Study	NA
SeqId_18289_16	CCL15	C-C motif chemokine 15	rs141006017	0.5801	0.05729	A/AC	6.30957e-27	trans										INTERVAL Study	NA
SeqId_18289_16	CCL15	C-C motif chemokine 15	rs141067067	0.5374	0.02174	G/T	2.18776e-10	trans										INTERVAL Study	NA
SeqId_18289_16	CCL15	C-C motif chemokine 15	rs141118119	0.4427	0.02463	A/AT	3.16228e-08	trans										INTERVAL Study	NA
SeqId_18289_16	CCL15	C-C motif chemokine 15	rs141272744	-0.4434	0.02507	CTCAA/C	1.58489e-08	trans										INTERVAL Study	NA
SeqId_18289_16	CCL15	C-C motif chemokine 15	rs141307489	1.4121	0.00711	A/G	4.2658e-21	trans										INTERVAL Study	NA
SeqId_18289_16	CCL15	C-C motif chemokine 15	rs141724302	1.193	0.00925	A/G	7.94328e-21	trans										INTERVAL Study	NA
SeqId_18289_16	CCL15	C-C motif chemokine 15	rs141763872	0.9071	0.0119	A/G	1.28825e-14	trans										INTERVAL Study	NA
SeqId_18289_16	CCL15	C-C motif chemokine 15	rs142423413	1.7913	0.02347	G/A	8.70964e-123	trans										INTERVAL Study	NA
SeqId_18289_16	CCL15	C-C motif chemokine 15	rs142798909	0.464	0.02377	A/T	1.34896e-08	trans										INTERVAL Study	NA
SeqId_18289_16	CCL15	C-C motif chemokine 15	rs142826909	0.5577	0.02275	C/T	8.51138e-12	trans										INTERVAL Study	NA
SeqId_18289_16	CCL15	C-C motif chemokine 15	rs143322202	0.495	0.02006	C/T	2.88403e-08	trans										INTERVAL Study	NA
SeqId_18289_16	CCL15	C-C motif chemokine 15	rs143913482	1.0182	0.01049	A/G	2.69153e-16	trans										INTERVAL Study	NA
SeqId_18289_16	CCL15	C-C motif chemokine 15	rs144286177	-0.1681	0.39181	CTGTG/C	7.07946e-09	trans										INTERVAL Study	NA
SeqId_18289_16	CCL15	C-C motif chemokine 15	rs144373706	0.4299	0.02503	A/C	4.67735e-08	trans										INTERVAL Study	NA
SeqId_18289_16	CCL15	C-C motif chemokine 15	rs144545525	-0.4815	0.07551	CAGTGAGCCAAGATCA/C	1.47911e-24	trans										INTERVAL Study	NA
SeqId_18289_16	CCL15	C-C motif chemokine 15	rs144614140	0.4376	0.02515	C/T	2.34423e-08	trans										INTERVAL Study	NA
SeqId_18289_16	CCL15	C-C motif chemokine 15	rs144710923	1.0645	0.00989	C/T	4.57088e-17	trans										INTERVAL Study	NA
SeqId_18289_16	CCL15	C-C motif chemokine 15	rs145744363	0.4368	0.02525	C/A	2.45471e-08	trans										INTERVAL Study	NA
SeqId_18289_16	CCL15	C-C motif chemokine 15	rs145840678	0.424	0.03066	CAAAG/C	8.31764e-09	trans										INTERVAL Study	NA
SeqId_18289_16	CCL15	C-C motif chemokine 15	rs145880426	1.7935	0.02344	A/ATCC	1.44544e-119	trans										INTERVAL Study	NA
SeqId_18289_16	CCL15	C-C motif chemokine 15	rs146038760	0.4265	0.08456	T/TC	6.91831e-19	trans										INTERVAL Study	NA
SeqId_18289_16	CCL15	C-C motif chemokine 15	rs146118503	0.4446	0.02535	T/C	1.47911e-08	trans										INTERVAL Study	NA
SeqId_18289_16	CCL15	C-C motif chemokine 15	rs146236169	0.4372	0.0252	T/A	2.34423e-08	trans										INTERVAL Study	NA
SeqId_18289_16	CCL15	C-C motif chemokine 15	rs146438466	0.535	0.02128	G/C	5.88844e-10	trans										INTERVAL Study	NA
SeqId_18289_16	CCL15	C-C motif chemokine 15	rs146455889	0.4489	0.0249	T/C	1.51356e-08	trans										INTERVAL Study	NA
SeqId_18289_16	CCL15	C-C motif chemokine 15	rs146988427	0.4339	0.02486	A/G	3.63078e-08	trans										INTERVAL Study	NA
SeqId_18289_16	CCL15	C-C motif chemokine 15	rs1470312	0.59	0.01737	A/G	9.12011e-10	trans										INTERVAL Study	NA
SeqId_18289_16	CCL15	C-C motif chemokine 15	rs147449567	0.1931	0.49914	T/TA	4.57088e-15	trans										INTERVAL Study	NA
SeqId_18289_16	CCL15	C-C motif chemokine 15	rs147616880	0.5024	0.08616	CTCCCTCCATCCCTCCCTCTCTCCA/C	2.51189e-29	trans										INTERVAL Study	NA
SeqId_18289_16	CCL15	C-C motif chemokine 15	rs147702452	0.9856	0.01008	A/G	5.7544e-15	trans										INTERVAL Study	NA
SeqId_18289_16	CCL15	C-C motif chemokine 15	rs147821920	0.4323	0.02504	T/C	3.63078e-08	trans										INTERVAL Study	NA
SeqId_18289_16	CCL15	C-C motif chemokine 15	rs148111315	1.4592	0.0096	C/T	8.12831e-28	trans										INTERVAL Study	NA
SeqId_18289_16	CCL15	C-C motif chemokine 15	rs148554574	0.4478	0.02502	A/AAC	1.25893e-08	trans										INTERVAL Study	NA
SeqId_18289_16	CCL15	C-C motif chemokine 15	rs148943530	0.451	0.02697	A/ATTTG	5.37032e-09	trans										INTERVAL Study	NA
SeqId_18289_16	CCL15	C-C motif chemokine 15	rs148994831	-0.4331	0.02498	CAGT/C	3.63078e-08	trans										INTERVAL Study	NA
SeqId_18289_16	CCL15	C-C motif chemokine 15	rs149197550	0.5749	0.06034	T/C	7.58578e-28	trans										INTERVAL Study	NA
SeqId_18289_16	CCL15	C-C motif chemokine 15	rs149450835	0.4297	0.02545	T/C	3.80189e-08	trans										INTERVAL Study	NA
SeqId_18289_16	CCL15	C-C motif chemokine 15	rs150951362	0.5229	0.06533	A/G	9.54993e-26	trans										INTERVAL Study	NA
SeqId_18289_16	CCL15	C-C motif chemokine 15	rs151180262	0.4471	0.02528	T/G	1.25893e-08	trans										INTERVAL Study	NA
SeqId_18289_16	CCL15	C-C motif chemokine 15	rs1608205	-1.6527	0.06001	A/T	1e-200	trans										INTERVAL Study	NA
SeqId_18289_16	CCL15	C-C motif chemokine 15	rs1608206	-1.6809	0.05891	A/G	1e-200	trans										INTERVAL Study	NA
SeqId_18289_16	CCL15	C-C motif chemokine 15	rs1617208	-0.6102	0.18096	T/G	1.77828e-92	trans										INTERVAL Study	NA
SeqId_18289_16	CCL15	C-C motif chemokine 15	rs1617347	0.3448	0.04051	C/T	4.57088e-08	trans										INTERVAL Study	NA
SeqId_18289_16	CCL15	C-C motif chemokine 15	rs1624860	-1.6946	0.05821	T/A	1e-200	trans										INTERVAL Study	NA
SeqId_18289_16	CCL15	C-C motif chemokine 15	rs1635271	-0.2694	0.24668	G/A	8.70964e-22	trans										INTERVAL Study	NA
SeqId_18289_16	CCL15	C-C motif chemokine 15	rs1635273	-0.2767	0.243	C/T	1.90546e-22	trans										INTERVAL Study	NA
SeqId_18289_16	CCL15	C-C motif chemokine 15	rs1635275	-0.273	0.24209	G/A	3.0903e-22	trans										INTERVAL Study	NA
SeqId_18289_16	CCL15	C-C motif chemokine 15	rs1635276	-0.2787	0.24779	A/G	5.88844e-23	trans										INTERVAL Study	NA
SeqId_18289_16	CCL15	C-C motif chemokine 15	rs1635277	-0.277	0.24521	G/A	1.44544e-22	trans										INTERVAL Study	NA
SeqId_18289_16	CCL15	C-C motif chemokine 15	rs1635278	-0.278	0.24524	A/G	9.77237e-23	trans										INTERVAL Study	NA
SeqId_18289_16	CCL15	C-C motif chemokine 15	rs1635279	-0.2751	0.24306	G/T	3.16228e-22	trans										INTERVAL Study	NA
SeqId_18289_16	CCL15	C-C motif chemokine 15	rs1635280	-0.278	0.24095	G/C	1.44544e-22	trans										INTERVAL Study	NA
SeqId_18289_16	CCL15	C-C motif chemokine 15	rs1688264	-0.2438	0.46774	G/T	5.7544e-24	trans										INTERVAL Study	NA
SeqId_18289_16	CCL15	C-C motif chemokine 15	rs16982241	0.2369	0.12112	A/G	3.98107e-10	trans										INTERVAL Study	NA
SeqId_18289_16	CCL15	C-C motif chemokine 15	rs1704773	-0.2439	0.46777	G/A	5.49541e-24	trans										INTERVAL Study	NA
SeqId_18289_16	CCL15	C-C motif chemokine 15	rs1719175	-0.618	0.18984	C/T	1.8197e-92	trans										INTERVAL Study	NA
SeqId_18289_16	CCL15	C-C motif chemokine 15	rs1719190	-0.271	0.24382	T/C	7.07946e-22	trans										INTERVAL Study	NA
SeqId_18289_16	CCL15	C-C motif chemokine 15	rs1719191	-0.2721	0.24393	T/C	5.49541e-22	trans										INTERVAL Study	NA
SeqId_18289_16	CCL15	C-C motif chemokine 15	rs1719193	-0.2716	0.24418	A/G	4.16869e-22	trans										INTERVAL Study	NA
SeqId_18289_16	CCL15	C-C motif chemokine 15	rs1719194	-1.6786	0.05838	C/G	1e-200	trans										INTERVAL Study	NA
SeqId_18289_16	CCL15	C-C motif chemokine 15	rs1719197	-1.6931	0.05811	C/T	1e-200	trans										INTERVAL Study	NA
SeqId_18289_16	CCL15	C-C motif chemokine 15	rs1719198	-1.6946	0.05821	T/C	1e-200	trans										INTERVAL Study	NA
SeqId_18289_16	CCL15	C-C motif chemokine 15	rs1719199	-1.6946	0.05821	A/G	1e-200	trans										INTERVAL Study	NA
SeqId_18289_16	CCL15	C-C motif chemokine 15	rs1719200	-1.6946	0.05821	A/G	1e-200	trans										INTERVAL Study	NA
SeqId_18289_16	CCL15	C-C motif chemokine 15	rs1719201	-1.673	0.07014	A/T	1e-200	trans										INTERVAL Study	NA
SeqId_18289_16	CCL15	C-C motif chemokine 15	rs1719204	-0.6176	0.17709	G/C	1.44544e-93	trans										INTERVAL Study	NA
SeqId_18289_16	CCL15	C-C motif chemokine 15	rs1719206	-0.6113	0.1779	A/T	1.23027e-91	trans										INTERVAL Study	NA
SeqId_18289_16	CCL15	C-C motif chemokine 15	rs1719207	-1.5251	0.01188	T/A	1.23027e-37	trans										INTERVAL Study	NA
SeqId_18289_16	CCL15	C-C motif chemokine 15	rs1719208	-0.6168	0.17775	G/A	1.28825e-93	trans										INTERVAL Study	NA
SeqId_18289_16	CCL15	C-C motif chemokine 15	rs1734950	-1.535	0.0127	T/G	4.46684e-39	trans										INTERVAL Study	NA
SeqId_18289_16	CCL15	C-C motif chemokine 15	rs1734951	-1.5652	0.01203	A/G	3.80189e-39	trans										INTERVAL Study	NA
SeqId_18289_16	CCL15	C-C motif chemokine 15	rs1734954	-1.6945	0.0582	G/C	1e-200	trans										INTERVAL Study	NA
SeqId_18289_16	CCL15	C-C motif chemokine 15	rs1734955	-1.6946	0.05821	C/T	1e-200	trans										INTERVAL Study	NA
SeqId_18289_16	CCL15	C-C motif chemokine 15	rs1734956	-1.6952	0.05828	G/T	1e-200	trans										INTERVAL Study	NA
SeqId_18289_16	CCL15	C-C motif chemokine 15	rs1734957	-1.687	0.05856	C/T	1e-200	trans										INTERVAL Study	NA
SeqId_18289_16	CCL15	C-C motif chemokine 15	rs1734958	-1.6678	0.0592	A/G	1e-200	trans										INTERVAL Study	NA
SeqId_18289_16	CCL15	C-C motif chemokine 15	rs1734959	-1.6625	0.05941	G/A	1e-200	trans										INTERVAL Study	NA
SeqId_18289_16	CCL15	C-C motif chemokine 15	rs1734960	-1.6627	0.05983	G/A	1e-200	trans										INTERVAL Study	NA
SeqId_18289_16	CCL15	C-C motif chemokine 15	rs1734961	-1.6746	0.05906	C/G	1e-200	trans										INTERVAL Study	NA
SeqId_18289_16	CCL15	C-C motif chemokine 15	rs1734963	-1.5543	0.01162	G/A	6.91831e-41	trans										INTERVAL Study	NA
SeqId_18289_16	CCL15	C-C motif chemokine 15	rs1734969	-0.2753	0.24253	T/C	2.34423e-22	trans										INTERVAL Study	NA
SeqId_18289_16	CCL15	C-C motif chemokine 15	rs1734970	-0.2724	0.24391	G/C	4.7863e-22	trans										INTERVAL Study	NA
SeqId_18289_16	CCL15	C-C motif chemokine 15	rs17580	-0.3335	0.0489	A/T	7.73e-26	trans		X	X		X		X	X	X	Fenland Study - Science	NA
SeqId_18289_16	CCL15	C-C motif chemokine 15	rs181491642	0.4344	0.02479	T/C	4.46684e-08	trans										INTERVAL Study	NA
SeqId_18289_16	CCL15	C-C motif chemokine 15	rs184347974	0.4343	0.02474	G/A	4.57088e-08	trans										INTERVAL Study	NA
SeqId_18289_16	CCL15	C-C motif chemokine 15	rs184600335	0.8578	0.01103	G/A	1.51356e-11	trans										INTERVAL Study	NA
SeqId_18289_16	CCL15	C-C motif chemokine 15	rs184846623	1.5923	0.00944	G/A	1.44544e-35	trans										INTERVAL Study	NA
SeqId_18289_16	CCL15	C-C motif chemokine 15	rs186096022	0.4326	0.02486	C/T	3.89045e-08	trans										INTERVAL Study	NA
SeqId_18289_16	CCL15	C-C motif chemokine 15	rs186143170	1.0743	0.01038	C/T	2.13796e-17	trans										INTERVAL Study	NA
SeqId_18289_16	CCL15	C-C motif chemokine 15	rs188310494	1.1776	0.00946	G/A	3.0903e-20	trans										INTERVAL Study	NA
SeqId_18289_16	CCL15	C-C motif chemokine 15	rs188749159	0.4359	0.02499	T/A	3.0903e-08	trans										INTERVAL Study	NA
SeqId_18289_16	CCL15	C-C motif chemokine 15	rs189816447	0.5063	0.02414	C/G	6.60693e-10	trans										INTERVAL Study	NA
SeqId_18289_16	CCL15	C-C motif chemokine 15	rs192888890	1.194	0.01	C/A	1.14815e-21	trans										INTERVAL Study	NA
SeqId_18289_16	CCL15	C-C motif chemokine 15	rs199683905	-1.4251	0.01162	A/AT	1.65959e-32	trans										INTERVAL Study	NA
SeqId_18289_16	CCL15	C-C motif chemokine 15	rs1996855	1.5983	0.00975	A/G	3.63078e-38	trans										INTERVAL Study	NA
SeqId_18289_16	CCL15	C-C motif chemokine 15	rs199795265	0.2507	0.09833	TA/T	1.07152e-08	trans										INTERVAL Study	NA
SeqId_18289_16	CCL15	C-C motif chemokine 15	rs200326925	1.5616	0.02717	ATCCT/A	3.31131e-90	trans										INTERVAL Study	NA
SeqId_18289_16	CCL15	C-C motif chemokine 15	rs200610570	-1.4502	0.01162	CT/C	1.51356e-31	trans										INTERVAL Study	NA
SeqId_18289_16	CCL15	C-C motif chemokine 15	rs200824515	1.4565	0.01151	T/TGGA	1.02329e-33	trans										INTERVAL Study	NA
SeqId_18289_16	CCL15	C-C motif chemokine 15	rs201083143	-0.4545	0.07848	G/GC	4.46684e-23	trans										INTERVAL Study	NA
SeqId_18289_16	CCL15	C-C motif chemokine 15	rs201616534	0.5954	0.04167	G/GA	6.45654e-20	trans										INTERVAL Study	NA
SeqId_18289_16	CCL15	C-C motif chemokine 15	rs201643905	1.697	0.05726	AGC/A	1e-200	trans										INTERVAL Study	NA
SeqId_18289_16	CCL15	C-C motif chemokine 15	rs201926749	-0.4302	0.02498	CTTTTCT/C	4.2658e-08	trans										INTERVAL Study	NA
SeqId_18289_16	CCL15	C-C motif chemokine 15	rs204248	0.2019	0.32881	C/G	3.54813e-14	trans										INTERVAL Study	NA
SeqId_18289_16	CCL15	C-C motif chemokine 15	rs2051847	0.1848	0.25044	G/A	4.16869e-09	trans										INTERVAL Study	NA
SeqId_18289_16	CCL15	C-C motif chemokine 15	rs2056492	1.6272	0.01019	C/A	6.45654e-40	trans										INTERVAL Study	NA
SeqId_18289_16	CCL15	C-C motif chemokine 15	rs2063979	-0.2356	0.29749	T/C	6.91831e-19	trans										INTERVAL Study	NA
SeqId_18289_16	CCL15	C-C motif chemokine 15	rs2072667	1.714	0.02469	A/G	4.67735e-114	trans										INTERVAL Study	NA
SeqId_18289_16	CCL15	C-C motif chemokine 15	rs2073667	1.316	0.02866	T/C	5.01187e-77	trans										INTERVAL Study	NA
SeqId_18289_16	CCL15	C-C motif chemokine 15	rs2075746	0.2539	0.45715	C/T	3.46737e-25	trans										INTERVAL Study	NA
SeqId_18289_16	CCL15	C-C motif chemokine 15	rs2081194	0.1791	0.39608	C/G	1.8197e-11	trans										INTERVAL Study	NA
SeqId_18289_16	CCL15	C-C motif chemokine 15	rs2098162	0.8491	0.01493	T/A	1.04713e-14	trans										INTERVAL Study	NA
SeqId_18289_16	CCL15	C-C motif chemokine 15	rs2098709	-0.178	0.36284	A/G	1.69824e-11	trans										INTERVAL Study	NA
SeqId_18289_16	CCL15	C-C motif chemokine 15	rs2242596	0.4454	0.02514	T/C	1.38038e-08	trans										INTERVAL Study	NA
SeqId_18289_16	CCL15	C-C motif chemokine 15	rs2242597	0.4319	0.02632	G/T	2.45471e-08	trans										INTERVAL Study	NA
SeqId_18289_16	CCL15	C-C motif chemokine 15	rs2251034	-0.2451	0.46608	A/G	2.5704e-24	trans										INTERVAL Study	NA
SeqId_18289_16	CCL15	C-C motif chemokine 15	rs2280786	0.4401	0.02546	C/T	1.69824e-08	trans										INTERVAL Study	NA
SeqId_18289_16	CCL15	C-C motif chemokine 15	rs2280788	0.4421	0.02484	C/G	2.04174e-08	trans										INTERVAL Study	NA
SeqId_18289_16	CCL15	C-C motif chemokine 15	rs2287921	-0.212	0.46343	C/T	5.88844e-18	trans										INTERVAL Study	NA
SeqId_18289_16	CCL15	C-C motif chemokine 15	rs2287922	-0.2105	0.4639	A/G	1.07152e-17	trans										INTERVAL Study	NA
SeqId_18289_16	CCL15	C-C motif chemokine 15	rs2293789	0.4504	0.0247	T/A	1.31826e-08	trans										INTERVAL Study	NA
SeqId_18289_16	CCL15	C-C motif chemokine 15	rs2307018	0.1775	0.4238	A/C	6.45654e-13	trans										INTERVAL Study	NA
SeqId_18289_16	CCL15	C-C motif chemokine 15	rs2307019	0.1789	0.42354	A/G	7.94328e-13	trans										INTERVAL Study	NA
SeqId_18289_16	CCL15	C-C motif chemokine 15	rs2353017	-0.1651	0.47741	T/G	1.99526e-11	trans										INTERVAL Study	NA
SeqId_18289_16	CCL15	C-C motif chemokine 15	rs2432132	-0.2262	0.38782	T/C	6.91831e-18	trans										INTERVAL Study	NA
SeqId_18289_16	CCL15	C-C motif chemokine 15	rs2452170	-0.2359	0.46942	A/G	2.51189e-22	trans										INTERVAL Study	NA
SeqId_18289_16	CCL15	C-C motif chemokine 15	rs2526331	0.5563	0.02408	A/C	6.0256e-12	trans										INTERVAL Study	NA
SeqId_18289_16	CCL15	C-C motif chemokine 15	rs2548458	-0.2487	0.4612	T/C	3.89045e-24	trans										INTERVAL Study	NA
SeqId_18289_16	CCL15	C-C motif chemokine 15	rs2548459	-0.25	0.46267	C/T	1.99526e-24	trans										INTERVAL Study	NA
SeqId_18289_16	CCL15	C-C motif chemokine 15	rs2617801	0.2021	0.41166	G/C	5.49541e-16	trans										INTERVAL Study	NA
SeqId_18289_16	CCL15	C-C motif chemokine 15	rs2638280	-0.2458	0.46415	A/G	5.01187e-24	trans										INTERVAL Study	NA
SeqId_18289_16	CCL15	C-C motif chemokine 15	rs2638281	-0.2259	0.39133	G/A	1e-19	trans										INTERVAL Study	NA
SeqId_18289_16	CCL15	C-C motif chemokine 15	rs2638282	-0.2361	0.46648	A/G	1.7378e-22	trans										INTERVAL Study	NA
SeqId_18289_16	CCL15	C-C motif chemokine 15	rs2687497	-1.6746	0.05906	C/T	1e-200	trans										INTERVAL Study	NA
SeqId_18289_16	CCL15	C-C motif chemokine 15	rs2687506	-0.2741	0.24047	G/C	4.89779e-22	trans										INTERVAL Study	NA
SeqId_18289_16	CCL15	C-C motif chemokine 15	rs2702954	-1.6739	0.05916	T/C	1e-200	trans										INTERVAL Study	NA
SeqId_18289_16	CCL15	C-C motif chemokine 15	rs2702958	0.5252	0.02396	C/T	3.89045e-11	trans										INTERVAL Study	NA
SeqId_18289_16	CCL15	C-C motif chemokine 15	rs2735484	-0.6264	0.17804	A/C	6.60693e-95	trans										INTERVAL Study	NA
SeqId_18289_16	CCL15	C-C motif chemokine 15	rs2735487	-0.272	0.23794	A/G	2.88403e-21	trans										INTERVAL Study	NA
SeqId_18289_16	CCL15	C-C motif chemokine 15	rs2735499	0.5197	0.024	G/A	6.0256e-11	trans										INTERVAL Study	NA
SeqId_18289_16	CCL15	C-C motif chemokine 15	rs281377	0.2444	0.43449	T/C	7.94328e-23	trans										INTERVAL Study	NA
SeqId_18289_16	CCL15	C-C motif chemokine 15	rs281378	0.216	0.32983	A/G	2.13796e-16	trans										INTERVAL Study	NA
SeqId_18289_16	CCL15	C-C motif chemokine 15	rs281379	-0.2442	0.47639	A/G	5.7544e-24	trans										INTERVAL Study	NA
SeqId_18289_16	CCL15	C-C motif chemokine 15	rs281380	0.2341	0.3503	C/T	8.51138e-20	trans										INTERVAL Study	NA
SeqId_18289_16	CCL15	C-C motif chemokine 15	rs281381	0.1954	0.32277	C/T	2.95121e-13	trans										INTERVAL Study	NA
SeqId_18289_16	CCL15	C-C motif chemokine 15	rs281386	0.2021	0.32381	G/A	3.54813e-14	trans										INTERVAL Study	NA
SeqId_18289_16	CCL15	C-C motif chemokine 15	rs281391	-0.1906	0.22317	C/T	6.30957e-10	trans										INTERVAL Study	NA
SeqId_18289_16	CCL15	C-C motif chemokine 15	rs281392	-0.1797	0.33355	G/A	2.23872e-11	trans										INTERVAL Study	NA
SeqId_18289_16	CCL15	C-C motif chemokine 15	rs281393	0.1982	0.32829	T/C	7.58578e-14	trans										INTERVAL Study	NA
SeqId_18289_16	CCL15	C-C motif chemokine 15	rs281394	0.1984	0.3283	G/C	6.76083e-14	trans										INTERVAL Study	NA
SeqId_18289_16	CCL15	C-C motif chemokine 15	rs281395	0.1971	0.32929	G/C	9.12011e-14	trans										INTERVAL Study	NA
SeqId_18289_16	CCL15	C-C motif chemokine 15	rs281407	0.1557	0.31307	A/G	5.37032e-09	trans										INTERVAL Study	NA
SeqId_18289_16	CCL15	C-C motif chemokine 15	rs281408	0.1922	0.40997	A/C	1.07152e-14	trans										INTERVAL Study	NA
SeqId_18289_16	CCL15	C-C motif chemokine 15	rs28362844	-0.2463	0.46668	A/AC	1.58489e-24	trans										INTERVAL Study	NA
SeqId_18289_16	CCL15	C-C motif chemokine 15	rs28400014	0.1822	0.44053	G/C	3.63078e-13	trans										INTERVAL Study	NA
SeqId_18289_16	CCL15	C-C motif chemokine 15	rs28400015	0.1769	0.42439	A/G	2.29087e-12	trans										INTERVAL Study	NA
SeqId_18289_16	CCL15	C-C motif chemokine 15	rs28622592	1.5532	0.00978	T/A	1.14815e-31	trans										INTERVAL Study	NA
SeqId_18289_16	CCL15	C-C motif chemokine 15	rs28894750	-0.2386	0.46506	T/A	6.76083e-23	trans										INTERVAL Study	NA
SeqId_18289_16	CCL15	C-C motif chemokine 15	rs28914802	0.4385	0.02491	T/C	2.51189e-08	trans										INTERVAL Study	NA
SeqId_18289_16	CCL15	C-C motif chemokine 15	rs28914816	0.4382	0.02484	G/T	2.69153e-08	trans										INTERVAL Study	NA
SeqId_18289_16	CCL15	C-C motif chemokine 15	rs28914817	0.4315	0.02489	G/A	4.2658e-08	trans										INTERVAL Study	NA
SeqId_18289_16	CCL15	C-C motif chemokine 15	rs28914819	0.4335	0.02485	G/A	3.63078e-08	trans										INTERVAL Study	NA
SeqId_18289_16	CCL15	C-C motif chemokine 15	rs28929474	0.5086	0.02269	T/C	1.14815e-09	trans	X	X	X		X		X	X	X	INTERVAL Study	Fenland Study - Science
SeqId_18289_16	CCL15	C-C motif chemokine 15	rs2951874	-0.2735	0.2438	T/C	3.16228e-22	trans										INTERVAL Study	NA
SeqId_18289_16	CCL15	C-C motif chemokine 15	rs33988101	-0.2209	0.44989	T/G	4.2658e-19	trans										INTERVAL Study	NA
SeqId_18289_16	CCL15	C-C motif chemokine 15	rs33995560	0.4634	0.07681	C/T	2.29087e-23	trans										INTERVAL Study	NA
SeqId_18289_16	CCL15	C-C motif chemokine 15	rs34427684	-0.1578	0.36872	A/AG	4.46684e-09	trans										INTERVAL Study	NA
SeqId_18289_16	CCL15	C-C motif chemokine 15	rs34694985	-0.2003	0.36519	CT/C	2.45471e-14	trans										INTERVAL Study	NA
SeqId_18289_16	CCL15	C-C motif chemokine 15	rs34801352	-0.2074	0.45986	CA/C	1e-16	trans										INTERVAL Study	NA
SeqId_18289_16	CCL15	C-C motif chemokine 15	rs35042707	0.5622	0.01963	A/G	3.01995e-10	trans										INTERVAL Study	NA
SeqId_18289_16	CCL15	C-C motif chemokine 15	rs35106244	-0.2635	0.48491	T/C	1.69824e-25	trans										INTERVAL Study	NA
SeqId_18289_16	CCL15	C-C motif chemokine 15	rs35109175	-0.2045	0.41372	T/TAGG	3.98107e-16	trans										INTERVAL Study	NA
SeqId_18289_16	CCL15	C-C motif chemokine 15	rs35279858	-0.6196	0.01739	A/AG	1.25893e-10	trans										INTERVAL Study	NA
SeqId_18289_16	CCL15	C-C motif chemokine 15	rs35700377	-0.4988	0.07	G/GAT	1.41254e-24	trans										INTERVAL Study	NA
SeqId_18289_16	CCL15	C-C motif chemokine 15	rs35728097	0.2264	0.41771	A/AT	1.25893e-19	trans										INTERVAL Study	NA
SeqId_18289_16	CCL15	C-C motif chemokine 15	rs35761442	-0.1749	0.328	T/C	1.02329e-10	trans										INTERVAL Study	NA
SeqId_18289_16	CCL15	C-C motif chemokine 15	rs35866622	-0.2381	0.49734	T/C	1.86209e-22	trans										INTERVAL Study	NA
SeqId_18289_16	CCL15	C-C motif chemokine 15	rs35917314	-0.1655	0.47672	CA/C	1.8197e-11	trans										INTERVAL Study	NA
SeqId_18289_16	CCL15	C-C motif chemokine 15	rs36195416	-0.2264	0.45259	G/A	3.54813e-18	trans										INTERVAL Study	NA
SeqId_18289_16	CCL15	C-C motif chemokine 15	rs368565	0.2376	0.44227	T/C	4.36516e-21	trans										INTERVAL Study	NA
SeqId_18289_16	CCL15	C-C motif chemokine 15	rs368654	0.2097	0.29512	G/A	6.76083e-13	trans										INTERVAL Study	NA
SeqId_18289_16	CCL15	C-C motif chemokine 15	rs371522609	-0.1683	0.39838	AAAAAAAAAAAAC/A	1.31826e-08	trans										INTERVAL Study	NA
SeqId_18289_16	CCL15	C-C motif chemokine 15	rs371690	-0.1776	0.32988	A/G	4.7863e-11	trans										INTERVAL Study	NA
SeqId_18289_16	CCL15	C-C motif chemokine 15	rs373002	-0.1566	0.35241	C/T	4.46684e-09	trans										INTERVAL Study	NA
SeqId_18289_16	CCL15	C-C motif chemokine 15	rs374886	0.2029	0.41089	G/A	3.46737e-16	trans										INTERVAL Study	NA
SeqId_18289_16	CCL15	C-C motif chemokine 15	rs375432840	-0.1958	0.34659	AG/A	6.0256e-12	trans										INTERVAL Study	NA
SeqId_18289_16	CCL15	C-C motif chemokine 15	rs380743	-0.2016	0.4983	A/G	1.02329e-16	trans										INTERVAL Study	NA
SeqId_18289_16	CCL15	C-C motif chemokine 15	rs3826454	0.4533	0.02506	T/A	8.31764e-09	trans										INTERVAL Study	NA
SeqId_18289_16	CCL15	C-C motif chemokine 15	rs3826846	-0.1762	0.34931	A/G	3.01995e-11	trans										INTERVAL Study	NA
SeqId_18289_16	CCL15	C-C motif chemokine 15	rs3843745	-0.1409	0.46812	G/C	6.91831e-09	trans										INTERVAL Study	NA
SeqId_18289_16	CCL15	C-C motif chemokine 15	rs3859438	-0.141	0.47516	G/C	8.31764e-09	trans										INTERVAL Study	NA
SeqId_18289_16	CCL15	C-C motif chemokine 15	rs3859439	-0.2107	0.38856	C/T	9.77237e-17	trans										INTERVAL Study	NA
SeqId_18289_16	CCL15	C-C motif chemokine 15	rs4002471	-0.2194	0.45102	T/C	7.4131e-19	trans										INTERVAL Study	NA
SeqId_18289_16	CCL15	C-C motif chemokine 15	rs4021	0.1659	0.27495	G/A	2.39883e-09	trans										INTERVAL Study	NA
SeqId_18289_16	CCL15	C-C motif chemokine 15	rs411482	-0.1977	0.4105	T/C	6.60693e-15	trans										INTERVAL Study	NA
SeqId_18289_16	CCL15	C-C motif chemokine 15	rs412712	0.1924	0.41069	T/A	1.02329e-14	trans										INTERVAL Study	NA
SeqId_18289_16	CCL15	C-C motif chemokine 15	rs41356845	0.492	0.11178	C/G	3.54813e-38	trans										INTERVAL Study	NA
SeqId_18289_16	CCL15	C-C motif chemokine 15	rs41389847	1.7396	0.03279	T/C	4.46684e-169	trans										INTERVAL Study	NA
SeqId_18289_16	CCL15	C-C motif chemokine 15	rs414299	0.1601	0.47752	C/T	7.24436e-11	trans										INTERVAL Study	NA
SeqId_18289_16	CCL15	C-C motif chemokine 15	rs41439447	0.4912	0.11245	C/T	2.0893e-38	trans										INTERVAL Study	NA
SeqId_18289_16	CCL15	C-C motif chemokine 15	rs41495150	1.5495	0.02854	G/C	3.0903e-102	trans										INTERVAL Study	NA
SeqId_18289_16	CCL15	C-C motif chemokine 15	rs41505146	0.926	0.05768	T/C	6.16595e-77	trans										INTERVAL Study	NA
SeqId_18289_16	CCL15	C-C motif chemokine 15	rs41508645	1.7059	0.06804	G/T	1e-200	trans										INTERVAL Study	NA
SeqId_18289_16	CCL15	C-C motif chemokine 15	rs418464	-0.2032	0.49966	C/T	5.7544e-17	trans										INTERVAL Study	NA
SeqId_18289_16	CCL15	C-C motif chemokine 15	rs4251767	-0.4859	0.02511	A/G	2.39883e-08	trans										INTERVAL Study	NA
SeqId_18289_16	CCL15	C-C motif chemokine 15	rs427248	-0.2028	0.4993	T/C	6.45654e-17	trans										INTERVAL Study	NA
SeqId_18289_16	CCL15	C-C motif chemokine 15	rs4302147	-0.2013	0.45438	A/T	5.01187e-15	trans										INTERVAL Study	NA
SeqId_18289_16	CCL15	C-C motif chemokine 15	rs439523	-0.211	0.46965	C/T	4.7863e-18	trans										INTERVAL Study	NA
SeqId_18289_16	CCL15	C-C motif chemokine 15	rs448198	-0.1777	0.32985	T/C	3.89045e-11	trans										INTERVAL Study	NA
SeqId_18289_16	CCL15	C-C motif chemokine 15	rs452270	-0.2048	0.49344	C/T	5.37032e-17	trans										INTERVAL Study	NA
SeqId_18289_16	CCL15	C-C motif chemokine 15	rs454715	0.1993	0.41147	G/T	1.62181e-15	trans										INTERVAL Study	NA
SeqId_18289_16	CCL15	C-C motif chemokine 15	rs479486	-0.2067	0.44697	A/G	5.37032e-17	trans										INTERVAL Study	NA
SeqId_18289_16	CCL15	C-C motif chemokine 15	rs4795104	0.568	0.05984	T/A	9.54993e-27	trans										INTERVAL Study	NA
SeqId_18289_16	CCL15	C-C motif chemokine 15	rs4796139	0.1848	0.16963	G/A	1.99526e-08	trans										INTERVAL Study	NA
SeqId_18289_16	CCL15	C-C motif chemokine 15	rs4796144	0.5723	0.05971	A/G	1e-27	trans										INTERVAL Study	NA
SeqId_18289_16	CCL15	C-C motif chemokine 15	rs485073	-0.2407	0.46684	G/A	4.36516e-23	trans										INTERVAL Study	NA
SeqId_18289_16	CCL15	C-C motif chemokine 15	rs485186	-0.245	0.46328	G/A	4.46684e-24	trans										INTERVAL Study	NA
SeqId_18289_16	CCL15	C-C motif chemokine 15	rs492602	0.1577	0.4867	A/G	3.59e-31	trans	X	X	X	X	X	X	X	X	X	Fenland Study - Science	NA
SeqId_18289_16	CCL15	C-C motif chemokine 15	rs492602	-0.2597	0.49281	G/A	4.67735e-27	trans										INTERVAL Study	NA
SeqId_18289_16	CCL15	C-C motif chemokine 15	rs503279	-0.2465	0.46578	C/T	1.65959e-24	trans										INTERVAL Study	NA
SeqId_18289_16	CCL15	C-C motif chemokine 15	rs504963	-0.2465	0.46592	A/G	1.34896e-24	trans										INTERVAL Study	NA
SeqId_18289_16	CCL15	C-C motif chemokine 15	rs506897	-0.2462	0.46613	C/G	1.54882e-24	trans										INTERVAL Study	NA
SeqId_18289_16	CCL15	C-C motif chemokine 15	rs507711	-0.2446	0.46934	T/C	4.2658e-24	trans										INTERVAL Study	NA
SeqId_18289_16	CCL15	C-C motif chemokine 15	rs507766	-0.2451	0.46886	C/T	3.54813e-24	trans										INTERVAL Study	NA
SeqId_18289_16	CCL15	C-C motif chemokine 15	rs507855	-0.2477	0.46665	G/A	9.12011e-25	trans										INTERVAL Study	NA
SeqId_18289_16	CCL15	C-C motif chemokine 15	rs516246	-0.2597	0.49278	T/C	4.57088e-27	trans										INTERVAL Study	NA
SeqId_18289_16	CCL15	C-C motif chemokine 15	rs516316	-0.2597	0.49272	C/G	4.67735e-27	trans										INTERVAL Study	NA
SeqId_18289_16	CCL15	C-C motif chemokine 15	rs519757	-0.2073	0.38995	C/A	3.46737e-16	trans										INTERVAL Study	NA
SeqId_18289_16	CCL15	C-C motif chemokine 15	rs535075298	0.2437	0.46778	CAA/C	5.62341e-24	trans										INTERVAL Study	NA
SeqId_18289_16	CCL15	C-C motif chemokine 15	rs536934864	1.5211	0.01496	G/T	2.63027e-43	trans										INTERVAL Study	NA
SeqId_18289_16	CCL15	C-C motif chemokine 15	rs546308	-0.2121	0.39119	A/G	6.30957e-17	trans										INTERVAL Study	NA
SeqId_18289_16	CCL15	C-C motif chemokine 15	rs549630288	0.4785	0.02804	C/A	2.04174e-09	trans										INTERVAL Study	NA
SeqId_18289_16	CCL15	C-C motif chemokine 15	rs555839405	1.0446	0.00731	G/A	3.31131e-11	trans										INTERVAL Study	NA
SeqId_18289_16	CCL15	C-C motif chemokine 15	rs55680144	0.4362	0.02487	A/G	4.67735e-08	trans										INTERVAL Study	NA
SeqId_18289_16	CCL15	C-C motif chemokine 15	rs55781042	0.4468	0.02502	T/C	1.34896e-08	trans										INTERVAL Study	NA
SeqId_18289_16	CCL15	C-C motif chemokine 15	rs55792948	0.4529	0.0248	C/G	1.02329e-08	trans										INTERVAL Study	NA
SeqId_18289_16	CCL15	C-C motif chemokine 15	rs55799023	0.4443	0.02525	C/G	1.58489e-08	trans										INTERVAL Study	NA
SeqId_18289_16	CCL15	C-C motif chemokine 15	rs55821256	0.4369	0.02553	A/T	2.5704e-08	trans										INTERVAL Study	NA
SeqId_18289_16	CCL15	C-C motif chemokine 15	rs55833673	0.4462	0.02503	C/G	1.41254e-08	trans										INTERVAL Study	NA
SeqId_18289_16	CCL15	C-C motif chemokine 15	rs55846484	0.4363	0.02489	A/C	2.95121e-08	trans										INTERVAL Study	NA
SeqId_18289_16	CCL15	C-C motif chemokine 15	rs55906604	0.4361	0.02486	A/C	4.7863e-08	trans										INTERVAL Study	NA
SeqId_18289_16	CCL15	C-C motif chemokine 15	rs55915639	0.4297	0.02502	C/A	4.46684e-08	trans										INTERVAL Study	NA
SeqId_18289_16	CCL15	C-C motif chemokine 15	rs56029903	0.445	0.02526	G/C	1.90546e-08	trans										INTERVAL Study	NA
SeqId_18289_16	CCL15	C-C motif chemokine 15	rs56066508	0.1807	0.42689	T/C	2.39883e-13	trans										INTERVAL Study	NA
SeqId_18289_16	CCL15	C-C motif chemokine 15	rs56077005	0.4397	0.02574	G/A	2.18776e-08	trans										INTERVAL Study	NA
SeqId_18289_16	CCL15	C-C motif chemokine 15	rs56098615	0.1772	0.42234	A/T	1.99526e-12	trans										INTERVAL Study	NA
SeqId_18289_16	CCL15	C-C motif chemokine 15	rs56111312	0.4531	0.02508	A/G	8.51138e-09	trans										INTERVAL Study	NA
SeqId_18289_16	CCL15	C-C motif chemokine 15	rs56170514	0.4373	0.02547	T/C	2.23872e-08	trans										INTERVAL Study	NA
SeqId_18289_16	CCL15	C-C motif chemokine 15	rs56181735	0.4381	0.0256	A/C	2.0893e-08	trans										INTERVAL Study	NA
SeqId_18289_16	CCL15	C-C motif chemokine 15	rs56200310	-0.1778	0.37622	CA/C	4.7863e-11	trans										INTERVAL Study	NA
SeqId_18289_16	CCL15	C-C motif chemokine 15	rs56221144	0.4328	0.02484	A/G	3.80189e-08	trans										INTERVAL Study	NA
SeqId_18289_16	CCL15	C-C motif chemokine 15	rs56262662	0.4375	0.02517	T/C	2.34423e-08	trans										INTERVAL Study	NA
SeqId_18289_16	CCL15	C-C motif chemokine 15	rs56305516	0.4502	0.0251	T/C	1.77828e-08	trans										INTERVAL Study	NA
SeqId_18289_16	CCL15	C-C motif chemokine 15	rs56347933	0.4361	0.02483	C/T	3.63078e-08	trans										INTERVAL Study	NA
SeqId_18289_16	CCL15	C-C motif chemokine 15	rs56382694	0.4368	0.02473	A/C	3.31131e-08	trans										INTERVAL Study	NA
SeqId_18289_16	CCL15	C-C motif chemokine 15	rs56400481	-0.2716	0.24218	G/GGCTCAGAAAGGTTAAGGCTATT	1.20226e-21	trans										INTERVAL Study	NA
SeqId_18289_16	CCL15	C-C motif chemokine 15	rs56675286	0.4314	0.03948	A/C	7.07946e-11	trans										INTERVAL Study	NA
SeqId_18289_16	CCL15	C-C motif chemokine 15	rs56699936	1.5805	0.01056	T/C	1.34896e-38	trans										INTERVAL Study	NA
SeqId_18289_16	CCL15	C-C motif chemokine 15	rs567941536	1.7266	0.0071	A/G	4.7863e-27	trans										INTERVAL Study	NA
SeqId_18289_16	CCL15	C-C motif chemokine 15	rs569970	-0.2448	0.46449	C/T	3.46737e-24	trans										INTERVAL Study	NA
SeqId_18289_16	CCL15	C-C motif chemokine 15	rs570794	-0.2473	0.46559	C/T	1e-24	trans										INTERVAL Study	NA
SeqId_18289_16	CCL15	C-C motif chemokine 15	rs571689	-0.2461	0.46556	T/C	1.7378e-24	trans										INTERVAL Study	NA
SeqId_18289_16	CCL15	C-C motif chemokine 15	rs57450479	-0.2773	0.24305	A/C	1.51356e-22	trans										INTERVAL Study	NA
SeqId_18289_16	CCL15	C-C motif chemokine 15	rs576200517	1.1906	0.00963	G/GTGGAT	9.33254e-21	trans										INTERVAL Study	NA
SeqId_18289_16	CCL15	C-C motif chemokine 15	rs57940795	0.24	0.12917	C/A	7.94328e-11	trans										INTERVAL Study	NA
SeqId_18289_16	CCL15	C-C motif chemokine 15	rs584768	-0.2365	0.46668	A/G	1.38038e-22	trans										INTERVAL Study	NA
SeqId_18289_16	CCL15	C-C motif chemokine 15	rs58750488	-0.1395	0.47691	CT/C	3.23594e-08	trans										INTERVAL Study	NA
SeqId_18289_16	CCL15	C-C motif chemokine 15	rs587598532	1.1176	0.00737	C/G	8.31764e-13	trans										INTERVAL Study	NA
SeqId_18289_16	CCL15	C-C motif chemokine 15	rs58935689	0.217	0.13085	A/G	7.4131e-09	trans										INTERVAL Study	NA
SeqId_18289_16	CCL15	C-C motif chemokine 15	rs59682742	0.4775	0.02137	T/C	4.7863e-08	trans										INTERVAL Study	NA
SeqId_18289_16	CCL15	C-C motif chemokine 15	rs59697752	-0.2719	0.26195	A/C	1.23027e-21	trans										INTERVAL Study	NA
SeqId_18289_16	CCL15	C-C motif chemokine 15	rs601338	-0.2607	0.49289	A/G	3.80189e-27	trans										INTERVAL Study	NA
SeqId_18289_16	CCL15	C-C motif chemokine 15	rs602662	-0.2463	0.46406	A/G	2.13796e-24	trans										INTERVAL Study	NA
SeqId_18289_16	CCL15	C-C motif chemokine 15	rs603985	-0.2421	0.46623	C/T	2.5704e-23	trans										INTERVAL Study	NA
SeqId_18289_16	CCL15	C-C motif chemokine 15	rs60686256	0.2393	0.12923	A/G	6.60693e-11	trans										INTERVAL Study	NA
SeqId_18289_16	CCL15	C-C motif chemokine 15	rs61524388	-0.252	0.127	CA/C	2.18776e-11	trans										INTERVAL Study	NA
SeqId_18289_16	CCL15	C-C motif chemokine 15	rs61737011	1.7408	0.02499	G/A	2.0893e-116	trans										INTERVAL Study	NA
SeqId_18289_16	CCL15	C-C motif chemokine 15	rs62078063	1.1492	0.02865	C/T	1.62181e-45	trans										INTERVAL Study	NA
SeqId_18289_16	CCL15	C-C motif chemokine 15	rs62078064	-0.225	0.28622	G/T	2.39883e-16	trans										INTERVAL Study	NA
SeqId_18289_16	CCL15	C-C motif chemokine 15	rs62078069	-0.2339	0.28629	T/C	1.28825e-17	trans										INTERVAL Study	NA
SeqId_18289_16	CCL15	C-C motif chemokine 15	rs62078115	1.2902	0.0258	A/G	2.39883e-50	trans										INTERVAL Study	NA
SeqId_18289_16	CCL15	C-C motif chemokine 15	rs62078120	0.8662	0.0098	A/C	2.75423e-09	trans										INTERVAL Study	NA
SeqId_18289_16	CCL15	C-C motif chemokine 15	rs629504	-0.2087	0.38963	G/C	1.90546e-16	trans										INTERVAL Study	NA
SeqId_18289_16	CCL15	C-C motif chemokine 15	rs632111	-0.2458	0.46644	G/A	1.7378e-24	trans										INTERVAL Study	NA
SeqId_18289_16	CCL15	C-C motif chemokine 15	rs633372	-0.2464	0.46619	A/G	1.77828e-24	trans										INTERVAL Study	NA
SeqId_18289_16	CCL15	C-C motif chemokine 15	rs646327	-0.2433	0.47146	G/A	5.49541e-24	trans										INTERVAL Study	NA
SeqId_18289_16	CCL15	C-C motif chemokine 15	rs6505500	0.2845	0.14731	A/C	2.75423e-16	trans										INTERVAL Study	NA
SeqId_18289_16	CCL15	C-C motif chemokine 15	rs6505501	0.6267	0.1777	C/T	1.90546e-92	trans										INTERVAL Study	NA
SeqId_18289_16	CCL15	C-C motif chemokine 15	rs6505502	0.5483	0.16562	C/T	1.8197e-65	trans										INTERVAL Study	NA
SeqId_18289_16	CCL15	C-C motif chemokine 15	rs6505503	0.5535	0.16497	T/C	1.8197e-66	trans										INTERVAL Study	NA
SeqId_18289_16	CCL15	C-C motif chemokine 15	rs660745	-0.2187	0.45223	C/T	6.76083e-19	trans										INTERVAL Study	NA
SeqId_18289_16	CCL15	C-C motif chemokine 15	rs66532262	0.2479	0.34162	A/AT	1.14815e-18	trans										INTERVAL Study	NA
SeqId_18289_16	CCL15	C-C motif chemokine 15	rs66967287	0.6167	0.09596	T/C	2.13796e-49	trans										INTERVAL Study	NA
SeqId_18289_16	CCL15	C-C motif chemokine 15	rs669789	0.162	0.35955	C/T	6.76083e-09	trans										INTERVAL Study	NA
SeqId_18289_16	CCL15	C-C motif chemokine 15	rs67234254	0.2961	0.14102	T/TTCCCATAGCCCG	1.94984e-17	trans										INTERVAL Study	NA
SeqId_18289_16	CCL15	C-C motif chemokine 15	rs676388	-0.2374	0.46463	C/T	8.91251e-23	trans										INTERVAL Study	NA
SeqId_18289_16	CCL15	C-C motif chemokine 15	rs67824186	-0.1648	0.34155	A/G	6.0256e-10	trans										INTERVAL Study	NA
SeqId_18289_16	CCL15	C-C motif chemokine 15	rs679574	-0.2582	0.49307	G/C	8.70964e-27	trans										INTERVAL Study	NA
SeqId_18289_16	CCL15	C-C motif chemokine 15	rs681343	-0.2614	0.49254	T/C	2.18776e-27	trans	X	X	X	X	X	X	X	X	X	INTERVAL Study	NA
SeqId_18289_16	CCL15	C-C motif chemokine 15	rs692854	-0.2441	0.46581	A/C	5.37032e-24	trans										INTERVAL Study	NA
SeqId_18289_16	CCL15	C-C motif chemokine 15	rs712048	-0.8657	0.12628	C/A	1.28825e-139	trans										INTERVAL Study	NA
SeqId_18289_16	CCL15	C-C motif chemokine 15	rs71381486	0.4592	0.15151	C/A	3.38844e-40	trans										INTERVAL Study	NA
SeqId_18289_16	CCL15	C-C motif chemokine 15	rs7208039	0.5534	0.16584	T/C	8.12831e-67	trans										INTERVAL Study	NA
SeqId_18289_16	CCL15	C-C motif chemokine 15	rs7208990	1.6894	0.05766	G/C	1e-200	trans										INTERVAL Study	NA
SeqId_18289_16	CCL15	C-C motif chemokine 15	rs7209212	1.6878	0.05827	T/A	1e-200	trans										INTERVAL Study	NA
SeqId_18289_16	CCL15	C-C motif chemokine 15	rs7209448	1.6869	0.05818	T/A	1e-200	trans										INTERVAL Study	NA
SeqId_18289_16	CCL15	C-C motif chemokine 15	rs7211894	0.6242	0.18093	G/A	1.62181e-93	trans										INTERVAL Study	NA
SeqId_18289_16	CCL15	C-C motif chemokine 15	rs7211942	0.3075	0.14162	G/A	3.63078e-18	trans										INTERVAL Study	NA
SeqId_18289_16	CCL15	C-C motif chemokine 15	rs7213419	1.6879	0.05811	A/T	1e-200	trans										INTERVAL Study	NA
SeqId_18289_16	CCL15	C-C motif chemokine 15	rs7213890	1.6699	0.05901	A/T	1e-200	trans										INTERVAL Study	NA
SeqId_18289_16	CCL15	C-C motif chemokine 15	rs7214040	1.6905	0.05783	A/T	1e-200	trans										INTERVAL Study	NA
SeqId_18289_16	CCL15	C-C motif chemokine 15	rs7216969	0.4516	0.07682	A/G	3.71535e-22	trans										INTERVAL Study	NA
SeqId_18289_16	CCL15	C-C motif chemokine 15	rs7217257	1.6838	0.05756	G/A	1e-200	trans										INTERVAL Study	NA
SeqId_18289_16	CCL15	C-C motif chemokine 15	rs7221040	1.6795	0.05832	G/A	1e-200	trans										INTERVAL Study	NA
SeqId_18289_16	CCL15	C-C motif chemokine 15	rs7221769	1.68	0.05788	C/T	1e-200	trans										INTERVAL Study	NA
SeqId_18289_16	CCL15	C-C motif chemokine 15	rs7222703	0.2824	0.14321	G/A	3.46737e-16	trans										INTERVAL Study	NA
SeqId_18289_16	CCL15	C-C motif chemokine 15	rs7225952	1.4923	0.03647	A/G	1.04713e-126	trans										INTERVAL Study	NA
SeqId_18289_16	CCL15	C-C motif chemokine 15	rs72483217	0.4489	0.02507	T/C	1.12202e-08	trans										INTERVAL Study	NA
SeqId_18289_16	CCL15	C-C motif chemokine 15	rs72484449	1.1154	0.03985	G/GC	1.62181e-67	trans										INTERVAL Study	NA
SeqId_18289_16	CCL15	C-C motif chemokine 15	rs72831703	0.5197	0.08256	G/A	1.02329e-32	trans										INTERVAL Study	NA
SeqId_18289_16	CCL15	C-C motif chemokine 15	rs72831705	0.484	0.11216	T/C	1.31826e-37	trans										INTERVAL Study	NA
SeqId_18289_16	CCL15	C-C motif chemokine 15	rs73290707	1.7892	0.01858	T/C	1.8197e-78	trans										INTERVAL Study	NA
SeqId_18289_16	CCL15	C-C motif chemokine 15	rs739320	0.1941	0.39113	C/T	9.33254e-14	trans										INTERVAL Study	NA
SeqId_18289_16	CCL15	C-C motif chemokine 15	rs73942308	0.2573	0.1332	G/A	1.47911e-12	trans										INTERVAL Study	NA
SeqId_18289_16	CCL15	C-C motif chemokine 15	rs73990617	1.6905	0.05793	G/A	1e-200	trans										INTERVAL Study	NA
SeqId_18289_16	CCL15	C-C motif chemokine 15	rs73990618	1.6893	0.05812	T/C	1e-200	trans										INTERVAL Study	NA
SeqId_18289_16	CCL15	C-C motif chemokine 15	rs73992656	1.5693	0.02708	A/T	2.23872e-107	trans										INTERVAL Study	NA
SeqId_18289_16	CCL15	C-C motif chemokine 15	rs73992657	1.569	0.02707	T/C	3.89045e-107	trans										INTERVAL Study	NA
SeqId_18289_16	CCL15	C-C motif chemokine 15	rs74252045	0.4496	0.02589	T/A	8.51138e-09	trans										INTERVAL Study	NA
SeqId_18289_16	CCL15	C-C motif chemokine 15	rs74252048	0.4385	0.02526	G/A	2.0893e-08	trans										INTERVAL Study	NA
SeqId_18289_16	CCL15	C-C motif chemokine 15	rs74252051	0.4385	0.02492	A/G	3.23594e-08	trans										INTERVAL Study	NA
SeqId_18289_16	CCL15	C-C motif chemokine 15	rs74252054	0.4496	0.02498	C/G	1.09648e-08	trans										INTERVAL Study	NA
SeqId_18289_16	CCL15	C-C motif chemokine 15	rs74252058	0.5311	0.02303	A/G	6.16595e-11	trans										INTERVAL Study	NA
SeqId_18289_16	CCL15	C-C motif chemokine 15	rs74252059	0.5647	0.02284	G/A	4.57088e-12	trans										INTERVAL Study	NA
SeqId_18289_16	CCL15	C-C motif chemokine 15	rs74361653	0.4393	0.02532	G/A	1.94984e-08	trans										INTERVAL Study	NA
SeqId_18289_16	CCL15	C-C motif chemokine 15	rs74498899	0.5635	0.0227	T/C	5.24807e-12	trans										INTERVAL Study	NA
SeqId_18289_16	CCL15	C-C motif chemokine 15	rs74500664	0.4322	0.02486	T/C	3.98107e-08	trans										INTERVAL Study	NA
SeqId_18289_16	CCL15	C-C motif chemokine 15	rs74502029	0.4512	0.02499	T/C	1.04713e-08	trans										INTERVAL Study	NA
SeqId_18289_16	CCL15	C-C motif chemokine 15	rs74524864	-0.434	0.02479	T/TA	4.67735e-08	trans										INTERVAL Study	NA
SeqId_18289_16	CCL15	C-C motif chemokine 15	rs74681031	1.7971	0.02339	G/A	6.45654e-123	trans										INTERVAL Study	NA
SeqId_18289_16	CCL15	C-C motif chemokine 15	rs74712392	0.4361	0.02486	T/C	4.7863e-08	trans										INTERVAL Study	NA
SeqId_18289_16	CCL15	C-C motif chemokine 15	rs74748046	0.4513	0.02552	A/C	8.51138e-09	trans										INTERVAL Study	NA
SeqId_18289_16	CCL15	C-C motif chemokine 15	rs74910709	0.4545	0.02487	T/G	1.1749e-08	trans										INTERVAL Study	NA
SeqId_18289_16	CCL15	C-C motif chemokine 15	rs74939478	0.5721	0.02394	C/T	2.81838e-12	trans										INTERVAL Study	NA
SeqId_18289_16	CCL15	C-C motif chemokine 15	rs75236781	0.5165	0.06473	C/G	8.70964e-25	trans										INTERVAL Study	NA
SeqId_18289_16	CCL15	C-C motif chemokine 15	rs75238886	1.5543	0.02696	A/G	9.77237e-106	trans										INTERVAL Study	NA
SeqId_18289_16	CCL15	C-C motif chemokine 15	rs75359882	0.6136	0.017	T/C	2.81838e-10	trans										INTERVAL Study	NA
SeqId_18289_16	CCL15	C-C motif chemokine 15	rs75360648	1.5389	0.02725	T/C	2.63027e-102	trans										INTERVAL Study	NA
SeqId_18289_16	CCL15	C-C motif chemokine 15	rs75379157	0.547	0.02305	A/G	2.18776e-11	trans										INTERVAL Study	NA
SeqId_18289_16	CCL15	C-C motif chemokine 15	rs75456429	1.8148	0.02327	T/C	4.2658e-125	trans										INTERVAL Study	NA
SeqId_18289_16	CCL15	C-C motif chemokine 15	rs75478034	1.5649	0.01008	A/G	1.47911e-36	trans										INTERVAL Study	NA
SeqId_18289_16	CCL15	C-C motif chemokine 15	rs75582397	0.4385	0.02519	A/G	2.0893e-08	trans										INTERVAL Study	NA
SeqId_18289_16	CCL15	C-C motif chemokine 15	rs75611720	0.5626	0.02402	T/G	4.46684e-12	trans										INTERVAL Study	NA
SeqId_18289_16	CCL15	C-C motif chemokine 15	rs75863782	0.4399	0.02492	A/C	2.29087e-08	trans										INTERVAL Study	NA
SeqId_18289_16	CCL15	C-C motif chemokine 15	rs75872275	0.4507	0.02502	G/A	1.04713e-08	trans										INTERVAL Study	NA
SeqId_18289_16	CCL15	C-C motif chemokine 15	rs75924399	0.5635	0.0227	C/G	5.24807e-12	trans										INTERVAL Study	NA
SeqId_18289_16	CCL15	C-C motif chemokine 15	rs75930560	1.8095	0.02312	A/G	7.07946e-124	trans										INTERVAL Study	NA
SeqId_18289_16	CCL15	C-C motif chemokine 15	rs75956930	0.4437	0.02441	T/C	3.31131e-08	trans										INTERVAL Study	NA
SeqId_18289_16	CCL15	C-C motif chemokine 15	rs76011443	0.4519	0.02474	G/A	1.07152e-08	trans										INTERVAL Study	NA
SeqId_18289_16	CCL15	C-C motif chemokine 15	rs76063420	1.8128	0.02303	C/T	1.07152e-123	trans										INTERVAL Study	NA
SeqId_18289_16	CCL15	C-C motif chemokine 15	rs76141508	1.7804	0.02359	C/T	1.07152e-120	trans										INTERVAL Study	NA
SeqId_18289_16	CCL15	C-C motif chemokine 15	rs76144420	1.7138	0.05562	T/A	1e-200	trans										INTERVAL Study	NA
SeqId_18289_16	CCL15	C-C motif chemokine 15	rs76180131	1.5432	0.01009	A/G	1.51356e-35	trans										INTERVAL Study	NA
SeqId_18289_16	CCL15	C-C motif chemokine 15	rs76190126	0.5257	0.08078	A/C	6.76083e-31	trans										INTERVAL Study	NA
SeqId_18289_16	CCL15	C-C motif chemokine 15	rs76368812	0.4371	0.02517	A/T	2.39883e-08	trans										INTERVAL Study	NA
SeqId_18289_16	CCL15	C-C motif chemokine 15	rs76454317	0.4373	0.02533	G/A	2.18776e-08	trans										INTERVAL Study	NA
SeqId_18289_16	CCL15	C-C motif chemokine 15	rs76480185	1.6984	0.02457	T/G	1.04713e-108	trans										INTERVAL Study	NA
SeqId_18289_16	CCL15	C-C motif chemokine 15	rs76518921	0.4441	0.02495	C/G	1.86209e-08	trans										INTERVAL Study	NA
SeqId_18289_16	CCL15	C-C motif chemokine 15	rs76549486	0.4385	0.02477	A/C	2.75423e-08	trans										INTERVAL Study	NA
SeqId_18289_16	CCL15	C-C motif chemokine 15	rs76684075	0.5633	0.02268	C/A	6.0256e-12	trans										INTERVAL Study	NA
SeqId_18289_16	CCL15	C-C motif chemokine 15	rs76688169	0.4422	0.02584	A/T	1.47911e-08	trans										INTERVAL Study	NA
SeqId_18289_16	CCL15	C-C motif chemokine 15	rs76744956	0.437	0.0253	T/C	2.34423e-08	trans										INTERVAL Study	NA
SeqId_18289_16	CCL15	C-C motif chemokine 15	rs76783026	0.4395	0.02485	A/G	3.0903e-08	trans										INTERVAL Study	NA
SeqId_18289_16	CCL15	C-C motif chemokine 15	rs76848283	0.4329	0.02525	G/A	3.16228e-08	trans										INTERVAL Study	NA
SeqId_18289_16	CCL15	C-C motif chemokine 15	rs76858978	0.4337	0.02483	A/G	4.67735e-08	trans										INTERVAL Study	NA
SeqId_18289_16	CCL15	C-C motif chemokine 15	rs76910545	1.6867	0.05796	A/C	1e-200	trans										INTERVAL Study	NA
SeqId_18289_16	CCL15	C-C motif chemokine 15	rs77023068	0.4403	0.02503	C/T	2.34423e-08	trans										INTERVAL Study	NA
SeqId_18289_16	CCL15	C-C motif chemokine 15	rs77033235	0.5635	0.0227	A/T	5.24807e-12	trans										INTERVAL Study	NA
SeqId_18289_16	CCL15	C-C motif chemokine 15	rs77067063	0.4328	0.02484	A/G	3.80189e-08	trans										INTERVAL Study	NA
SeqId_18289_16	CCL15	C-C motif chemokine 15	rs77089893	0.4386	0.02589	G/T	2.29087e-08	trans										INTERVAL Study	NA
SeqId_18289_16	CCL15	C-C motif chemokine 15	rs77128007	0.4376	0.02515	A/G	2.34423e-08	trans										INTERVAL Study	NA
SeqId_18289_16	CCL15	C-C motif chemokine 15	rs77264307	-0.2374	0.28812	T/C	2.39883e-18	trans										INTERVAL Study	NA
SeqId_18289_16	CCL15	C-C motif chemokine 15	rs77282450	0.4581	0.02574	T/C	5.01187e-09	trans										INTERVAL Study	NA
SeqId_18289_16	CCL15	C-C motif chemokine 15	rs77426311	0.451	0.025	A/G	9.77237e-09	trans										INTERVAL Study	NA
SeqId_18289_16	CCL15	C-C motif chemokine 15	rs77544741	0.4362	0.02462	C/T	4.36516e-08	trans										INTERVAL Study	NA
SeqId_18289_16	CCL15	C-C motif chemokine 15	rs77550805	1.6699	0.05891	T/C	1e-200	trans										INTERVAL Study	NA
SeqId_18289_16	CCL15	C-C motif chemokine 15	rs77630516	0.4365	0.02474	C/T	3.31131e-08	trans										INTERVAL Study	NA
SeqId_18289_16	CCL15	C-C motif chemokine 15	rs77663515	0.4325	0.02536	T/C	3.0903e-08	trans										INTERVAL Study	NA
SeqId_18289_16	CCL15	C-C motif chemokine 15	rs77682813	1.7129	0.0245	C/G	5.7544e-110	trans										INTERVAL Study	NA
SeqId_18289_16	CCL15	C-C motif chemokine 15	rs77768589	1.7891	0.02341	A/G	5.49541e-122	trans										INTERVAL Study	NA
SeqId_18289_16	CCL15	C-C motif chemokine 15	rs77783282	0.4413	0.02497	G/A	2.29087e-08	trans										INTERVAL Study	NA
SeqId_18289_16	CCL15	C-C motif chemokine 15	rs77864559	0.6034	0.02267	T/C	5.62341e-13	trans										INTERVAL Study	NA
SeqId_18289_16	CCL15	C-C motif chemokine 15	rs77865185	1.4832	0.03551	T/C	1.28825e-126	trans										INTERVAL Study	NA
SeqId_18289_16	CCL15	C-C motif chemokine 15	rs77867003	1.0926	0.04035	T/A	9.12011e-68	trans										INTERVAL Study	NA
SeqId_18289_16	CCL15	C-C motif chemokine 15	rs78133068	0.5768	0.02221	C/T	4.67735e-12	trans										INTERVAL Study	NA
SeqId_18289_16	CCL15	C-C motif chemokine 15	rs78177892	0.4487	0.02492	T/G	1.54882e-08	trans										INTERVAL Study	NA
SeqId_18289_16	CCL15	C-C motif chemokine 15	rs78430926	0.2271	0.12736	A/G	1.77828e-09	trans										INTERVAL Study	NA
SeqId_18289_16	CCL15	C-C motif chemokine 15	rs78447961	1.8098	0.02387	T/C	5.01187e-123	trans										INTERVAL Study	NA
SeqId_18289_16	CCL15	C-C motif chemokine 15	rs78515755	0.5669	0.02263	T/C	4.46684e-12	trans										INTERVAL Study	NA
SeqId_18289_16	CCL15	C-C motif chemokine 15	rs78518141	0.4437	0.02495	G/A	1.99526e-08	trans										INTERVAL Study	NA
SeqId_18289_16	CCL15	C-C motif chemokine 15	rs78546053	1.5694	0.02704	T/G	3.71535e-107	trans										INTERVAL Study	NA
SeqId_18289_16	CCL15	C-C motif chemokine 15	rs78655233	0.5479	0.02309	C/T	1.34896e-11	trans										INTERVAL Study	NA
SeqId_18289_16	CCL15	C-C motif chemokine 15	rs78736419	-0.2287	0.43801	G/A	5.01187e-18	trans										INTERVAL Study	NA
SeqId_18289_16	CCL15	C-C motif chemokine 15	rs78767928	0.5938	0.02269	T/G	1.31826e-12	trans										INTERVAL Study	NA
SeqId_18289_16	CCL15	C-C motif chemokine 15	rs78768973	0.4474	0.02546	G/A	1.14815e-08	trans										INTERVAL Study	NA
SeqId_18289_16	CCL15	C-C motif chemokine 15	rs78783239	1.7918	0.02348	C/A	9.33254e-123	trans										INTERVAL Study	NA
SeqId_18289_16	CCL15	C-C motif chemokine 15	rs78834229	1.673	0.05839	A/G	1e-200	trans										INTERVAL Study	NA
SeqId_18289_16	CCL15	C-C motif chemokine 15	rs78874279	0.5825	0.02227	C/T	2.63027e-12	trans										INTERVAL Study	NA
SeqId_18289_16	CCL15	C-C motif chemokine 15	rs78935554	0.4446	0.02552	A/G	1.38038e-08	trans										INTERVAL Study	NA
SeqId_18289_16	CCL15	C-C motif chemokine 15	rs78949257	0.9103	0.05696	T/C	2.88403e-74	trans										INTERVAL Study	NA
SeqId_18289_16	CCL15	C-C motif chemokine 15	rs78981610	1.5649	0.02662	C/T	2.95121e-105	trans										INTERVAL Study	NA
SeqId_18289_16	CCL15	C-C motif chemokine 15	rs78999738	0.4863	0.024	C/T	1.23027e-09	trans										INTERVAL Study	NA
SeqId_18289_16	CCL15	C-C motif chemokine 15	rs79005065	0.4348	0.02478	G/C	4.57088e-08	trans										INTERVAL Study	NA
SeqId_18289_16	CCL15	C-C motif chemokine 15	rs79126816	0.4668	0.02471	C/T	4.7863e-09	trans										INTERVAL Study	NA
SeqId_18289_16	CCL15	C-C motif chemokine 15	rs79301794	0.5503	0.02295	T/C	1.7378e-11	trans										INTERVAL Study	NA
SeqId_18289_16	CCL15	C-C motif chemokine 15	rs79308333	0.4409	0.02498	T/C	2.34423e-08	trans										INTERVAL Study	NA
SeqId_18289_16	CCL15	C-C motif chemokine 15	rs79596530	0.5439	0.02332	A/C	1.77828e-11	trans										INTERVAL Study	NA
SeqId_18289_16	CCL15	C-C motif chemokine 15	rs79648357	0.4295	0.02504	G/A	4.46684e-08	trans										INTERVAL Study	NA
SeqId_18289_16	CCL15	C-C motif chemokine 15	rs79650578	0.4532	0.02552	C/G	8.51138e-09	trans										INTERVAL Study	NA
SeqId_18289_16	CCL15	C-C motif chemokine 15	rs79663753	0.4304	0.02501	A/G	4.16869e-08	trans										INTERVAL Study	NA
SeqId_18289_16	CCL15	C-C motif chemokine 15	rs79694259	1.4728	0.0356	T/C	1.54882e-125	trans										INTERVAL Study	NA
SeqId_18289_16	CCL15	C-C motif chemokine 15	rs79725767	1.8129	0.02302	C/T	1.62181e-123	trans										INTERVAL Study	NA
SeqId_18289_16	CCL15	C-C motif chemokine 15	rs79740905	0.5753	0.02308	C/T	3.46737e-12	trans										INTERVAL Study	NA
SeqId_18289_16	CCL15	C-C motif chemokine 15	rs79742527	0.4444	0.02544	A/G	1.1749e-08	trans										INTERVAL Study	NA
SeqId_18289_16	CCL15	C-C motif chemokine 15	rs79845981	-0.449	0.02501	A/AT	1.23027e-08	trans										INTERVAL Study	NA
SeqId_18289_16	CCL15	C-C motif chemokine 15	rs79853986	0.4334	0.02486	T/C	3.71535e-08	trans										INTERVAL Study	NA
SeqId_18289_16	CCL15	C-C motif chemokine 15	rs79935965	0.4408	0.02499	T/C	2.39883e-08	trans										INTERVAL Study	NA
SeqId_18289_16	CCL15	C-C motif chemokine 15	rs80083016	0.4486	0.02545	A/G	1.07152e-08	trans										INTERVAL Study	NA
SeqId_18289_16	CCL15	C-C motif chemokine 15	rs80102737	0.4368	0.02523	A/G	2.39883e-08	trans										INTERVAL Study	NA
SeqId_18289_16	CCL15	C-C motif chemokine 15	rs80141666	0.4474	0.02501	A/C	1.28825e-08	trans										INTERVAL Study	NA
SeqId_18289_16	CCL15	C-C motif chemokine 15	rs80174062	0.4369	0.02489	C/T	4.67735e-08	trans										INTERVAL Study	NA
SeqId_18289_16	CCL15	C-C motif chemokine 15	rs80233358	0.4445	0.02486	G/C	1.69824e-08	trans										INTERVAL Study	NA
SeqId_18289_16	CCL15	C-C motif chemokine 15	rs80302030	1.7923	0.02305	T/C	4.89779e-121	trans										INTERVAL Study	NA
SeqId_18289_16	CCL15	C-C motif chemokine 15	rs80314171	0.4493	0.02455	T/C	1.86209e-08	trans										INTERVAL Study	NA
SeqId_18289_16	CCL15	C-C motif chemokine 15	rs80328491	1.6038	0.00997	C/T	3.16228e-39	trans										INTERVAL Study	NA
SeqId_18289_16	CCL15	C-C motif chemokine 15	rs80329614	0.457	0.07711	C/T	7.58578e-23	trans										INTERVAL Study	NA
SeqId_18289_16	CCL15	C-C motif chemokine 15	rs8067099	0.3589	0.1188	A/G	1.38038e-21	trans										INTERVAL Study	NA
SeqId_18289_16	CCL15	C-C motif chemokine 15	rs8072327	1.4488	0.01175	T/C	1.25893e-34	trans										INTERVAL Study	NA
SeqId_18289_16	CCL15	C-C motif chemokine 15	rs8073184	0.6214	0.17692	T/C	3.89045e-91	trans										INTERVAL Study	NA
SeqId_18289_16	CCL15	C-C motif chemokine 15	rs8073923	0.5473	0.1651	A/G	4.89779e-67	trans										INTERVAL Study	NA
SeqId_18289_16	CCL15	C-C motif chemokine 15	rs8075916	0.5447	0.16538	C/A	1.7378e-66	trans										INTERVAL Study	NA
SeqId_18289_16	CCL15	C-C motif chemokine 15	rs8080299	0.4832	0.11202	C/T	1.90546e-37	trans										INTERVAL Study	NA
SeqId_18289_16	CCL15	C-C motif chemokine 15	rs8080997	0.4807	0.1125	C/T	4.2658e-37	trans										INTERVAL Study	NA
SeqId_18289_16	CCL15	C-C motif chemokine 15	rs8102032	0.1776	0.42508	T/C	2.0893e-12	trans										INTERVAL Study	NA
SeqId_18289_16	CCL15	C-C motif chemokine 15	rs8103840	0.1713	0.45878	T/C	1.54882e-11	trans										INTERVAL Study	NA
SeqId_18289_16	CCL15	C-C motif chemokine 15	rs8104897	0.1764	0.42447	A/C	3.01995e-12	trans										INTERVAL Study	NA
SeqId_18289_16	CCL15	C-C motif chemokine 15	rs8105137	0.1804	0.42461	A/G	7.4131e-13	trans										INTERVAL Study	NA
SeqId_18289_16	CCL15	C-C motif chemokine 15	rs8106205	0.1845	0.43997	C/T	1.86209e-13	trans										INTERVAL Study	NA
SeqId_18289_16	CCL15	C-C motif chemokine 15	rs8108136	0.1777	0.42422	T/C	1.41254e-12	trans										INTERVAL Study	NA
SeqId_18289_16	CCL15	C-C motif chemokine 15	rs8108468	0.1801	0.42454	A/G	7.07946e-13	trans										INTERVAL Study	NA
SeqId_18289_16	CCL15	C-C motif chemokine 15	rs8111208	0.1794	0.42259	C/A	1.20226e-12	trans										INTERVAL Study	NA
SeqId_18289_16	CCL15	C-C motif chemokine 15	rs8111288	0.1782	0.42448	A/G	1.1749e-12	trans										INTERVAL Study	NA
SeqId_18289_16	CCL15	C-C motif chemokine 15	rs8111399	0.1786	0.42587	T/G	1.25893e-12	trans										INTERVAL Study	NA
SeqId_18289_16	CCL15	C-C motif chemokine 15	rs8111874	-0.2352	0.46391	A/G	9.33254e-21	trans										INTERVAL Study	NA
SeqId_18289_16	CCL15	C-C motif chemokine 15	rs8112983	-0.2102	0.46374	C/T	1.23027e-17	trans										INTERVAL Study	NA
SeqId_18289_16	CCL15	C-C motif chemokine 15	rs838133	0.1746	0.44179	G/A	2.04174e-11	trans										INTERVAL Study	NA
SeqId_18289_16	CCL15	C-C motif chemokine 15	rs838134	0.18	0.26952	C/A	4.2658e-10	trans										INTERVAL Study	NA
SeqId_18289_16	CCL15	C-C motif chemokine 15	rs838136	0.1917	0.28285	C/T	1.41254e-11	trans										INTERVAL Study	NA
SeqId_18289_16	CCL15	C-C motif chemokine 15	rs838142	0.1646	0.27528	G/A	2.34423e-09	trans										INTERVAL Study	NA
SeqId_18289_16	CCL15	C-C motif chemokine 15	rs838144	0.1987	0.49925	T/C	7.94328e-16	trans										INTERVAL Study	NA
SeqId_18289_16	CCL15	C-C motif chemokine 15	rs838145	0.2237	0.45297	A/G	1.44544e-19	trans										INTERVAL Study	NA
SeqId_18289_16	CCL15	C-C motif chemokine 15	rs838146	0.1979	0.4987	T/C	8.91251e-16	trans										INTERVAL Study	NA
SeqId_18289_16	CCL15	C-C motif chemokine 15	rs838147	0.2023	0.49908	G/A	1.41254e-16	trans										INTERVAL Study	NA
SeqId_18289_16	CCL15	C-C motif chemokine 15	rs854624	-1.6912	0.06949	T/G	1e-200	trans										INTERVAL Study	NA
SeqId_18289_16	CCL15	C-C motif chemokine 15	rs854625	-1.7446	0.03449	G/A	6.76083e-179	trans										INTERVAL Study	NA
SeqId_18289_16	CCL15	C-C motif chemokine 15	rs854626	-1.6969	0.06949	A/C	1e-200	trans										INTERVAL Study	NA
SeqId_18289_16	CCL15	C-C motif chemokine 15	rs854627	-0.5546	0.1732	C/T	1.41254e-70	trans										INTERVAL Study	NA
SeqId_18289_16	CCL15	C-C motif chemokine 15	rs854628	-1.6963	0.06979	A/C	1e-200	trans	X	X	X	X	X	X	X	X	X	INTERVAL Study	Fenland Study - Science
SeqId_18289_16	CCL15	C-C motif chemokine 15	rs854655	-0.6244	0.17795	A/C	6.76083e-93	trans										INTERVAL Study	NA
SeqId_18289_16	CCL15	C-C motif chemokine 15	rs854656	-0.6235	0.1789	A/C	6.91831e-93	trans										INTERVAL Study	NA
SeqId_18289_16	CCL15	C-C motif chemokine 15	rs854657	-1.5467	0.01276	G/A	4.89779e-39	trans										INTERVAL Study	NA
SeqId_18289_16	CCL15	C-C motif chemokine 15	rs854680	-0.2287	0.21175	C/A	1.58489e-14	trans										INTERVAL Study	NA
SeqId_18289_16	CCL15	C-C motif chemokine 15	rs854682	0.5083	0.20061	A/T	4.67735e-66	trans										INTERVAL Study	NA
SeqId_18289_16	CCL15	C-C motif chemokine 15	rs854683	0.5011	0.20148	C/G	5.37032e-64	trans										INTERVAL Study	NA
SeqId_18289_16	CCL15	C-C motif chemokine 15	rs854684	0.6542	0.09418	C/T	1.69824e-57	trans										INTERVAL Study	NA
SeqId_18289_16	CCL15	C-C motif chemokine 15	rs854685	0.7596	0.13709	T/C	7.07946e-117	trans										INTERVAL Study	NA
SeqId_18289_16	CCL15	C-C motif chemokine 15	rs854686	0.5739	0.20135	C/T	1.65959e-87	trans										INTERVAL Study	NA
SeqId_18289_16	CCL15	C-C motif chemokine 15	rs854687	0.573	0.20176	G/C	2.51189e-87	trans										INTERVAL Study	NA
SeqId_18289_16	CCL15	C-C motif chemokine 15	rs854689	1.7123	0.03487	G/C	6.91831e-177	trans										INTERVAL Study	NA
SeqId_18289_16	CCL15	C-C motif chemokine 15	rs854690	0.5699	0.20153	G/T	4.36516e-86	trans										INTERVAL Study	NA
SeqId_18289_16	CCL15	C-C motif chemokine 15	rs854692	0.5734	0.20126	T/C	3.38844e-87	trans										INTERVAL Study	NA
SeqId_18289_16	CCL15	C-C motif chemokine 15	rs860556	-0.6246	0.18086	T/G	4.46684e-95	trans										INTERVAL Study	NA
SeqId_18289_16	CCL15	C-C motif chemokine 15	rs860559	-0.6273	0.17757	T/C	5.37032e-94	trans										INTERVAL Study	NA
SeqId_18289_16	CCL15	C-C motif chemokine 15	rs861273	-0.6216	0.18136	A/G	2.75423e-93	trans										INTERVAL Study	NA
SeqId_18289_16	CCL15	C-C motif chemokine 15	rs862820	1.7663	0.0242	C/G	1.58489e-120	trans										INTERVAL Study	NA
SeqId_18289_16	CCL15	C-C motif chemokine 15	rs862821	0.7627	0.137	C/T	1.07152e-116	trans										INTERVAL Study	NA
SeqId_18289_16	CCL15	C-C motif chemokine 15	rs864104	0.5787	0.19998	T/C	7.76247e-88	trans										INTERVAL Study	NA
SeqId_18289_16	CCL15	C-C motif chemokine 15	rs874722	0.5214	0.01901	G/C	1.23027e-08	trans										INTERVAL Study	NA
SeqId_18289_16	CCL15	C-C motif chemokine 15	rs917015	-0.2303	0.2912	A/G	1.12202e-17	trans										INTERVAL Study	NA
SeqId_18289_16	CCL15	C-C motif chemokine 15	rs9303694	1.7845	0.02348	C/T	2.45471e-121	trans										INTERVAL Study	NA
SeqId_18289_16	CCL15	C-C motif chemokine 15	rs9303695	1.792	0.02348	C/G	5.24807e-123	trans										INTERVAL Study	NA
SeqId_18289_16	CCL15	C-C motif chemokine 15	rs9303696	1.8216	0.02281	C/T	4.67735e-121	trans										INTERVAL Study	NA
SeqId_18289_16	CCL15	C-C motif chemokine 15	rs9303697	1.7893	0.02341	G/C	5.12861e-122	trans										INTERVAL Study	NA
SeqId_18289_16	CCL15	C-C motif chemokine 15	rs973579	-0.2017	0.49994	G/A	8.31764e-17	trans										INTERVAL Study	NA
SeqId_18289_16	CCL15	C-C motif chemokine 15	rs9747255	1.6952	0.0566	C/T	1e-200	trans										INTERVAL Study	NA
SeqId_18289_16	CCL15	C-C motif chemokine 15	rs9748167	1.6776	0.05778	T/C	1e-200	trans										INTERVAL Study	NA
SeqId_18289_16	CCL15	C-C motif chemokine 15	rs9749209	0.1543	0.34078	G/A	1.1749e-08	trans										INTERVAL Study	NA
SeqId_18289_16	CCL15	C-C motif chemokine 15	rs9891406	1.7955	0.02307	G/C	7.94328e-121	trans										INTERVAL Study	NA
SeqId_18289_16	CCL15	C-C motif chemokine 15	rs9897400	0.5407	0.16845	G/T	1.44544e-66	trans										INTERVAL Study	NA
SeqId_18289_16	CCL15	C-C motif chemokine 15	rs9897663	0.597	0.01727	A/G	5.49541e-10	trans										INTERVAL Study	NA
SeqId_18289_16	CCL15	C-C motif chemokine 15	rs9899684	0.5239	0.08226	A/G	4.57088e-33	trans										INTERVAL Study	NA
SeqId_18289_16	CCL15	C-C motif chemokine 15	rs9901285	0.5989	0.01741	G/A	5.01187e-10	trans										INTERVAL Study	NA
SeqId_18289_16	CCL15	C-C motif chemokine 15	rs9908216	0.5413	0.17236	C/A	6.91831e-66	trans										INTERVAL Study	NA
SeqId_18289_16	CCL15	C-C motif chemokine 15	rs9908563	1.6784	0.05791	A/G	1e-200	trans										INTERVAL Study	NA
SeqId_18289_16	CCL15	C-C motif chemokine 15	rs9911839	1.3077	0.07575	G/T	7.4131e-197	trans										INTERVAL Study	NA
SeqId_18289_16	CCL15	C-C motif chemokine 15	rs9914494	1.7011	0.0566	T/G	1e-200	trans										INTERVAL Study	NA
SeqId_18289_16	CCL15	C-C motif chemokine 15	rs9916758	1.68	0.05757	G/T	1e-200	trans										INTERVAL Study	NA
SeqId_18289_16	CCL15	C-C motif chemokine 15	rs9917102	0.1871	0.39035	C/T	9.33254e-13	trans										INTERVAL Study	NA
SeqId_6107_3	CELA1	Chymotrypsin-like elastase family member 1	rs1138545	-0.8246	0.1568	T/C	0	trans	X	X	X		X		X	X	X	Fenland Study - Science	NA
SeqId_6107_3	CELA1	Chymotrypsin-like elastase family member 1	rs2685414	0.2407	0.2612	T/C	1.18e-61	trans	X	X	X	X	X	X	X	X	X	Fenland Study - Science	NA
SeqId_6107_3	CELA1	Chymotrypsin-like elastase family member 1	rs2726948	0.159998	0.2961	A/No Information	2.42833e-15	trans		X	X	X	X	X	X	X	X	AGES Cohort	NA
SeqId_6107_3	CELA1	Chymotrypsin-like elastase family member 1	rs34810955	-0.2818	0.194	A/C	5.76e-67	trans										Fenland Study - Science	NA
SeqId_6107_3	CELA1	Chymotrypsin-like elastase family member 1	rs4979508	-0.2231	0.262	A/G	1.03e-52	trans										Fenland Study - Science	NA
SeqId_6107_3	CELA1	Chymotrypsin-like elastase family member 1	rs58646328	0.1427	0.0982	A/C	8.79e-11	trans										Fenland Study - Science	NA
SeqId_6107_3	CELA1	Chymotrypsin-like elastase family member 1	rs7021589	-1.04236	0.173	C/No Information	0	trans		X	X	X	X	X	X	X	X	AGES Cohort	NA
SeqId_6107_3	CELA1	Chymotrypsin-like elastase family member 1	rs7029844	-0.63934	0.2973	A/No Information	9.61212e-259	trans										AGES Cohort	NA
SeqId_3060_43	C9	Complement component C9	rs144792755	-0.683638	0.01273	T/No Information	8.83678e-17	trans										AGES Cohort	NA
SeqId_3060_43	C9	Complement component C9	rs148126253	-0.3653	0.0187	A/C	1.59e-13	cis										Fenland Study - Science	NA
SeqId_3060_43	C9	Complement component C9	rs34882957	-1.2939	0.00957	A/G	3.01995e-26	cis										INTERVAL Study	NA
SeqId_3060_43	C9	Complement component C9	rs62357438	-0.536	0.0126	T/C	1.58e-17	cis										Fenland Study - Science	NA
SeqId_3060_43	C9	Complement component C9	rs62358361	-1.2816	0.00979	T/G	3.0903e-26	cis										INTERVAL Study	NA
SeqId_3060_43	C9	Complement component C9	rs62358364	-1.3435	0.0093	T/G	9.33254e-27	cis										INTERVAL Study	NA
SeqId_3060_43	C9	Complement component C9	rs62358735	-1.0852	0.0106	T/C	1.54882e-18	cis										INTERVAL Study	NA
SeqId_3060_43	C9	Complement component C9	rs696766	0.2959	0.059	A/G	1.04e-25	cis	X	X	X	X	X	X	X	X	X	Fenland Study - Science	NA
SeqId_3060_43	C9	Complement component C9	rs700239	0.1873	0.09406	C/No Information	3.61108e-09	cis		X	X	X	X	X	X	X	X	AGES Cohort	NA
SeqId_2677_1	EGFR	Epidermal growth factor receptor	rs12669749	0.1772	0.1156	A/C	8.76e-18	cis	X	X	X	X	X		X	X	X	Fenland Study - Science	NA
SeqId_2677_1	EGFR	Epidermal growth factor receptor	rs17290183	0.187	0.0599	T/C	2.05e-11	cis										Fenland Study - Science	NA
SeqId_15585_304	FBLN5	Fibulin-5	rs10801555	0.1504	0.3911	A/G	9.06e-26	trans	X	X	X	X	X	X	X	X	X	Fenland Study - Science	NA
SeqId_15585_304	FBLN5	Fibulin-5	rs2402088	0.1043	0.4269	A/G	2.54e-14	cis	X	X	X	X	X		X	X	X	Fenland Study - Science	NA
SeqId_13112_179	FSTL1	Follistatin-related protein 1	rs10418205	0.1038	0.3771	A/G	6.96e-14	trans	X	X	X	X	X	X	X	X	X	Fenland Study - Science	NA
SeqId_13112_179	FSTL1	Follistatin-related protein 1	rs10715632	0.1549	0.2757	CT/C	1.65959e-08	cis										INTERVAL Study	NA
SeqId_13112_179	FSTL1	Follistatin-related protein 1	rs1147706	-0.153	0.27599	T/A	2.5704e-08	cis										INTERVAL Study	NA
SeqId_13112_179	FSTL1	Follistatin-related protein 1	rs1147707	-0.3139	0.3881	T/C	3.59e-114	cis	X	X	X		X		X	X	X	Fenland Study - Science	AGES Cohort, INTERVAL Study
SeqId_13112_179	FSTL1	Follistatin-related protein 1	rs1147709	0.1506	0.27673	G/A	4.36516e-08	cis										INTERVAL Study	NA
SeqId_13112_179	FSTL1	Follistatin-related protein 1	rs1147712	0.1564	0.30891	T/C	3.71535e-09	cis										INTERVAL Study	NA
SeqId_13112_179	FSTL1	Follistatin-related protein 1	rs1147714	0.1551	0.32358	T/A	5.01187e-09	cis										INTERVAL Study	NA
SeqId_13112_179	FSTL1	Follistatin-related protein 1	rs1147715	0.1566	0.32249	A/T	3.54813e-09	cis										INTERVAL Study	NA
SeqId_13112_179	FSTL1	Follistatin-related protein 1	rs1147718	0.1584	0.30973	C/T	3.63078e-09	cis										INTERVAL Study	NA
SeqId_13112_179	FSTL1	Follistatin-related protein 1	rs1259311	0.1534	0.27319	G/A	2.51189e-08	cis										INTERVAL Study	NA
SeqId_13112_179	FSTL1	Follistatin-related protein 1	rs1259329	-0.155	0.27298	G/C	1.86209e-08	cis										INTERVAL Study	NA
SeqId_13112_179	FSTL1	Follistatin-related protein 1	rs1259331	-0.1551	0.27628	T/C	1.7378e-08	cis										INTERVAL Study	NA
SeqId_13112_179	FSTL1	Follistatin-related protein 1	rs1259332	-0.156	0.27584	A/G	1.41254e-08	cis										INTERVAL Study	NA
SeqId_13112_179	FSTL1	Follistatin-related protein 1	rs1259334	-0.156	0.27337	T/C	1.54882e-08	cis										INTERVAL Study	NA
SeqId_13112_179	FSTL1	Follistatin-related protein 1	rs1259336	-0.1532	0.27333	G/A	2.81838e-08	cis										INTERVAL Study	NA
SeqId_13112_179	FSTL1	Follistatin-related protein 1	rs1259337	-0.1545	0.27312	T/C	2.0893e-08	cis										INTERVAL Study	NA
SeqId_13112_179	FSTL1	Follistatin-related protein 1	rs1259338	-0.1545	0.2737	A/G	2.13796e-08	cis										INTERVAL Study	NA
SeqId_13112_179	FSTL1	Follistatin-related protein 1	rs1259456	0.1572	0.30879	G/A	5.49541e-09	cis										INTERVAL Study	NA
SeqId_13112_179	FSTL1	Follistatin-related protein 1	rs1259471	0.1533	0.27589	T/A	2.51189e-08	cis										INTERVAL Study	NA
SeqId_13112_179	FSTL1	Follistatin-related protein 1	rs1259472	0.1544	0.27664	C/T	1.90546e-08	cis										INTERVAL Study	NA
SeqId_13112_179	FSTL1	Follistatin-related protein 1	rs1259473	0.1517	0.27554	T/C	3.46737e-08	cis										INTERVAL Study	NA
SeqId_13112_179	FSTL1	Follistatin-related protein 1	rs1262395	0.1585	0.30874	C/A	3.46737e-09	cis										INTERVAL Study	NA
SeqId_13112_179	FSTL1	Follistatin-related protein 1	rs1267675	-0.1539	0.27426	G/A	2.34423e-08	cis										INTERVAL Study	NA
SeqId_13112_179	FSTL1	Follistatin-related protein 1	rs1270209	0.1575	0.29084	T/A	5.12861e-09	cis										INTERVAL Study	NA
SeqId_13112_179	FSTL1	Follistatin-related protein 1	rs1272257	0.1598	0.30728	A/G	3.31131e-09	cis										INTERVAL Study	NA
SeqId_13112_179	FSTL1	Follistatin-related protein 1	rs1520881	-0.1536	0.27525	C/T	2.18776e-08	cis										INTERVAL Study	NA
SeqId_13112_179	FSTL1	Follistatin-related protein 1	rs1716835	-0.1551	0.27254	A/G	1.90546e-08	cis										INTERVAL Study	NA
SeqId_13112_179	FSTL1	Follistatin-related protein 1	rs1716837	-0.1536	0.27624	T/C	2.75423e-08	cis										INTERVAL Study	NA
SeqId_13112_179	FSTL1	Follistatin-related protein 1	rs1733296	-0.1518	0.27746	C/T	3.98107e-08	cis										INTERVAL Study	NA
SeqId_13112_179	FSTL1	Follistatin-related protein 1	rs1733299	-0.1517	0.27362	G/C	4.46684e-08	cis										INTERVAL Study	NA
SeqId_13112_179	FSTL1	Follistatin-related protein 1	rs1733301	-0.1538	0.27599	C/T	2.23872e-08	cis										INTERVAL Study	NA
SeqId_13112_179	FSTL1	Follistatin-related protein 1	rs1733303	-0.1525	0.2738	T/C	3.23594e-08	cis										INTERVAL Study	NA
SeqId_13112_179	FSTL1	Follistatin-related protein 1	rs1733304	-0.1532	0.27548	G/C	2.51189e-08	cis										INTERVAL Study	NA
SeqId_13112_179	FSTL1	Follistatin-related protein 1	rs1733306	-0.156	0.27512	T/G	1.31826e-08	cis										INTERVAL Study	NA
SeqId_13112_179	FSTL1	Follistatin-related protein 1	rs1733307	-0.156	0.27546	C/T	1.34896e-08	cis										INTERVAL Study	NA
SeqId_13112_179	FSTL1	Follistatin-related protein 1	rs1733319	0.1541	0.27324	T/C	2.29087e-08	cis										INTERVAL Study	NA
SeqId_13112_179	FSTL1	Follistatin-related protein 1	rs2700261	-0.1698	0.2747	A/G	4.38e-30	cis										Fenland Study - Science	NA
SeqId_13112_179	FSTL1	Follistatin-related protein 1	rs2700262	0.1588	0.30832	C/T	3.38844e-09	cis										INTERVAL Study	NA
SeqId_13112_179	FSTL1	Follistatin-related protein 1	rs2702155	0.1522	0.27614	C/T	2.95121e-08	cis										INTERVAL Study	NA
SeqId_13112_179	FSTL1	Follistatin-related protein 1	rs34772410	-0.1548	0.27685	CA/C	1.86209e-08	cis										INTERVAL Study	NA
SeqId_13112_179	FSTL1	Follistatin-related protein 1	rs35022337	0.1526	0.27219	T/TA	3.46737e-08	cis										INTERVAL Study	NA
SeqId_13112_179	FSTL1	Follistatin-related protein 1	rs35580951	0.1534	0.27363	A/AAC	2.81838e-08	cis										INTERVAL Study	NA
SeqId_13112_179	FSTL1	Follistatin-related protein 1	rs3974831	-0.1668	0.23778	G/T	2.63027e-08	trans										INTERVAL Study	NA
SeqId_13112_179	FSTL1	Follistatin-related protein 1	rs4676699	-0.1531	0.27561	A/G	2.75423e-08	cis										INTERVAL Study	NA
SeqId_13112_179	FSTL1	Follistatin-related protein 1	rs62143197	-0.1678	0.22311	A/G	3.16228e-08	trans										INTERVAL Study	NA
SeqId_13112_179	FSTL1	Follistatin-related protein 1	rs62143198	-0.171	0.21453	A/G	2.29087e-08	trans	X	X	X		X		X	X	X	INTERVAL Study	NA
SeqId_13112_179	FSTL1	Follistatin-related protein 1	rs6768839	0.1589	0.24393	C/T	3.01995e-08	cis										INTERVAL Study	NA
SeqId_13112_179	FSTL1	Follistatin-related protein 1	rs735138	0.153	0.29218	A/G	1.62181e-08	cis										INTERVAL Study	NA
SeqId_13112_179	FSTL1	Follistatin-related protein 1	rs874477	-0.1575	0.273	C/G	1.07152e-08	cis										INTERVAL Study	NA
SeqId_13112_179	FSTL1	Follistatin-related protein 1	rs874478	-0.1567	0.27583	G/A	1.14815e-08	cis										INTERVAL Study	NA
SeqId_13112_179	FSTL1	Follistatin-related protein 1	rs874479	-0.1561	0.27561	T/G	1.25893e-08	cis										INTERVAL Study	NA
SeqId_13112_179	FSTL1	Follistatin-related protein 1	rs874480	-0.1567	0.27267	T/C	1.25893e-08	cis										INTERVAL Study	NA
SeqId_13112_179	FSTL1	Follistatin-related protein 1	rs9302635	-0.1567	0.1753	T/C	1.58e-17	trans	X	X	X	X	X	X	X	X	X	Fenland Study - Science	NA
SeqId_13112_179	FSTL1	Follistatin-related protein 1	rs9631455	0.1553	0.2733	C/T	1.77828e-08	cis										INTERVAL Study	NA
SeqId_3438_10	FSTL3	Follistatin-related protein 3	rs112418024	-0.3012	0.028	A/G	1.07e-12	cis	X	X	X				X	X	X	Fenland Study - Science	NA
SeqId_3438_10	FSTL3	Follistatin-related protein 3	rs1260326	-0.0962	0.403	T/C	7.52e-14	trans	X	X	X	X	X	X	X	X	X	Fenland Study - Science	NA
SeqId_2948_58	GHR	Growth hormone receptor	rs10038285	0.1607	0.26018	A/G	7.4131e-09	cis										INTERVAL Study	NA
SeqId_2948_58	GHR	Growth hormone receptor	rs10038477	0.1532	0.27133	G/T	2.34423e-08	cis										INTERVAL Study	NA
SeqId_2948_58	GHR	Growth hormone receptor	rs10044169	0.1521	0.27189	A/C	2.88403e-08	cis										INTERVAL Study	NA
SeqId_2948_58	GHR	Growth hormone receptor	rs10050889	0.1616	0.25326	A/T	8.31764e-09	cis										INTERVAL Study	NA
SeqId_2948_58	GHR	Growth hormone receptor	rs10059096	0.1443	0.4563	A/T	3.80189e-09	cis										INTERVAL Study	NA
SeqId_2948_58	GHR	Growth hormone receptor	rs10061833	0.1537	0.27224	G/T	2.0893e-08	cis										INTERVAL Study	NA
SeqId_2948_58	GHR	Growth hormone receptor	rs10063672	-0.1663	0.26343	G/T	2.13796e-09	cis										INTERVAL Study	NA
SeqId_2948_58	GHR	Growth hormone receptor	rs10066141	0.1605	0.39444	T/A	1.7378e-09	cis										INTERVAL Study	NA
SeqId_2948_58	GHR	Growth hormone receptor	rs10074740	0.1556	0.27175	G/T	1.41254e-08	cis										INTERVAL Study	NA
SeqId_2948_58	GHR	Growth hormone receptor	rs10077296	0.1531	0.27168	A/G	2.34423e-08	cis										INTERVAL Study	NA
SeqId_2948_58	GHR	Growth hormone receptor	rs10440651	0.1738	0.43305	G/A	2.39883e-11	cis										INTERVAL Study	NA
SeqId_2948_58	GHR	Growth hormone receptor	rs10440652	-0.2451	0.4077	A/C	9.9e-66	cis										Fenland Study - Science	NA
SeqId_2948_58	GHR	Growth hormone receptor	rs10640419	-0.1687	0.26381	CTTTA/C	1.28825e-09	cis										INTERVAL Study	NA
SeqId_2948_58	GHR	Growth hormone receptor	rs1074263	0.1451	0.45663	A/G	2.88403e-09	cis										INTERVAL Study	NA
SeqId_2948_58	GHR	Growth hormone receptor	rs10941583	0.1573	0.24973	G/A	2.5704e-08	cis										INTERVAL Study	NA
SeqId_2948_58	GHR	Growth hormone receptor	rs11380180	-0.1457	0.45663	T/TA	2.39883e-09	cis										INTERVAL Study	NA
SeqId_2948_58	GHR	Growth hormone receptor	rs11415813	-0.1634	0.26322	CT/C	4.0738e-09	cis										INTERVAL Study	NA
SeqId_2948_58	GHR	Growth hormone receptor	rs11952794	-0.1641	0.24711	C/T	8.70964e-09	cis										INTERVAL Study	NA
SeqId_2948_58	GHR	Growth hormone receptor	rs12513710	0.1603	0.26203	T/C	7.94328e-09	cis										INTERVAL Study	NA
SeqId_2948_58	GHR	Growth hormone receptor	rs12518067	0.1639	0.25379	A/G	5.12861e-09	cis										INTERVAL Study	NA
SeqId_2948_58	GHR	Growth hormone receptor	rs12521311	0.1588	0.261	T/C	1.20226e-08	cis										INTERVAL Study	NA
SeqId_2948_58	GHR	Growth hormone receptor	rs13161702	0.1449	0.45557	C/T	3.01995e-09	cis										INTERVAL Study	NA
SeqId_2948_58	GHR	Growth hormone receptor	rs1345824	0.1493	0.45702	T/G	9.54993e-10	cis										INTERVAL Study	NA
SeqId_2948_58	GHR	Growth hormone receptor	rs1423653	0.1455	0.45739	T/A	2.63027e-09	cis										INTERVAL Study	NA
SeqId_2948_58	GHR	Growth hormone receptor	rs1423656	0.144	0.45661	G/T	4.57088e-09	cis										INTERVAL Study	NA
SeqId_2948_58	GHR	Growth hormone receptor	rs148225690	-0.1355	0.47274	CAA/C	3.63078e-08	cis										INTERVAL Study	NA
SeqId_2948_58	GHR	Growth hormone receptor	rs1593071	0.1455	0.4586	C/A	2.81838e-09	cis										INTERVAL Study	NA
SeqId_2948_58	GHR	Growth hormone receptor	rs1833906	-0.1369	0.46326	T/C	2.81838e-08	cis										INTERVAL Study	NA
SeqId_2948_58	GHR	Growth hormone receptor	rs1862630	0.1446	0.45683	A/C	3.16228e-09	cis										INTERVAL Study	NA
SeqId_2948_58	GHR	Growth hormone receptor	rs1895457	0.1465	0.45735	A/G	2.0893e-09	cis										INTERVAL Study	NA
SeqId_2948_58	GHR	Growth hormone receptor	rs2014958	0.1485	0.4573	C/G	1.31826e-09	cis										INTERVAL Study	NA
SeqId_2948_58	GHR	Growth hormone receptor	rs2113088	0.1457	0.45687	T/C	2.63027e-09	cis										INTERVAL Study	NA
SeqId_2948_58	GHR	Growth hormone receptor	rs230807	-0.1465	0.45712	C/T	2.0893e-09	cis										INTERVAL Study	NA
SeqId_2948_58	GHR	Growth hormone receptor	rs230810	-0.1475	0.4565	G/A	1.65959e-09	cis										INTERVAL Study	NA
SeqId_2948_58	GHR	Growth hormone receptor	rs230812	-0.1458	0.45887	A/C	2.75423e-09	cis										INTERVAL Study	NA
SeqId_2948_58	GHR	Growth hormone receptor	rs230813	-0.1452	0.45666	C/G	3.0903e-09	cis										INTERVAL Study	NA
SeqId_2948_58	GHR	Growth hormone receptor	rs230814	-0.1453	0.45791	A/G	2.95121e-09	cis										INTERVAL Study	NA
SeqId_2948_58	GHR	Growth hormone receptor	rs230816	-0.1486	0.45751	G/A	1.34896e-09	cis										INTERVAL Study	NA
SeqId_2948_58	GHR	Growth hormone receptor	rs230820	-0.146	0.45679	C/A	2.5704e-09	cis										INTERVAL Study	NA
SeqId_2948_58	GHR	Growth hormone receptor	rs2459629	-0.1464	0.45752	T/G	2.18776e-09	cis										INTERVAL Study	NA
SeqId_2948_58	GHR	Growth hormone receptor	rs28551699	-0.17	0.26194	C/G	1.12202e-09	cis										INTERVAL Study	NA
SeqId_2948_58	GHR	Growth hormone receptor	rs2910851	0.1464	0.45673	A/G	2.18776e-09	cis										INTERVAL Study	NA
SeqId_2948_58	GHR	Growth hormone receptor	rs2910855	0.146	0.45738	T/C	2.45471e-09	cis										INTERVAL Study	NA
SeqId_2948_58	GHR	Growth hormone receptor	rs2910856	0.1464	0.45714	G/T	2.18776e-09	cis										INTERVAL Study	NA
SeqId_2948_58	GHR	Growth hormone receptor	rs2910862	0.1464	0.45689	A/G	2.23872e-09	cis										INTERVAL Study	NA
SeqId_2948_58	GHR	Growth hormone receptor	rs2910864	0.1463	0.45746	C/T	2.23872e-09	cis										INTERVAL Study	NA
SeqId_2948_58	GHR	Growth hormone receptor	rs2910868	0.1461	0.45676	G/A	2.34423e-09	cis										INTERVAL Study	NA
SeqId_2948_58	GHR	Growth hormone receptor	rs2910869	0.1461	0.45708	T/C	2.13796e-09	cis										INTERVAL Study	NA
SeqId_2948_58	GHR	Growth hormone receptor	rs2910872	0.1509	0.45757	A/G	6.76083e-10	cis										INTERVAL Study	NA
SeqId_2948_58	GHR	Growth hormone receptor	rs2910873	0.1482	0.45727	A/C	1.54882e-09	cis										INTERVAL Study	NA
SeqId_2948_58	GHR	Growth hormone receptor	rs2910875	0.1494	0.45656	A/G	9.12011e-10	cis										INTERVAL Study	NA
SeqId_2948_58	GHR	Growth hormone receptor	rs2910881	-0.148	0.46297	C/G	2.18776e-09	cis										INTERVAL Study	NA
SeqId_2948_58	GHR	Growth hormone receptor	rs2972748	0.1456	0.45676	A/G	2.51189e-09	cis										INTERVAL Study	NA
SeqId_2948_58	GHR	Growth hormone receptor	rs2972767	0.1452	0.45694	A/G	2.75423e-09	cis										INTERVAL Study	NA
SeqId_2948_58	GHR	Growth hormone receptor	rs2972770	0.1474	0.45723	A/G	1.62181e-09	cis										INTERVAL Study	NA
SeqId_2948_58	GHR	Growth hormone receptor	rs2972783	0.1391	0.43933	C/T	1.69824e-08	cis										INTERVAL Study	NA
SeqId_2948_58	GHR	Growth hormone receptor	rs2972992	0.1454	0.45483	A/G	2.81838e-09	cis										INTERVAL Study	NA
SeqId_2948_58	GHR	Growth hormone receptor	rs2972994	0.145	0.45669	A/G	2.88403e-09	cis										INTERVAL Study	NA
SeqId_2948_58	GHR	Growth hormone receptor	rs2972998	0.1456	0.45695	T/G	2.69153e-09	cis										INTERVAL Study	NA
SeqId_2948_58	GHR	Growth hormone receptor	rs2972999	0.1464	0.45723	C/A	2.18776e-09	cis										INTERVAL Study	NA
SeqId_2948_58	GHR	Growth hormone receptor	rs2973000	0.1469	0.45735	T/C	1.90546e-09	cis										INTERVAL Study	NA
SeqId_2948_58	GHR	Growth hormone receptor	rs2973001	0.1449	0.45662	T/A	3.23594e-09	cis										INTERVAL Study	NA
SeqId_2948_58	GHR	Growth hormone receptor	rs2973006	0.1454	0.45725	T/A	2.95121e-09	cis										INTERVAL Study	NA
SeqId_2948_58	GHR	Growth hormone receptor	rs2973010	0.1508	0.41815	A/G	1.38038e-08	cis										INTERVAL Study	NA
SeqId_2948_58	GHR	Growth hormone receptor	rs2973011	0.1478	0.45738	C/T	1.51356e-09	cis										INTERVAL Study	NA
SeqId_2948_58	GHR	Growth hormone receptor	rs2973015	0.1501	0.45567	G/A	8.91251e-10	cis										INTERVAL Study	NA
SeqId_2948_58	GHR	Growth hormone receptor	rs2973018	0.1485	0.45708	T/C	1.23027e-09	cis										INTERVAL Study	NA
SeqId_2948_58	GHR	Growth hormone receptor	rs2973023	0.1491	0.45748	G/C	1.02329e-09	cis										INTERVAL Study	NA
SeqId_2948_58	GHR	Growth hormone receptor	rs2973029	0.145	0.45669	C/T	2.88403e-09	cis										INTERVAL Study	NA
SeqId_2948_58	GHR	Growth hormone receptor	rs2973031	0.1448	0.45674	A/G	3.01995e-09	cis										INTERVAL Study	NA
SeqId_2948_58	GHR	Growth hormone receptor	rs33966362	-0.1481	0.45741	CT/C	1.31826e-09	cis										INTERVAL Study	NA
SeqId_2948_58	GHR	Growth hormone receptor	rs33972388	0.148	0.46095	T/TG	1.69824e-09	cis										INTERVAL Study	NA
SeqId_2948_58	GHR	Growth hormone receptor	rs33977987	0.1671	0.26235	T/TG	2.0893e-09	cis										INTERVAL Study	NA
SeqId_2948_58	GHR	Growth hormone receptor	rs34003921	0.143	0.45963	A/AATAG	5.24807e-09	cis										INTERVAL Study	NA
SeqId_2948_58	GHR	Growth hormone receptor	rs34502855	0.147	0.43054	A/G	3.46737e-09	cis										INTERVAL Study	NA
SeqId_2948_58	GHR	Growth hormone receptor	rs34646635	-0.1897	0.20331	T/TC	3.46737e-09	cis										INTERVAL Study	NA
SeqId_2948_58	GHR	Growth hormone receptor	rs34742008	0.1527	0.45292	A/G	6.60693e-10	cis										INTERVAL Study	NA
SeqId_2948_58	GHR	Growth hormone receptor	rs34918355	-0.1622	0.2617	T/TA	5.24807e-09	cis										INTERVAL Study	NA
SeqId_2948_58	GHR	Growth hormone receptor	rs35289008	-0.1465	0.45232	G/GA	3.38844e-09	cis										INTERVAL Study	NA
SeqId_2948_58	GHR	Growth hormone receptor	rs36035420	-0.2146	0.14947	A/AC	4.46684e-08	cis										INTERVAL Study	NA
SeqId_2948_58	GHR	Growth hormone receptor	rs3884519	-0.1645	0.26268	A/G	3.38844e-09	cis										INTERVAL Study	NA
SeqId_2948_58	GHR	Growth hormone receptor	rs4041462	0.1426	0.45572	T/TTTA	6.30957e-09	cis										INTERVAL Study	NA
SeqId_2948_58	GHR	Growth hormone receptor	rs4073475	-0.1662	0.26193	G/C	2.95121e-09	cis										INTERVAL Study	NA
SeqId_2948_58	GHR	Growth hormone receptor	rs4073476	-0.17	0.26078	C/A	1.34896e-09	cis										INTERVAL Study	NA
SeqId_2948_58	GHR	Growth hormone receptor	rs4242116	0.1616	0.25323	G/A	8.31764e-09	cis										INTERVAL Study	NA
SeqId_2948_58	GHR	Growth hormone receptor	rs4242117	0.1638	0.26201	A/C	3.80189e-09	cis										INTERVAL Study	NA
SeqId_2948_58	GHR	Growth hormone receptor	rs4242118	0.1622	0.2621	T/C	5.24807e-09	cis										INTERVAL Study	NA
SeqId_2948_58	GHR	Growth hormone receptor	rs4242119	0.1502	0.27025	G/A	4.89779e-08	cis										INTERVAL Study	NA
SeqId_2948_58	GHR	Growth hormone receptor	rs4273617	0.1521	0.27258	A/G	2.88403e-08	cis										INTERVAL Study	NA
SeqId_2948_58	GHR	Growth hormone receptor	rs4315928	0.1612	0.26269	T/C	6.60693e-09	cis										INTERVAL Study	NA
SeqId_2948_58	GHR	Growth hormone receptor	rs4357041	-0.1679	0.26028	C/T	2.0893e-09	cis										INTERVAL Study	NA
SeqId_2948_58	GHR	Growth hormone receptor	rs4357043	-0.1694	0.262	G/C	1.23027e-09	cis										INTERVAL Study	NA
SeqId_2948_58	GHR	Growth hormone receptor	rs4394131	-0.1658	0.26193	A/T	2.81838e-09	cis										INTERVAL Study	NA
SeqId_2948_58	GHR	Growth hormone receptor	rs4518410	-0.1674	0.2632	G/A	1.77828e-09	cis										INTERVAL Study	NA
SeqId_2948_58	GHR	Growth hormone receptor	rs4523006	-0.1693	0.26164	A/G	1.25893e-09	cis										INTERVAL Study	NA
SeqId_2948_58	GHR	Growth hormone receptor	rs4547964	0.1648	0.26167	A/G	2.95121e-09	cis										INTERVAL Study	NA
SeqId_2948_58	GHR	Growth hormone receptor	rs4590183	-0.1671	0.2622	C/T	2.13796e-09	cis										INTERVAL Study	NA
SeqId_2948_58	GHR	Growth hormone receptor	rs4610468	-0.1657	0.26365	C/T	2.69153e-09	cis										INTERVAL Study	NA
SeqId_2948_58	GHR	Growth hormone receptor	rs4612114	0.1634	0.26282	A/C	4.16869e-09	cis										INTERVAL Study	NA
SeqId_2948_58	GHR	Growth hormone receptor	rs4631220	0.1638	0.26166	C/T	3.80189e-09	cis										INTERVAL Study	NA
SeqId_2948_58	GHR	Growth hormone receptor	rs4866942	-0.1572	0.45616	C/T	2.63027e-10	cis	X	X	X	X	X	X	X	X	X	INTERVAL Study	NA
SeqId_2948_58	GHR	Growth hormone receptor	rs4866947	0.1536	0.27234	A/T	2.18776e-08	cis										INTERVAL Study	NA
SeqId_2948_58	GHR	Growth hormone receptor	rs4866968	-0.1376	0.46307	C/G	2.29087e-08	cis										INTERVAL Study	NA
SeqId_2948_58	GHR	Growth hormone receptor	rs55681913	-0.278481	0.1057	C/No Information	1.7941e-21	cis		X	X		X		X	X	X	AGES Cohort	Fenland Study - Science
SeqId_2948_58	GHR	Growth hormone receptor	rs56350930	-0.1646	0.25421	G/A	4.57088e-09	cis										INTERVAL Study	NA
SeqId_2948_58	GHR	Growth hormone receptor	rs58503604	0.1538	0.27096	T/TC	2.0893e-08	cis										INTERVAL Study	NA
SeqId_2948_58	GHR	Growth hormone receptor	rs58934290	-0.1681	0.25393	G/A	2.13796e-09	cis										INTERVAL Study	NA
SeqId_2948_58	GHR	Growth hormone receptor	rs6180	0.1501	0.45655	C/A	7.76247e-10	cis										INTERVAL Study	NA
SeqId_2948_58	GHR	Growth hormone receptor	rs62372052	-0.2236	0.11013	G/A	2.45471e-08	cis										INTERVAL Study	NA
SeqId_2948_58	GHR	Growth hormone receptor	rs6451627	-0.1681	0.264	C/T	1.44544e-09	cis										INTERVAL Study	NA
SeqId_2948_58	GHR	Growth hormone receptor	rs6864999	0.1621	0.26197	A/C	5.37032e-09	cis										INTERVAL Study	NA
SeqId_2948_58	GHR	Growth hormone receptor	rs6873545	-0.1703	0.26305	C/T	9.54993e-10	cis										INTERVAL Study	NA
SeqId_2948_58	GHR	Growth hormone receptor	rs6880367	0.1603	0.26203	T/C	8.12831e-09	cis										INTERVAL Study	NA
SeqId_2948_58	GHR	Growth hormone receptor	rs6886047	-0.1638	0.25465	T/A	5.37032e-09	cis										INTERVAL Study	NA
SeqId_2948_58	GHR	Growth hormone receptor	rs6897530	0.1655	0.2623	T/C	2.51189e-09	cis										INTERVAL Study	NA
SeqId_2948_58	GHR	Growth hormone receptor	rs719756	0.1487	0.45718	A/T	1.14815e-09	cis										INTERVAL Study	NA
SeqId_2948_58	GHR	Growth hormone receptor	rs722677	0.1429	0.46568	G/A	4.46684e-09	cis										INTERVAL Study	NA
SeqId_2948_58	GHR	Growth hormone receptor	rs73751227	-0.1647	0.26125	T/G	3.46737e-09	cis										INTERVAL Study	NA
SeqId_2948_58	GHR	Growth hormone receptor	rs7447061	0.1608	0.26249	C/G	7.07946e-09	cis										INTERVAL Study	NA
SeqId_2948_58	GHR	Growth hormone receptor	rs756948591	-0.1465	0.45721	CA/C	1.94984e-09	cis										INTERVAL Study	NA
SeqId_2948_58	GHR	Growth hormone receptor	rs76004335	0.1443	0.45561	C/T	3.63078e-09	cis										INTERVAL Study	NA
SeqId_2948_58	GHR	Growth hormone receptor	rs76551661	0.1443	0.45561	C/T	3.63078e-09	cis										INTERVAL Study	NA
SeqId_2948_58	GHR	Growth hormone receptor	rs7701605	0.1621	0.25385	T/G	7.58578e-09	cis										INTERVAL Study	NA
SeqId_2948_58	GHR	Growth hormone receptor	rs7715032	-0.1689	0.26375	C/T	1.54882e-09	cis										INTERVAL Study	NA
SeqId_2948_58	GHR	Growth hormone receptor	rs9687709	0.1464	0.4568	G/A	2.04174e-09	cis										INTERVAL Study	NA
SeqId_4374_45	GDF15	Growth/differentiation factor 15	rs10408732	0.433	0.20134	T/C	3.63078e-44	cis										INTERVAL Study	NA
SeqId_4374_45	GDF15	Growth/differentiation factor 15	rs10424912	-0.3724	0.41161	T/C	1.34896e-50	cis										INTERVAL Study	NA
SeqId_4374_45	GDF15	Growth/differentiation factor 15	rs1043063	0.2646	0.35239	T/C	3.38844e-24	cis										INTERVAL Study	NA
SeqId_4374_45	GDF15	Growth/differentiation factor 15	rs1054221	0.4142	0.14706	C/T	3.23594e-33	cis										INTERVAL Study	NA
SeqId_4374_45	GDF15	Growth/differentiation factor 15	rs1054564	0.4125	0.15058	C/G	7.24436e-34	cis										INTERVAL Study	NA
SeqId_4374_45	GDF15	Growth/differentiation factor 15	rs1055150	0.2892	0.47357	G/C	4.57088e-33	cis										INTERVAL Study	NA
SeqId_4374_45	GDF15	Growth/differentiation factor 15	rs10577640	0.3156	0.06512	CAT/C	5.37032e-09	cis										INTERVAL Study	NA
SeqId_4374_45	GDF15	Growth/differentiation factor 15	rs1058587	0.5664	0.25153	G/C	7.94328e-99	cis										INTERVAL Study	NA
SeqId_4374_45	GDF15	Growth/differentiation factor 15	rs1058587	0.409708	0.2382	G/No Information	1.04481e-102	cis										AGES Cohort	NA
SeqId_4374_45	GDF15	Growth/differentiation factor 15	rs1059022	-0.3851	0.18092	T/C	7.76247e-35	cis										INTERVAL Study	NA
SeqId_4374_45	GDF15	Growth/differentiation factor 15	rs1059369	-0.1919	0.22502	A/T	8.51138e-11	cis										INTERVAL Study	NA
SeqId_4374_45	GDF15	Growth/differentiation factor 15	rs11086109	0.1717	0.47155	C/T	2.0893e-12	cis										INTERVAL Study	NA
SeqId_4374_45	GDF15	Growth/differentiation factor 15	rs111615037	0.4276	0.03073	A/G	6.30957e-09	cis										INTERVAL Study	NA
SeqId_4374_45	GDF15	Growth/differentiation factor 15	rs111642420	0.5319	0.25239	A/AT	2.51189e-84	cis										INTERVAL Study	NA
SeqId_4374_45	GDF15	Growth/differentiation factor 15	rs111682204	0.1948	0.13629	C/T	3.38844e-08	cis										INTERVAL Study	NA
SeqId_4374_45	GDF15	Growth/differentiation factor 15	rs112125416	0.3521	0.05652	A/G	1.94984e-10	cis										INTERVAL Study	NA
SeqId_4374_45	GDF15	Growth/differentiation factor 15	rs112883268	-0.3481	0.12277	T/G	2.88403e-19	cis										INTERVAL Study	NA
SeqId_4374_45	GDF15	Growth/differentiation factor 15	rs113323060	0.3842	0.18177	T/TGGAAG	7.76247e-35	cis										INTERVAL Study	NA
SeqId_4374_45	GDF15	Growth/differentiation factor 15	rs113329334	0.6647	0.01195	T/C	3.46737e-08	cis										INTERVAL Study	NA
SeqId_4374_45	GDF15	Growth/differentiation factor 15	rs11338117	-0.4365	0.20719	CT/C	8.91251e-46	cis										INTERVAL Study	NA
SeqId_4374_45	GDF15	Growth/differentiation factor 15	rs113465793	0.21	0.14352	C/A	2.13796e-09	cis										INTERVAL Study	NA
SeqId_4374_45	GDF15	Growth/differentiation factor 15	rs113700483	-0.4633	0.04178	A/G	3.01995e-12	cis										INTERVAL Study	NA
SeqId_4374_45	GDF15	Growth/differentiation factor 15	rs116399833	0.5417	0.2365	A/C	1.51356e-78	cis										INTERVAL Study	NA
SeqId_4374_45	GDF15	Growth/differentiation factor 15	rs11668719	0.1714	0.46736	C/T	1.77828e-12	cis										INTERVAL Study	NA
SeqId_4374_45	GDF15	Growth/differentiation factor 15	rs11670449	-0.2592	0.10245	G/A	6.30957e-09	cis										INTERVAL Study	NA
SeqId_4374_45	GDF15	Growth/differentiation factor 15	rs11671863	0.1582	0.36756	A/C	2.39883e-09	cis										INTERVAL Study	NA
SeqId_4374_45	GDF15	Growth/differentiation factor 15	rs116986030	0.4075	0.04974	A/G	4.7863e-12	cis										INTERVAL Study	NA
SeqId_4374_45	GDF15	Growth/differentiation factor 15	rs117110356	0.5627	0.24571	A/T	3.38844e-96	cis										INTERVAL Study	NA
SeqId_4374_45	GDF15	Growth/differentiation factor 15	rs11880916	0.4397	0.19566	G/A	2.45471e-45	cis										INTERVAL Study	NA
SeqId_4374_45	GDF15	Growth/differentiation factor 15	rs11881403	0.2695	0.48017	A/G	6.30957e-28	cis										INTERVAL Study	NA
SeqId_4374_45	GDF15	Growth/differentiation factor 15	rs12104325	-0.3393	0.42094	A/G	1.04713e-41	cis										INTERVAL Study	NA
SeqId_4374_45	GDF15	Growth/differentiation factor 15	rs1227731	0.4051	0.15113	A/G	7.24436e-33	cis										INTERVAL Study	NA
SeqId_4374_45	GDF15	Growth/differentiation factor 15	rs1227731	0.2874	0.1489	A/G	1.31e-65	cis										Fenland Study - Science	NA
SeqId_4374_45	GDF15	Growth/differentiation factor 15	rs1227732	0.4295	0.19736	G/T	2.63027e-45	cis										INTERVAL Study	NA
SeqId_4374_45	GDF15	Growth/differentiation factor 15	rs1227733	0.4315	0.19714	G/A	9.77237e-46	cis										INTERVAL Study	NA
SeqId_4374_45	GDF15	Growth/differentiation factor 15	rs1227734	0.4172	0.15096	T/C	1.1749e-34	cis										INTERVAL Study	NA
SeqId_4374_45	GDF15	Growth/differentiation factor 15	rs1227734	0.2882	0.1482	T/C	9.716e-66	cis										Fenland Study - Nature Communications	NA
SeqId_4374_45	GDF15	Growth/differentiation factor 15	rs12460909	-0.3292	0.41109	A/G	3.01995e-39	cis										INTERVAL Study	NA
SeqId_4374_45	GDF15	Growth/differentiation factor 15	rs12461382	-0.1972	0.22538	T/C	3.54813e-11	cis										INTERVAL Study	NA
SeqId_4374_45	GDF15	Growth/differentiation factor 15	rs12462034	0.3619	0.20348	C/T	6.16595e-29	cis										INTERVAL Study	NA
SeqId_4374_45	GDF15	Growth/differentiation factor 15	rs12610756	0.2495	0.12959	G/A	3.01995e-10	cis										INTERVAL Study	NA
SeqId_4374_45	GDF15	Growth/differentiation factor 15	rs12610811	0.355	0.4448	G/C	5.37032e-47	cis										INTERVAL Study	NA
SeqId_4374_45	GDF15	Growth/differentiation factor 15	rs12710316	0.3603	0.13568	T/C	1.77828e-23	cis										INTERVAL Study	NA
SeqId_4374_45	GDF15	Growth/differentiation factor 15	rs12977553	0.2577	0.13537	A/G	2.51189e-12	cis										INTERVAL Study	NA
SeqId_4374_45	GDF15	Growth/differentiation factor 15	rs12978101	0.222	0.1473	A/C	5.88844e-10	cis										INTERVAL Study	NA
SeqId_4374_45	GDF15	Growth/differentiation factor 15	rs12979706	-0.3653	0.18814	A/G	8.31764e-32	cis										INTERVAL Study	NA
SeqId_4374_45	GDF15	Growth/differentiation factor 15	rs1363120	0.432	0.2023	G/C	2.13796e-44	cis										INTERVAL Study	NA
SeqId_4374_45	GDF15	Growth/differentiation factor 15	rs138041211	0.5407	0.04582	A/G	1.31826e-16	cis										INTERVAL Study	NA
SeqId_4374_45	GDF15	Growth/differentiation factor 15	rs138185133	0.4537	0.0269	C/T	3.89045e-08	cis	X	X	X		X		X	X	X	INTERVAL Study	NA
SeqId_4374_45	GDF15	Growth/differentiation factor 15	rs139242800	0.5537	0.24287	T/C	3.71535e-91	cis										INTERVAL Study	NA
SeqId_4374_45	GDF15	Growth/differentiation factor 15	rs139531520	-0.4313	0.03466	A/G	1e-08	cis										INTERVAL Study	NA
SeqId_4374_45	GDF15	Growth/differentiation factor 15	rs139751608	0.5178	0.02099	A/G	1.44544e-08	cis										INTERVAL Study	NA
SeqId_4374_45	GDF15	Growth/differentiation factor 15	rs145536188	0.3532	0.04237	G/A	1.65959e-08	cis										INTERVAL Study	NA
SeqId_4374_45	GDF15	Growth/differentiation factor 15	rs147065945	0.2212	0.15777	CT/C	1e-09	cis										INTERVAL Study	NA
SeqId_4374_45	GDF15	Growth/differentiation factor 15	rs149920727	0.2533	0.13933	T/C	1.31826e-11	cis										INTERVAL Study	NA
SeqId_4374_45	GDF15	Growth/differentiation factor 15	rs150286074	-0.2429	0.10472	G/A	2.69153e-08	cis										INTERVAL Study	NA
SeqId_4374_45	GDF15	Growth/differentiation factor 15	rs1560117	0.17	0.47402	T/C	3.0903e-12	cis										INTERVAL Study	NA
SeqId_4374_45	GDF15	Growth/differentiation factor 15	rs16982345	0.5682	0.25495	A/G	5.7544e-99	cis										INTERVAL Study	NA
SeqId_4374_45	GDF15	Growth/differentiation factor 15	rs17725099	0.5211	0.25723	A/G	1.09648e-84	cis										INTERVAL Study	NA
SeqId_4374_45	GDF15	Growth/differentiation factor 15	rs1804826	-0.1945	0.2257	T/G	5.62341e-11	cis										INTERVAL Study	NA
SeqId_4374_45	GDF15	Growth/differentiation factor 15	rs1985157	0.1925	0.41439	C/T	1e-14	cis										INTERVAL Study	NA
SeqId_4374_45	GDF15	Growth/differentiation factor 15	rs200011234	0.1936	0.13547	G/GAC	4.46684e-08	cis										INTERVAL Study	NA
SeqId_4374_45	GDF15	Growth/differentiation factor 15	rs200945193	-0.1757	0.22781	CA/C	2.75423e-09	cis										INTERVAL Study	NA
SeqId_4374_45	GDF15	Growth/differentiation factor 15	rs202084204	0.2407	0.11094	CT/C	6.16595e-10	cis										INTERVAL Study	NA
SeqId_4374_45	GDF15	Growth/differentiation factor 15	rs2303693	0.1974	0.13605	T/C	2.34423e-08	cis										INTERVAL Study	NA
SeqId_4374_45	GDF15	Growth/differentiation factor 15	rs28568614	0.3837	0.43762	G/A	1.65959e-54	cis										INTERVAL Study	NA
SeqId_4374_45	GDF15	Growth/differentiation factor 15	rs28735394	0.374	0.14131	G/A	2.88403e-26	cis										INTERVAL Study	NA
SeqId_4374_45	GDF15	Growth/differentiation factor 15	rs3195944	0.3711	0.14563	G/A	2.13796e-25	cis										INTERVAL Study	NA
SeqId_4374_45	GDF15	Growth/differentiation factor 15	rs34210970	0.2426	0.14604	T/C	1.12202e-11	cis										INTERVAL Study	NA
SeqId_4374_45	GDF15	Growth/differentiation factor 15	rs34245711	0.4956	0.24611	CA/C	1.1749e-71	cis										INTERVAL Study	NA
SeqId_4374_45	GDF15	Growth/differentiation factor 15	rs34324263	-0.2823	0.24482	CT/C	4.89779e-18	cis										INTERVAL Study	NA
SeqId_4374_45	GDF15	Growth/differentiation factor 15	rs34345957	0.4003	0.15276	T/TG	2.34423e-31	cis										INTERVAL Study	NA
SeqId_4374_45	GDF15	Growth/differentiation factor 15	rs34809770	0.203	0.40477	CT/C	4.36516e-13	cis										INTERVAL Study	NA
SeqId_4374_45	GDF15	Growth/differentiation factor 15	rs34937778	-0.3461	0.18438	A/G	6.45654e-28	cis										INTERVAL Study	NA
SeqId_4374_45	GDF15	Growth/differentiation factor 15	rs35056431	0.2477	0.14966	G/GT	1.20226e-11	cis										INTERVAL Study	NA
SeqId_4374_45	GDF15	Growth/differentiation factor 15	rs35162418	0.2613	0.20238	CA/C	2.51189e-14	cis										INTERVAL Study	NA
SeqId_4374_45	GDF15	Growth/differentiation factor 15	rs35258642	0.2323	0.14578	T/C	1.07152e-10	cis										INTERVAL Study	NA
SeqId_4374_45	GDF15	Growth/differentiation factor 15	rs35319012	0.3949	0.14958	A/T	2.95121e-29	cis										INTERVAL Study	NA
SeqId_4374_45	GDF15	Growth/differentiation factor 15	rs35534364	-0.3295	0.07705	CG/C	1.58489e-10	cis										INTERVAL Study	NA
SeqId_4374_45	GDF15	Growth/differentiation factor 15	rs35673587	0.3989	0.15195	T/A	2.34423e-31	cis										INTERVAL Study	NA
SeqId_4374_45	GDF15	Growth/differentiation factor 15	rs35673587	0.245919	0.1374	T/No Information	3.12301e-23	cis										AGES Cohort	NA
SeqId_4374_45	GDF15	Growth/differentiation factor 15	rs35911336	0.3561	0.14399	G/A	6.60693e-24	cis										INTERVAL Study	NA
SeqId_4374_45	GDF15	Growth/differentiation factor 15	rs35960487	-0.1736	0.49019	CA/C	2.63027e-12	cis										INTERVAL Study	NA
SeqId_4374_45	GDF15	Growth/differentiation factor 15	rs3746181	0.4337	0.20076	G/A	2.13796e-44	cis										INTERVAL Study	NA
SeqId_4374_45	GDF15	Growth/differentiation factor 15	rs3746183	0.2182	0.15363	A/C	4.36516e-10	cis										INTERVAL Study	NA
SeqId_4374_45	GDF15	Growth/differentiation factor 15	rs3787023	0.2914	0.47185	A/G	7.76247e-34	cis										INTERVAL Study	NA
SeqId_4374_45	GDF15	Growth/differentiation factor 15	rs3859570	0.1862	0.43075	C/T	9.12011e-14	cis										INTERVAL Study	NA
SeqId_4374_45	GDF15	Growth/differentiation factor 15	rs45543339	0.5755	0.25864	T/C	1.44544e-99	cis	X	X	X		X		X	X	X	INTERVAL Study	NA
SeqId_4374_45	GDF15	Growth/differentiation factor 15	rs4808787	-0.2543	0.36485	G/A	4.36516e-20	cis										INTERVAL Study	NA
SeqId_4374_45	GDF15	Growth/differentiation factor 15	rs4808790	-0.1729	0.22948	C/G	6.60693e-09	cis										INTERVAL Study	NA
SeqId_4374_45	GDF15	Growth/differentiation factor 15	rs4808791	-0.1844	0.22892	A/G	6.16595e-10	cis										INTERVAL Study	NA
SeqId_4374_45	GDF15	Growth/differentiation factor 15	rs4808795	-0.1901	0.22717	A/G	1.62181e-10	cis										INTERVAL Study	NA
SeqId_4374_45	GDF15	Growth/differentiation factor 15	rs4808798	0.1708	0.4675	C/G	2.29087e-12	cis										INTERVAL Study	NA
SeqId_4374_45	GDF15	Growth/differentiation factor 15	rs57419676	-0.3768	0.18895	T/C	4.16869e-33	cis										INTERVAL Study	NA
SeqId_4374_45	GDF15	Growth/differentiation factor 15	rs5827412	0.1915	0.41422	T/TAGAAAAAAA	1.23027e-14	cis										INTERVAL Study	NA
SeqId_4374_45	GDF15	Growth/differentiation factor 15	rs58835482	0.5521	0.2434	T/TGGGGGCACCCTGA	3.80189e-91	cis										INTERVAL Study	NA
SeqId_4374_45	GDF15	Growth/differentiation factor 15	rs60164552	-0.4061	0.0869	C/G	1.51356e-18	cis										INTERVAL Study	NA
SeqId_4374_45	GDF15	Growth/differentiation factor 15	rs62122399	0.3688	0.13634	G/A	1.86209e-24	cis										INTERVAL Study	NA
SeqId_4374_45	GDF15	Growth/differentiation factor 15	rs62122429	0.4253	0.19824	G/A	1.65959e-44	cis										INTERVAL Study	NA
SeqId_4374_45	GDF15	Growth/differentiation factor 15	rs62122430	0.4049	0.14922	T/A	1.51356e-32	cis										INTERVAL Study	NA
SeqId_4374_45	GDF15	Growth/differentiation factor 15	rs62122433	-0.3902	0.17131	T/C	1.44544e-33	cis										INTERVAL Study	NA
SeqId_4374_45	GDF15	Growth/differentiation factor 15	rs6413435	-0.3608	0.18553	A/G	2.23872e-31	cis										INTERVAL Study	NA
SeqId_4374_45	GDF15	Growth/differentiation factor 15	rs71164401	0.2846	0.11852	AAAAG/A	5.37032e-12	cis										INTERVAL Study	NA
SeqId_4374_45	GDF15	Growth/differentiation factor 15	rs71355881	0.3575	0.13171	A/C	1.44544e-22	cis										INTERVAL Study	NA
SeqId_4374_45	GDF15	Growth/differentiation factor 15	rs7251067	0.1947	0.13631	A/G	3.54813e-08	cis										INTERVAL Study	NA
SeqId_4374_45	GDF15	Growth/differentiation factor 15	rs7253758	-0.3191	0.19944	G/C	1.41254e-24	cis										INTERVAL Study	NA
SeqId_4374_45	GDF15	Growth/differentiation factor 15	rs7254789	-0.3784	0.18795	C/T	1.94984e-33	cis										INTERVAL Study	NA
SeqId_4374_45	GDF15	Growth/differentiation factor 15	rs72620570	0.3034	0.12655	T/C	1.38038e-13	cis										INTERVAL Study	NA
SeqId_4374_45	GDF15	Growth/differentiation factor 15	rs73009453	-0.3469	0.04852	T/C	9.33254e-09	cis										INTERVAL Study	NA
SeqId_4374_45	GDF15	Growth/differentiation factor 15	rs73011458	-0.1887	0.24476	G/A	1.77828e-10	cis										INTERVAL Study	NA
SeqId_4374_45	GDF15	Growth/differentiation factor 15	rs74180875	0.2172	0.13764	T/C	5.62341e-09	cis										INTERVAL Study	NA
SeqId_4374_45	GDF15	Growth/differentiation factor 15	rs74180876	0.2319	0.13875	C/T	3.38844e-10	cis										INTERVAL Study	NA
SeqId_4374_45	GDF15	Growth/differentiation factor 15	rs74180880	0.3619	0.13918	G/A	3.71535e-24	cis										INTERVAL Study	NA
SeqId_4374_45	GDF15	Growth/differentiation factor 15	rs74389203	0.2087	0.13219	A/G	5.88844e-09	cis										INTERVAL Study	NA
SeqId_4374_45	GDF15	Growth/differentiation factor 15	rs74497531	0.1927	0.13664	A/G	4.7863e-08	cis										INTERVAL Study	NA
SeqId_4374_45	GDF15	Growth/differentiation factor 15	rs749451	0.3594	0.44464	C/T	6.60693e-48	cis										INTERVAL Study	NA
SeqId_4374_45	GDF15	Growth/differentiation factor 15	rs75245298	0.1941	0.1365	C/T	3.71535e-08	cis										INTERVAL Study	NA
SeqId_4374_45	GDF15	Growth/differentiation factor 15	rs75347775	0.3944	0.2452	A/G	3.21e-175	cis	X	X	X		X	X	X	X	X	Fenland Study - Science	NA
SeqId_4374_45	GDF15	Growth/differentiation factor 15	rs75347775	0.5549	0.24534	A/G	2.63027e-94	cis										INTERVAL Study	NA
SeqId_4374_45	GDF15	Growth/differentiation factor 15	rs75445489	0.1934	0.13612	A/G	4.36516e-08	cis										INTERVAL Study	NA
SeqId_4374_45	GDF15	Growth/differentiation factor 15	rs75681761	0.194	0.13626	A/G	3.80189e-08	cis										INTERVAL Study	NA
SeqId_4374_45	GDF15	Growth/differentiation factor 15	rs75696770	0.1625	0.33176	T/A	1.04713e-08	cis										INTERVAL Study	NA
SeqId_4374_45	GDF15	Growth/differentiation factor 15	rs77543386	0.1897	0.14552	C/T	4.46684e-08	cis										INTERVAL Study	NA
SeqId_4374_45	GDF15	Growth/differentiation factor 15	rs77852139	0.2065	0.13259	G/T	7.76247e-09	cis										INTERVAL Study	NA
SeqId_4374_45	GDF15	Growth/differentiation factor 15	rs78036311	0.2091	0.13246	T/G	5.12861e-09	cis										INTERVAL Study	NA
SeqId_4374_45	GDF15	Growth/differentiation factor 15	rs78061871	0.2049	0.15844	A/G	9.54993e-10	cis										INTERVAL Study	NA
SeqId_4374_45	GDF15	Growth/differentiation factor 15	rs78855479	0.1961	0.13559	T/C	3.01995e-08	cis										INTERVAL Study	NA
SeqId_4374_45	GDF15	Growth/differentiation factor 15	rs79341622	0.1946	0.13627	C/T	3.38844e-08	cis										INTERVAL Study	NA
SeqId_4374_45	GDF15	Growth/differentiation factor 15	rs79888481	0.1943	0.13611	A/G	3.71535e-08	cis										INTERVAL Study	NA
SeqId_4374_45	GDF15	Growth/differentiation factor 15	rs8101249	-0.3892	0.18397	C/A	4.36516e-35	cis										INTERVAL Study	NA
SeqId_4374_45	GDF15	Growth/differentiation factor 15	rs8101992	0.2033	0.13436	G/A	1.14815e-08	cis										INTERVAL Study	NA
SeqId_4374_45	GDF15	Growth/differentiation factor 15	rs8105118	0.3713	0.14502	C/T	2.81838e-26	cis										INTERVAL Study	NA
SeqId_4374_45	GDF15	Growth/differentiation factor 15	rs8105948	-0.3186	0.07379	T/C	1.44544e-10	cis										INTERVAL Study	NA
SeqId_4374_45	GDF15	Growth/differentiation factor 15	rs8106047	0.3001	0.16129	A/T	2.45471e-18	cis										INTERVAL Study	NA
SeqId_4374_45	GDF15	Growth/differentiation factor 15	rs8107222	0.1953	0.13563	T/C	3.31131e-08	cis										INTERVAL Study	NA
SeqId_4374_45	GDF15	Growth/differentiation factor 15	rs888663	0.4378	0.19989	T/G	1.1749e-45	cis										INTERVAL Study	NA
SeqId_9793_145	IGDCC4	Immunoglobulin superfamily DCC subclass member 4	rs10519294	-0.2263	0.17676	C/A	2.45471e-12	cis										INTERVAL Study	NA
SeqId_9793_145	IGDCC4	Immunoglobulin superfamily DCC subclass member 4	rs11071841	-0.1979	0.16133	A/G	5.88844e-09	cis										INTERVAL Study	NA
SeqId_9793_145	IGDCC4	Immunoglobulin superfamily DCC subclass member 4	rs111310111	-0.1818	0.2385	ACTGAGGC/A	2.34423e-10	trans										INTERVAL Study	NA
SeqId_9793_145	IGDCC4	Immunoglobulin superfamily DCC subclass member 4	rs111311984	0.2113	0.17791	CA/C	7.07946e-11	cis										INTERVAL Study	NA
SeqId_9793_145	IGDCC4	Immunoglobulin superfamily DCC subclass member 4	rs111315728	-0.2314	0.14416	T/G	5.12861e-11	cis										INTERVAL Study	NA
SeqId_9793_145	IGDCC4	Immunoglobulin superfamily DCC subclass member 4	rs111393279	-0.2334	0.1702	T/A	1.25893e-12	cis										INTERVAL Study	NA
SeqId_9793_145	IGDCC4	Immunoglobulin superfamily DCC subclass member 4	rs111476814	-0.2371	0.14264	A/G	3.46737e-11	cis										INTERVAL Study	NA
SeqId_9793_145	IGDCC4	Immunoglobulin superfamily DCC subclass member 4	rs111557057	-0.2135	0.184	A/T	4.2658e-11	trans										INTERVAL Study	NA
SeqId_9793_145	IGDCC4	Immunoglobulin superfamily DCC subclass member 4	rs112137391	0.2345	0.16923	T/TG	1.28825e-12	cis										INTERVAL Study	NA
SeqId_9793_145	IGDCC4	Immunoglobulin superfamily DCC subclass member 4	rs112188716	-0.2275	0.17175	CT/C	3.46737e-12	cis										INTERVAL Study	NA
SeqId_9793_145	IGDCC4	Immunoglobulin superfamily DCC subclass member 4	rs112235957	-0.2095	0.12782	T/C	1.12202e-08	trans										INTERVAL Study	NA
SeqId_9793_145	IGDCC4	Immunoglobulin superfamily DCC subclass member 4	rs112357251	-0.2334	0.17059	A/ATTTC	1.1749e-12	cis										INTERVAL Study	NA
SeqId_9793_145	IGDCC4	Immunoglobulin superfamily DCC subclass member 4	rs112546417	0.2111	0.18481	CA/C	9.54993e-11	cis										INTERVAL Study	NA
SeqId_9793_145	IGDCC4	Immunoglobulin superfamily DCC subclass member 4	rs112578929	-0.2205	0.12686	G/A	2.69153e-09	trans										INTERVAL Study	NA
SeqId_9793_145	IGDCC4	Immunoglobulin superfamily DCC subclass member 4	rs112612997	-0.2187	0.17567	CA/C	1.69824e-11	cis										INTERVAL Study	NA
SeqId_9793_145	IGDCC4	Immunoglobulin superfamily DCC subclass member 4	rs112655114	-0.2258	0.17145	G/A	5.49541e-12	cis										INTERVAL Study	NA
SeqId_9793_145	IGDCC4	Immunoglobulin superfamily DCC subclass member 4	rs113295029	-0.2232	0.17545	A/G	4.46684e-12	trans										INTERVAL Study	NA
SeqId_9793_145	IGDCC4	Immunoglobulin superfamily DCC subclass member 4	rs113384480	-0.2456	0.14704	G/T	1.25893e-11	cis										INTERVAL Study	NA
SeqId_9793_145	IGDCC4	Immunoglobulin superfamily DCC subclass member 4	rs113627784	-0.2252	0.1743	T/C	2.81838e-12	trans										INTERVAL Study	NA
SeqId_9793_145	IGDCC4	Immunoglobulin superfamily DCC subclass member 4	rs113757371	-0.2108	0.12122	C/T	2.34423e-08	cis										INTERVAL Study	NA
SeqId_9793_145	IGDCC4	Immunoglobulin superfamily DCC subclass member 4	rs114415438	-0.3719	0.0185	T/C	3.61e-14	cis										Fenland Study - Science	NA
SeqId_9793_145	IGDCC4	Immunoglobulin superfamily DCC subclass member 4	rs11539010	-0.2313	0.17147	A/G	1.44544e-12	cis										INTERVAL Study	NA
SeqId_9793_145	IGDCC4	Immunoglobulin superfamily DCC subclass member 4	rs11629787	-0.2262	0.17983	C/T	1.47911e-12	cis										INTERVAL Study	NA
SeqId_9793_145	IGDCC4	Immunoglobulin superfamily DCC subclass member 4	rs11632957	-0.2273	0.16989	T/C	4.57088e-12	cis										INTERVAL Study	NA
SeqId_9793_145	IGDCC4	Immunoglobulin superfamily DCC subclass member 4	rs11634251	-0.2207	0.17535	T/C	1.25893e-11	cis										INTERVAL Study	NA
SeqId_9793_145	IGDCC4	Immunoglobulin superfamily DCC subclass member 4	rs11635626	-0.2299	0.17286	C/A	1.86209e-12	cis										INTERVAL Study	NA
SeqId_9793_145	IGDCC4	Immunoglobulin superfamily DCC subclass member 4	rs11638458	-0.221	0.17478	C/T	1.25893e-11	cis										INTERVAL Study	NA
SeqId_9793_145	IGDCC4	Immunoglobulin superfamily DCC subclass member 4	rs116720964	0.3779	0.04015	A/C	1.14815e-08	trans										INTERVAL Study	NA
SeqId_9793_145	IGDCC4	Immunoglobulin superfamily DCC subclass member 4	rs12333	-0.1873	0.23668	T/C	7.4131e-11	cis										INTERVAL Study	NA
SeqId_9793_145	IGDCC4	Immunoglobulin superfamily DCC subclass member 4	rs12591729	-0.2309	0.17517	T/C	9.33254e-13	trans										INTERVAL Study	NA
SeqId_9793_145	IGDCC4	Immunoglobulin superfamily DCC subclass member 4	rs12592499	-0.2307	0.16906	T/C	3.38844e-12	cis										INTERVAL Study	NA
SeqId_9793_145	IGDCC4	Immunoglobulin superfamily DCC subclass member 4	rs12595213	-0.2144	0.1303	T/C	8.70964e-09	cis										INTERVAL Study	NA
SeqId_9793_145	IGDCC4	Immunoglobulin superfamily DCC subclass member 4	rs12595536	-0.2266	0.17542	A/T	2.69153e-12	trans										INTERVAL Study	NA
SeqId_9793_145	IGDCC4	Immunoglobulin superfamily DCC subclass member 4	rs12902719	-0.2178	0.17609	G/A	2.88403e-11	trans										INTERVAL Study	NA
SeqId_9793_145	IGDCC4	Immunoglobulin superfamily DCC subclass member 4	rs137997518	1.0403	0.00945	G/A	7.24436e-13	trans										INTERVAL Study	NA
SeqId_9793_145	IGDCC4	Immunoglobulin superfamily DCC subclass member 4	rs140415730	-0.2079	0.12247	A/AGGTGGTG	2.95121e-08	cis										INTERVAL Study	NA
SeqId_9793_145	IGDCC4	Immunoglobulin superfamily DCC subclass member 4	rs141029272	-0.454	0.04521	T/C	9.54993e-14	trans										INTERVAL Study	NA
SeqId_9793_145	IGDCC4	Immunoglobulin superfamily DCC subclass member 4	rs141391585	0.3884	0.04111	C/G	5.01187e-09	cis										INTERVAL Study	NA
SeqId_9793_145	IGDCC4	Immunoglobulin superfamily DCC subclass member 4	rs142196459	-0.2258	0.1718	G/C	5.24807e-12	cis										INTERVAL Study	NA
SeqId_9793_145	IGDCC4	Immunoglobulin superfamily DCC subclass member 4	rs143185395	-0.2424	0.13803	AACTTTGGGCCAGGC/A	2.13796e-11	cis										INTERVAL Study	NA
SeqId_9793_145	IGDCC4	Immunoglobulin superfamily DCC subclass member 4	rs1435125	-0.2282	0.17527	G/A	1.31826e-12	trans										INTERVAL Study	NA
SeqId_9793_145	IGDCC4	Immunoglobulin superfamily DCC subclass member 4	rs1435126	-0.2239	0.17399	T/C	6.0256e-12	trans										INTERVAL Study	NA
SeqId_9793_145	IGDCC4	Immunoglobulin superfamily DCC subclass member 4	rs143814405	1.1281	0.01267	C/T	3.80189e-23	cis										INTERVAL Study	NA
SeqId_9793_145	IGDCC4	Immunoglobulin superfamily DCC subclass member 4	rs143814405	0.902183	0.01627	C/No Information	5.86937e-36	cis										AGES Cohort	NA
SeqId_9793_145	IGDCC4	Immunoglobulin superfamily DCC subclass member 4	rs144015619	-0.4485	0.04646	G/A	4.16869e-13	cis										INTERVAL Study	NA
SeqId_9793_145	IGDCC4	Immunoglobulin superfamily DCC subclass member 4	rs145936188	-0.447	0.04415	T/C	7.4131e-13	trans										INTERVAL Study	NA
SeqId_9793_145	IGDCC4	Immunoglobulin superfamily DCC subclass member 4	rs146057225	-0.2393	0.16954	A/AC	4.57088e-13	cis										INTERVAL Study	NA
SeqId_9793_145	IGDCC4	Immunoglobulin superfamily DCC subclass member 4	rs146851256	0.7842	0.01649	G/C	2.69153e-13	trans										INTERVAL Study	NA
SeqId_9793_145	IGDCC4	Immunoglobulin superfamily DCC subclass member 4	rs148708385	1.0092	0.01074	T/C	4.16869e-14	trans										INTERVAL Study	NA
SeqId_9793_145	IGDCC4	Immunoglobulin superfamily DCC subclass member 4	rs16948839	-0.2316	0.17142	A/G	1.38038e-12	cis										INTERVAL Study	NA
SeqId_9793_145	IGDCC4	Immunoglobulin superfamily DCC subclass member 4	rs16948867	-0.1993	0.18088	G/A	4.2658e-10	cis										INTERVAL Study	NA
SeqId_9793_145	IGDCC4	Immunoglobulin superfamily DCC subclass member 4	rs16948897	-0.2255	0.17308	T/C	3.16228e-12	trans										INTERVAL Study	NA
SeqId_9793_145	IGDCC4	Immunoglobulin superfamily DCC subclass member 4	rs16949015	-0.2264	0.17931	T/C	2.95121e-12	trans										INTERVAL Study	NA
SeqId_9793_145	IGDCC4	Immunoglobulin superfamily DCC subclass member 4	rs17816071	-0.2048	0.12918	C/T	2.18776e-08	trans										INTERVAL Study	NA
SeqId_9793_145	IGDCC4	Immunoglobulin superfamily DCC subclass member 4	rs1821529	-0.2184	0.16687	A/G	4.36516e-11	cis										INTERVAL Study	NA
SeqId_9793_145	IGDCC4	Immunoglobulin superfamily DCC subclass member 4	rs183541180	-0.4519	0.0457	T/C	9.12011e-14	trans										INTERVAL Study	NA
SeqId_9793_145	IGDCC4	Immunoglobulin superfamily DCC subclass member 4	rs184453313	0.9611	0.01548	G/A	3.16228e-19	cis		X	X				X	X	X	INTERVAL Study	NA
SeqId_9793_145	IGDCC4	Immunoglobulin superfamily DCC subclass member 4	rs185048108	0.892	0.01057	T/C	3.23594e-11	trans										INTERVAL Study	NA
SeqId_9793_145	IGDCC4	Immunoglobulin superfamily DCC subclass member 4	rs1865421	-0.2188	0.17395	G/A	1.69824e-11	cis										INTERVAL Study	NA
SeqId_9793_145	IGDCC4	Immunoglobulin superfamily DCC subclass member 4	rs189518	0.1873	0.23909	T/C	6.91831e-11	cis										INTERVAL Study	NA
SeqId_9793_145	IGDCC4	Immunoglobulin superfamily DCC subclass member 4	rs191350199	0.6409	0.01506	G/C	1.20226e-08	cis										INTERVAL Study	NA
SeqId_9793_145	IGDCC4	Immunoglobulin superfamily DCC subclass member 4	rs191927852	0.6153	0.01838	T/G	4.57088e-10	cis										INTERVAL Study	NA
SeqId_9793_145	IGDCC4	Immunoglobulin superfamily DCC subclass member 4	rs192007060	1.0178	0.01476	C/T	3.63078e-19	cis										INTERVAL Study	NA
SeqId_9793_145	IGDCC4	Immunoglobulin superfamily DCC subclass member 4	rs199860206	0.4078	0.0423	G/GGGGTGGAGACT	9.12011e-10	cis										INTERVAL Study	NA
SeqId_9793_145	IGDCC4	Immunoglobulin superfamily DCC subclass member 4	rs200534714	-0.2199	0.17563	CT/C	3.98107e-11	cis										INTERVAL Study	NA
SeqId_9793_145	IGDCC4	Immunoglobulin superfamily DCC subclass member 4	rs200777767	-0.2355	0.14018	CA/C	1.34896e-10	cis										INTERVAL Study	NA
SeqId_9793_145	IGDCC4	Immunoglobulin superfamily DCC subclass member 4	rs201292867	-0.3919	0.04349	A/AGGATGGGGACGG	2.0893e-09	cis										INTERVAL Study	NA
SeqId_9793_145	IGDCC4	Immunoglobulin superfamily DCC subclass member 4	rs201787651	0.2121	0.12136	G/GTA	1.86209e-08	cis										INTERVAL Study	NA
SeqId_9793_145	IGDCC4	Immunoglobulin superfamily DCC subclass member 4	rs2164159	-0.2188	0.17458	A/G	1.7378e-11	cis										INTERVAL Study	NA
SeqId_9793_145	IGDCC4	Immunoglobulin superfamily DCC subclass member 4	rs2456015	0.186	0.24134	T/C	9.12011e-11	cis										INTERVAL Study	NA
SeqId_9793_145	IGDCC4	Immunoglobulin superfamily DCC subclass member 4	rs28380611	-0.2168	0.13173	C/T	4.67735e-09	cis										INTERVAL Study	NA
SeqId_9793_145	IGDCC4	Immunoglobulin superfamily DCC subclass member 4	rs28408183	-0.2314	0.14434	G/T	5.01187e-11	cis										INTERVAL Study	NA
SeqId_9793_145	IGDCC4	Immunoglobulin superfamily DCC subclass member 4	rs28461782	-0.2225	0.14299	T/C	3.71535e-10	cis										INTERVAL Study	NA
SeqId_9793_145	IGDCC4	Immunoglobulin superfamily DCC subclass member 4	rs28550877	-0.231	0.14447	A/G	5.49541e-11	cis										INTERVAL Study	NA
SeqId_9793_145	IGDCC4	Immunoglobulin superfamily DCC subclass member 4	rs28574278	-0.1987	0.20875	G/A	4.2658e-10	cis										INTERVAL Study	NA
SeqId_9793_145	IGDCC4	Immunoglobulin superfamily DCC subclass member 4	rs28622089	-0.2091	0.12164	C/G	2.63027e-08	cis										INTERVAL Study	NA
SeqId_9793_145	IGDCC4	Immunoglobulin superfamily DCC subclass member 4	rs2899708	-0.2338	0.17286	A/G	6.60693e-13	cis										INTERVAL Study	NA
SeqId_9793_145	IGDCC4	Immunoglobulin superfamily DCC subclass member 4	rs33918653	-0.185	0.20485	T/C	6.30957e-09	cis										INTERVAL Study	NA
SeqId_9793_145	IGDCC4	Immunoglobulin superfamily DCC subclass member 4	rs34355056	-0.2792	0.13938	G/C	1.47911e-14	cis										INTERVAL Study	NA
SeqId_9793_145	IGDCC4	Immunoglobulin superfamily DCC subclass member 4	rs34428032	-0.2234	0.17465	G/T	9.12011e-12	cis										INTERVAL Study	NA
SeqId_9793_145	IGDCC4	Immunoglobulin superfamily DCC subclass member 4	rs34568814	0.1733	0.24037	CA/C	1.94984e-09	trans										INTERVAL Study	NA
SeqId_9793_145	IGDCC4	Immunoglobulin superfamily DCC subclass member 4	rs34958127	-0.1921	0.19925	A/AAT	1.31826e-09	cis										INTERVAL Study	NA
SeqId_9793_145	IGDCC4	Immunoglobulin superfamily DCC subclass member 4	rs35223184	1.2262	0.01194	T/C	3.46737e-27	cis										INTERVAL Study	NA
SeqId_9793_145	IGDCC4	Immunoglobulin superfamily DCC subclass member 4	rs35223184	1.4863	0.0107	T/C	3.37e-119	cis										Fenland Study - Science	NA
SeqId_9793_145	IGDCC4	Immunoglobulin superfamily DCC subclass member 4	rs371375808	-0.2118	0.14866	T/C	3.89045e-09	cis										INTERVAL Study	NA
SeqId_9793_145	IGDCC4	Immunoglobulin superfamily DCC subclass member 4	rs374450768	-0.234	0.16861	G/A	1.25893e-12	cis										INTERVAL Study	NA
SeqId_9793_145	IGDCC4	Immunoglobulin superfamily DCC subclass member 4	rs3837705	0.219	0.17275	CG/C	2.18776e-11	cis										INTERVAL Study	NA
SeqId_9793_145	IGDCC4	Immunoglobulin superfamily DCC subclass member 4	rs3890482	0.1866	0.24699	A/G	4.7863e-11	cis										INTERVAL Study	NA
SeqId_9793_145	IGDCC4	Immunoglobulin superfamily DCC subclass member 4	rs423928	0.1876	0.23697	G/A	8.51138e-11	cis										INTERVAL Study	NA
SeqId_9793_145	IGDCC4	Immunoglobulin superfamily DCC subclass member 4	rs4468556	-0.2218	0.18095	G/A	3.46737e-12	cis										INTERVAL Study	NA
SeqId_9793_145	IGDCC4	Immunoglobulin superfamily DCC subclass member 4	rs4503742	-0.2304	0.16843	T/C	3.38844e-12	cis										INTERVAL Study	NA
SeqId_9793_145	IGDCC4	Immunoglobulin superfamily DCC subclass member 4	rs4601990	-0.8504	0.01284	G/A	1.65959e-11	trans										INTERVAL Study	NA
SeqId_9793_145	IGDCC4	Immunoglobulin superfamily DCC subclass member 4	rs528114279	-0.9796	0.01068	CTTTT/C	2.88403e-13	trans										INTERVAL Study	NA
SeqId_9793_145	IGDCC4	Immunoglobulin superfamily DCC subclass member 4	rs549576301	1.046	0.01425	G/A	6.0256e-19	cis										INTERVAL Study	NA
SeqId_9793_145	IGDCC4	Immunoglobulin superfamily DCC subclass member 4	rs552456229	0.6902	0.01808	T/A	6.16595e-12	cis										INTERVAL Study	NA
SeqId_9793_145	IGDCC4	Immunoglobulin superfamily DCC subclass member 4	rs55678580	-0.2228	0.17289	T/C	9.77237e-12	trans										INTERVAL Study	NA
SeqId_9793_145	IGDCC4	Immunoglobulin superfamily DCC subclass member 4	rs55753331	-0.2264	0.17402	T/C	2.18776e-12	trans										INTERVAL Study	NA
SeqId_9793_145	IGDCC4	Immunoglobulin superfamily DCC subclass member 4	rs55920828	-0.2048	0.12735	A/G	2.29087e-08	trans										INTERVAL Study	NA
SeqId_9793_145	IGDCC4	Immunoglobulin superfamily DCC subclass member 4	rs56144811	0.5728	0.01774	T/A	2.23872e-08	cis										INTERVAL Study	NA
SeqId_9793_145	IGDCC4	Immunoglobulin superfamily DCC subclass member 4	rs56362513	0.5885	0.0186	C/T	1.65959e-09	cis										INTERVAL Study	NA
SeqId_9793_145	IGDCC4	Immunoglobulin superfamily DCC subclass member 4	rs568959141	-0.9647	0.016	CA/C	1.86209e-19	cis										INTERVAL Study	NA
SeqId_9793_145	IGDCC4	Immunoglobulin superfamily DCC subclass member 4	rs56978083	-0.2301	0.14427	G/C	6.45654e-11	cis										INTERVAL Study	NA
SeqId_9793_145	IGDCC4	Immunoglobulin superfamily DCC subclass member 4	rs57332635	-0.2118	0.13782	A/G	6.60693e-09	cis										INTERVAL Study	NA
SeqId_9793_145	IGDCC4	Immunoglobulin superfamily DCC subclass member 4	rs581430	-0.1407	0.43372	C/A	1.44544e-08	cis										INTERVAL Study	NA
SeqId_9793_145	IGDCC4	Immunoglobulin superfamily DCC subclass member 4	rs582330	-0.2137	0.23575	A/G	2.18776e-13	cis										INTERVAL Study	NA
SeqId_9793_145	IGDCC4	Immunoglobulin superfamily DCC subclass member 4	rs588842	-0.235	0.12295	A/G	4.16869e-09	cis										INTERVAL Study	NA
SeqId_9793_145	IGDCC4	Immunoglobulin superfamily DCC subclass member 4	rs596581	-0.1379	0.43347	C/T	2.69153e-08	cis										INTERVAL Study	NA
SeqId_9793_145	IGDCC4	Immunoglobulin superfamily DCC subclass member 4	rs60431020	-0.1881	0.23654	G/GT	6.30957e-11	cis										INTERVAL Study	NA
SeqId_9793_145	IGDCC4	Immunoglobulin superfamily DCC subclass member 4	rs612401	-0.2084	0.2111	T/G	1.34896e-11	cis										INTERVAL Study	NA
SeqId_9793_145	IGDCC4	Immunoglobulin superfamily DCC subclass member 4	rs62013077	0.6242	0.02796	G/C	5.88844e-15	cis										INTERVAL Study	NA
SeqId_9793_145	IGDCC4	Immunoglobulin superfamily DCC subclass member 4	rs62013106	-0.2284	0.17454	C/T	2.18776e-12	cis										INTERVAL Study	NA
SeqId_9793_145	IGDCC4	Immunoglobulin superfamily DCC subclass member 4	rs62013107	-0.231	0.17531	G/A	9.54993e-13	cis										INTERVAL Study	NA
SeqId_9793_145	IGDCC4	Immunoglobulin superfamily DCC subclass member 4	rs62015039	0.638	0.02895	A/G	5.49541e-16	cis										INTERVAL Study	NA
SeqId_9793_145	IGDCC4	Immunoglobulin superfamily DCC subclass member 4	rs62015043	0.5556	0.03294	A/G	4.67735e-14	cis										INTERVAL Study	NA
SeqId_9793_145	IGDCC4	Immunoglobulin superfamily DCC subclass member 4	rs623887	-0.1907	0.20536	T/C	5.49541e-10	cis										INTERVAL Study	NA
SeqId_9793_145	IGDCC4	Immunoglobulin superfamily DCC subclass member 4	rs631095	-0.1402	0.4348	G/A	1.47911e-08	cis										INTERVAL Study	NA
SeqId_9793_145	IGDCC4	Immunoglobulin superfamily DCC subclass member 4	rs6494518	-0.2092	0.12267	G/A	2.69153e-08	cis										INTERVAL Study	NA
SeqId_9793_145	IGDCC4	Immunoglobulin superfamily DCC subclass member 4	rs6494519	-0.23	0.14274	C/A	1.1749e-10	cis										INTERVAL Study	NA
SeqId_9793_145	IGDCC4	Immunoglobulin superfamily DCC subclass member 4	rs6494533	-0.1805	0.25227	T/C	1.23027e-10	trans										INTERVAL Study	NA
SeqId_9793_145	IGDCC4	Immunoglobulin superfamily DCC subclass member 4	rs6494534	-0.2323	0.17508	A/G	7.24436e-13	trans										INTERVAL Study	NA
SeqId_9793_145	IGDCC4	Immunoglobulin superfamily DCC subclass member 4	rs669799	-0.1807	0.24277	T/C	3.31131e-10	cis										INTERVAL Study	NA
SeqId_9793_145	IGDCC4	Immunoglobulin superfamily DCC subclass member 4	rs67077161	-0.2333	0.16131	A/G	6.0256e-12	cis										INTERVAL Study	NA
SeqId_9793_145	IGDCC4	Immunoglobulin superfamily DCC subclass member 4	rs67573770	-0.2182	0.17498	G/C	2.34423e-11	cis										INTERVAL Study	NA
SeqId_9793_145	IGDCC4	Immunoglobulin superfamily DCC subclass member 4	rs67710320	-0.2196	0.17457	G/T	1.44544e-11	cis										INTERVAL Study	NA
SeqId_9793_145	IGDCC4	Immunoglobulin superfamily DCC subclass member 4	rs7162611	-0.2254	0.17568	C/T	3.63078e-12	trans										INTERVAL Study	NA
SeqId_9793_145	IGDCC4	Immunoglobulin superfamily DCC subclass member 4	rs7167839	-0.2363	0.1423	T/C	4.67735e-11	cis										INTERVAL Study	NA
SeqId_9793_145	IGDCC4	Immunoglobulin superfamily DCC subclass member 4	rs7169345	-0.2357	0.14274	C/T	5.12861e-11	cis										INTERVAL Study	NA
SeqId_9793_145	IGDCC4	Immunoglobulin superfamily DCC subclass member 4	rs7173491	-0.2255	0.1762	T/C	3.16228e-12	trans										INTERVAL Study	NA
SeqId_9793_145	IGDCC4	Immunoglobulin superfamily DCC subclass member 4	rs7176340	-0.2271	0.17353	T/C	3.0903e-12	cis										INTERVAL Study	NA
SeqId_9793_145	IGDCC4	Immunoglobulin superfamily DCC subclass member 4	rs7178585	-0.224	0.13473	C/T	1.54882e-09	cis										INTERVAL Study	NA
SeqId_9793_145	IGDCC4	Immunoglobulin superfamily DCC subclass member 4	rs7181632	-0.2294	0.17612	C/T	1.02329e-12	trans										INTERVAL Study	NA
SeqId_9793_145	IGDCC4	Immunoglobulin superfamily DCC subclass member 4	rs7181649	-0.1772	0.25662	C/T	2.95121e-10	trans										INTERVAL Study	NA
SeqId_9793_145	IGDCC4	Immunoglobulin superfamily DCC subclass member 4	rs7182373	-0.2359	0.14425	A/G	2.29087e-11	cis										INTERVAL Study	NA
SeqId_9793_145	IGDCC4	Immunoglobulin superfamily DCC subclass member 4	rs7182756	-0.2339	0.14396	T/G	4.16869e-11	cis										INTERVAL Study	NA
SeqId_9793_145	IGDCC4	Immunoglobulin superfamily DCC subclass member 4	rs72380460	0.5458	0.01814	G/GCACTGTCC	1.51356e-08	trans										INTERVAL Study	NA
SeqId_9793_145	IGDCC4	Immunoglobulin superfamily DCC subclass member 4	rs72625760	-0.1957	0.21546	G/A	4.2658e-10	cis										INTERVAL Study	NA
SeqId_9793_145	IGDCC4	Immunoglobulin superfamily DCC subclass member 4	rs72739483	-0.2227	0.17278	A/G	9.77237e-12	cis										INTERVAL Study	NA
SeqId_9793_145	IGDCC4	Immunoglobulin superfamily DCC subclass member 4	rs72739484	-0.226	0.1709	A/G	7.07946e-12	cis										INTERVAL Study	NA
SeqId_9793_145	IGDCC4	Immunoglobulin superfamily DCC subclass member 4	rs72739493	-0.2268	0.1723	A/G	3.98107e-12	cis										INTERVAL Study	NA
SeqId_9793_145	IGDCC4	Immunoglobulin superfamily DCC subclass member 4	rs72739494	-0.2194	0.17336	C/T	2.04174e-11	cis										INTERVAL Study	NA
SeqId_9793_145	IGDCC4	Immunoglobulin superfamily DCC subclass member 4	rs72739495	-0.2207	0.17052	G/A	1.69824e-11	cis										INTERVAL Study	NA
SeqId_9793_145	IGDCC4	Immunoglobulin superfamily DCC subclass member 4	rs72740707	-0.2442	0.15563	T/C	3.31131e-12	cis										INTERVAL Study	NA
SeqId_9793_145	IGDCC4	Immunoglobulin superfamily DCC subclass member 4	rs72740710	-0.2336	0.17578	G/A	6.30957e-13	cis										INTERVAL Study	NA
SeqId_9793_145	IGDCC4	Immunoglobulin superfamily DCC subclass member 4	rs72740728	-0.227	0.17473	A/G	2.81838e-12	cis										INTERVAL Study	NA
SeqId_9793_145	IGDCC4	Immunoglobulin superfamily DCC subclass member 4	rs72740730	0.3867	0.04137	C/G	5.37032e-09	cis										INTERVAL Study	NA
SeqId_9793_145	IGDCC4	Immunoglobulin superfamily DCC subclass member 4	rs72740748	-0.225	0.17391	A/T	3.0903e-12	trans										INTERVAL Study	NA
SeqId_9793_145	IGDCC4	Immunoglobulin superfamily DCC subclass member 4	rs72741220	-0.2172	0.18402	A/G	5.62341e-12	trans										INTERVAL Study	NA
SeqId_9793_145	IGDCC4	Immunoglobulin superfamily DCC subclass member 4	rs72741229	-0.2246	0.17508	C/T	2.88403e-12	trans										INTERVAL Study	NA
SeqId_9793_145	IGDCC4	Immunoglobulin superfamily DCC subclass member 4	rs72741246	-0.2247	0.17601	C/T	3.80189e-12	trans										INTERVAL Study	NA
SeqId_9793_145	IGDCC4	Immunoglobulin superfamily DCC subclass member 4	rs72741250	-0.2251	0.17579	T/C	3.89045e-12	trans										INTERVAL Study	NA
SeqId_9793_145	IGDCC4	Immunoglobulin superfamily DCC subclass member 4	rs72741254	-0.2226	0.17676	C/T	6.60693e-12	trans										INTERVAL Study	NA
SeqId_9793_145	IGDCC4	Immunoglobulin superfamily DCC subclass member 4	rs72741257	-0.2256	0.17612	T/G	3.31131e-12	trans										INTERVAL Study	NA
SeqId_9793_145	IGDCC4	Immunoglobulin superfamily DCC subclass member 4	rs72741261	0.3612	0.04143	C/T	3.46737e-08	trans										INTERVAL Study	NA
SeqId_9793_145	IGDCC4	Immunoglobulin superfamily DCC subclass member 4	rs72741279	-0.2244	0.17801	T/G	6.16595e-12	trans										INTERVAL Study	NA
SeqId_9793_145	IGDCC4	Immunoglobulin superfamily DCC subclass member 4	rs74729083	-0.2311	0.14377	T/G	6.0256e-11	cis										INTERVAL Study	NA
SeqId_9793_145	IGDCC4	Immunoglobulin superfamily DCC subclass member 4	rs7496807	-0.2316	0.18148	T/A	3.46737e-12	trans										INTERVAL Study	NA
SeqId_9793_145	IGDCC4	Immunoglobulin superfamily DCC subclass member 4	rs75870219	-0.2201	0.17121	T/C	2.13796e-11	cis										INTERVAL Study	NA
SeqId_9793_145	IGDCC4	Immunoglobulin superfamily DCC subclass member 4	rs75935486	-0.2323	0.14378	C/G	4.67735e-11	cis										INTERVAL Study	NA
SeqId_9793_145	IGDCC4	Immunoglobulin superfamily DCC subclass member 4	rs76652957	0.6459	0.02779	A/T	3.0903e-16	cis										INTERVAL Study	NA
SeqId_9793_145	IGDCC4	Immunoglobulin superfamily DCC subclass member 4	rs76702386	-0.3955	0.08916	C/T	6.76083e-19	cis	X	X	X		X		X	X	X	INTERVAL Study	NA
SeqId_9793_145	IGDCC4	Immunoglobulin superfamily DCC subclass member 4	rs76702386	-0.311737	0.09715	C/No Information	8.19178e-24	cis										AGES Cohort	NA
SeqId_9793_145	IGDCC4	Immunoglobulin superfamily DCC subclass member 4	rs76910167	-0.2352	0.14237	A/G	5.7544e-11	cis										INTERVAL Study	NA
SeqId_9793_145	IGDCC4	Immunoglobulin superfamily DCC subclass member 4	rs771017687	0.1864	0.23643	CTT/C	3.54813e-10	cis										INTERVAL Study	NA
SeqId_9793_145	IGDCC4	Immunoglobulin superfamily DCC subclass member 4	rs77559483	0.7198	0.01769	A/C	6.16595e-14	trans										INTERVAL Study	NA
SeqId_9793_145	IGDCC4	Immunoglobulin superfamily DCC subclass member 4	rs77559483	0.65554	0.01353	A/No Information	6.14704e-16	trans										AGES Cohort	NA
SeqId_9793_145	IGDCC4	Immunoglobulin superfamily DCC subclass member 4	rs77559483	0.7236	0.0171	A/C	7.28e-46	cis										Fenland Study - Science	NA
SeqId_9793_145	IGDCC4	Immunoglobulin superfamily DCC subclass member 4	rs78374057	-0.2168	0.12753	T/C	4.57088e-09	trans										INTERVAL Study	NA
SeqId_9793_145	IGDCC4	Immunoglobulin superfamily DCC subclass member 4	rs8023536	-0.2255	0.17494	T/C	2.75423e-12	cis										INTERVAL Study	NA
SeqId_9793_145	IGDCC4	Immunoglobulin superfamily DCC subclass member 4	rs8025961	-0.2306	0.17333	T/C	1.44544e-12	cis										INTERVAL Study	NA
SeqId_9793_145	IGDCC4	Immunoglobulin superfamily DCC subclass member 4	rs8026786	-0.2369	0.16933	T/G	5.7544e-13	cis										INTERVAL Study	NA
SeqId_9793_145	IGDCC4	Immunoglobulin superfamily DCC subclass member 4	rs8030301	-0.2198	0.17096	A/G	2.39883e-11	cis										INTERVAL Study	NA
SeqId_9793_145	IGDCC4	Immunoglobulin superfamily DCC subclass member 4	rs8030951	-0.2256	0.17385	G/T	2.88403e-12	trans										INTERVAL Study	NA
SeqId_9793_145	IGDCC4	Immunoglobulin superfamily DCC subclass member 4	rs8031058	-0.193	0.18384	A/G	9.33254e-10	cis										INTERVAL Study	NA
SeqId_9793_145	IGDCC4	Immunoglobulin superfamily DCC subclass member 4	rs8031081	-0.2215	0.17513	C/T	8.91251e-12	cis										INTERVAL Study	NA
SeqId_9793_145	IGDCC4	Immunoglobulin superfamily DCC subclass member 4	rs8033849	-0.2344	0.14307	T/C	6.16595e-11	cis										INTERVAL Study	NA
SeqId_9793_145	IGDCC4	Immunoglobulin superfamily DCC subclass member 4	rs8034057	-0.3935	0.08977	A/G	2.51189e-18	cis										INTERVAL Study	NA
SeqId_9793_145	IGDCC4	Immunoglobulin superfamily DCC subclass member 4	rs8034057	-0.3908	0.0913	A/G	5.4e-67	cis										Fenland Study - Science	NA
SeqId_9793_145	IGDCC4	Immunoglobulin superfamily DCC subclass member 4	rs8034852	-0.2194	0.17086	T/C	2.39883e-11	cis										INTERVAL Study	NA
SeqId_9793_145	IGDCC4	Immunoglobulin superfamily DCC subclass member 4	rs8035725	-0.2174	0.17725	A/G	2.51189e-11	trans										INTERVAL Study	NA
SeqId_9793_145	IGDCC4	Immunoglobulin superfamily DCC subclass member 4	rs8036069	-0.2314	0.14409	C/A	7.4131e-11	cis										INTERVAL Study	NA
SeqId_9793_145	IGDCC4	Immunoglobulin superfamily DCC subclass member 4	rs8036706	0.7127	0.01761	A/G	3.98107e-13	trans	X	X	X		X		X	X	X	INTERVAL Study	NA
SeqId_9793_145	IGDCC4	Immunoglobulin superfamily DCC subclass member 4	rs8036784	-0.2205	0.17417	A/G	8.91251e-12	trans										INTERVAL Study	NA
SeqId_9793_145	IGDCC4	Immunoglobulin superfamily DCC subclass member 4	rs8039790	-0.2259	0.16946	A/G	9.33254e-12	cis										INTERVAL Study	NA
SeqId_9793_145	IGDCC4	Immunoglobulin superfamily DCC subclass member 4	rs8042910	-0.1974	0.18169	C/G	5.49541e-10	cis										INTERVAL Study	NA
SeqId_9793_145	IGDCC4	Immunoglobulin superfamily DCC subclass member 4	rs8043478	-0.2189	0.17178	T/C	2.45471e-11	cis										INTERVAL Study	NA
SeqId_9793_145	IGDCC4	Immunoglobulin superfamily DCC subclass member 4	rs919998	-0.2282	0.16733	C/G	6.60693e-12	cis										INTERVAL Study	NA
SeqId_9793_145	IGDCC4	Immunoglobulin superfamily DCC subclass member 4	rs9920442	-0.241	0.11506	C/A	7.24436e-10	cis										INTERVAL Study	NA
SeqId_9793_145	IGDCC4	Immunoglobulin superfamily DCC subclass member 4	rs9920449	-0.2238	0.13538	G/C	9.54993e-10	cis										INTERVAL Study	NA
SeqId_3320_49	IGFBP7	Insulin-like growth factor-binding protein 7	rs10000395	0.1505	0.39107	C/T	2.69153e-09	trans										INTERVAL Study	NA
SeqId_3320_49	IGFBP7	Insulin-like growth factor-binding protein 7	rs10002090	0.2505	0.09041	C/T	3.63078e-09	trans										INTERVAL Study	NA
SeqId_3320_49	IGFBP7	Insulin-like growth factor-binding protein 7	rs10009533	-0.245	0.38375	G/A	1.8197e-22	trans										INTERVAL Study	NA
SeqId_3320_49	IGFBP7	Insulin-like growth factor-binding protein 7	rs10010274	-0.3729	0.0665	T/C	7.58578e-14	trans										INTERVAL Study	NA
SeqId_3320_49	IGFBP7	Insulin-like growth factor-binding protein 7	rs10013945	-0.3542	0.22017	G/A	2.13796e-34	trans										INTERVAL Study	NA
SeqId_3320_49	IGFBP7	Insulin-like growth factor-binding protein 7	rs10016108	-0.298	0.13747	G/T	1.47911e-17	trans										INTERVAL Study	NA
SeqId_3320_49	IGFBP7	Insulin-like growth factor-binding protein 7	rs10016200	-0.3	0.13866	C/T	7.58578e-18	trans										INTERVAL Study	NA
SeqId_3320_49	IGFBP7	Insulin-like growth factor-binding protein 7	rs10017202	0.1806	0.19068	C/T	2.0893e-08	trans										INTERVAL Study	NA
SeqId_3320_49	IGFBP7	Insulin-like growth factor-binding protein 7	rs10023009	0.2564	0.09005	C/G	1.69824e-09	trans										INTERVAL Study	NA
SeqId_3320_49	IGFBP7	Insulin-like growth factor-binding protein 7	rs10026915	0.248	0.09036	A/C	5.7544e-09	trans										INTERVAL Study	NA
SeqId_3320_49	IGFBP7	Insulin-like growth factor-binding protein 7	rs10031585	-0.1857	0.39963	C/G	2.18776e-13	trans										INTERVAL Study	NA
SeqId_3320_49	IGFBP7	Insulin-like growth factor-binding protein 7	rs10034395	0.2521	0.09044	A/G	2.95121e-09	trans										INTERVAL Study	NA
SeqId_3320_49	IGFBP7	Insulin-like growth factor-binding protein 7	rs10516163	-0.1821	0.46795	T/G	2.88403e-13	trans										INTERVAL Study	NA
SeqId_3320_49	IGFBP7	Insulin-like growth factor-binding protein 7	rs10570209	-0.3764	0.21434	T/TTGTA	1.58489e-37	trans										INTERVAL Study	NA
SeqId_3320_49	IGFBP7	Insulin-like growth factor-binding protein 7	rs10659960	-0.1791	0.18759	ATAAAGGT/A	1.65959e-08	trans										INTERVAL Study	NA
SeqId_3320_49	IGFBP7	Insulin-like growth factor-binding protein 7	rs10866442	-0.3698	0.21707	G/C	1.62181e-36	trans										INTERVAL Study	NA
SeqId_3320_49	IGFBP7	Insulin-like growth factor-binding protein 7	rs1111626	-0.3632	0.06523	G/C	6.30957e-13	trans										INTERVAL Study	NA
SeqId_3320_49	IGFBP7	Insulin-like growth factor-binding protein 7	rs1111627	-0.3698	0.06657	C/T	1.14815e-13	trans										INTERVAL Study	NA
SeqId_3320_49	IGFBP7	Insulin-like growth factor-binding protein 7	rs1111628	-0.366	0.06603	G/C	1.99526e-13	trans										INTERVAL Study	NA
SeqId_3320_49	IGFBP7	Insulin-like growth factor-binding protein 7	rs1111629	-0.3623	0.06604	A/G	2.75423e-13	trans										INTERVAL Study	NA
SeqId_3320_49	IGFBP7	Insulin-like growth factor-binding protein 7	rs11133465	0.1847	0.16945	A/T	3.0903e-08	trans										INTERVAL Study	NA
SeqId_3320_49	IGFBP7	Insulin-like growth factor-binding protein 7	rs11133466	0.1868	0.17221	T/C	1.65959e-08	trans										INTERVAL Study	NA
SeqId_3320_49	IGFBP7	Insulin-like growth factor-binding protein 7	rs11133469	0.1718	0.22808	C/T	1.07152e-08	trans										INTERVAL Study	NA
SeqId_3320_49	IGFBP7	Insulin-like growth factor-binding protein 7	rs11133477	-0.3749	0.21418	A/G	2.34423e-37	trans										INTERVAL Study	NA
SeqId_3320_49	IGFBP7	Insulin-like growth factor-binding protein 7	rs111746700	-0.1792	0.258	T/C	2.04174e-10	trans										INTERVAL Study	NA
SeqId_3320_49	IGFBP7	Insulin-like growth factor-binding protein 7	rs112448949	-0.2895	0.09805	CG/C	2.39883e-12	trans										INTERVAL Study	NA
SeqId_3320_49	IGFBP7	Insulin-like growth factor-binding protein 7	rs112564482	0.239	0.09001	C/G	2.34423e-08	trans										INTERVAL Study	NA
SeqId_3320_49	IGFBP7	Insulin-like growth factor-binding protein 7	rs113283523	0.2914	0.09662	G/C	2.51189e-12	trans										INTERVAL Study	NA
SeqId_3320_49	IGFBP7	Insulin-like growth factor-binding protein 7	rs11338672	-0.3611	0.23349	T/TG	1.1749e-37	trans										INTERVAL Study	NA
SeqId_3320_49	IGFBP7	Insulin-like growth factor-binding protein 7	rs113496205	-0.2436	0.16569	T/TC	2.45471e-13	trans										INTERVAL Study	NA
SeqId_3320_49	IGFBP7	Insulin-like growth factor-binding protein 7	rs113555035	-0.29	0.10226	CT/C	2.34423e-12	trans										INTERVAL Study	NA
SeqId_3320_49	IGFBP7	Insulin-like growth factor-binding protein 7	rs113800133	0.2877	0.09608	T/TTCACTCTTCTATG	5.49541e-12	trans										INTERVAL Study	NA
SeqId_3320_49	IGFBP7	Insulin-like growth factor-binding protein 7	rs114513553	0.2501	0.08981	A/G	4.46684e-09	trans										INTERVAL Study	NA
SeqId_3320_49	IGFBP7	Insulin-like growth factor-binding protein 7	rs11573021	-0.2445	0.20797	A/G	2.34423e-13	trans										INTERVAL Study	NA
SeqId_3320_49	IGFBP7	Insulin-like growth factor-binding protein 7	rs11573049	-0.2418	0.38437	CA/C	3.23594e-22	trans										INTERVAL Study	NA
SeqId_3320_49	IGFBP7	Insulin-like growth factor-binding protein 7	rs11573061	0.3435	0.08578	T/G	3.98107e-15	trans										INTERVAL Study	NA
SeqId_3320_49	IGFBP7	Insulin-like growth factor-binding protein 7	rs11573064	-0.3345	0.08566	CT/C	1.94984e-14	trans										INTERVAL Study	NA
SeqId_3320_49	IGFBP7	Insulin-like growth factor-binding protein 7	rs117210812	0.2463	0.08844	T/C	2.45471e-08	trans										INTERVAL Study	NA
SeqId_3320_49	IGFBP7	Insulin-like growth factor-binding protein 7	rs11722333	-0.2314	0.46518	C/G	9.12011e-21	trans										INTERVAL Study	NA
SeqId_3320_49	IGFBP7	Insulin-like growth factor-binding protein 7	rs11723557	0.1872	0.17036	A/G	1.69824e-08	trans										INTERVAL Study	NA
SeqId_3320_49	IGFBP7	Insulin-like growth factor-binding protein 7	rs11735158	-0.17	0.29446	G/A	2.5704e-10	trans										INTERVAL Study	NA
SeqId_3320_49	IGFBP7	Insulin-like growth factor-binding protein 7	rs11935933	0.2398	0.08856	A/G	3.80189e-08	trans										INTERVAL Study	NA
SeqId_3320_49	IGFBP7	Insulin-like growth factor-binding protein 7	rs11936912	0.3637	0.06662	T/C	2.95121e-13	trans										INTERVAL Study	NA
SeqId_3320_49	IGFBP7	Insulin-like growth factor-binding protein 7	rs11941013	0.2871	0.09705	A/T	4.36516e-12	trans										INTERVAL Study	NA
SeqId_3320_49	IGFBP7	Insulin-like growth factor-binding protein 7	rs11941996	0.1956	0.15915	G/A	1.25893e-08	trans										INTERVAL Study	NA
SeqId_3320_49	IGFBP7	Insulin-like growth factor-binding protein 7	rs11947115	0.2104	0.348	C/T	3.98107e-16	trans										INTERVAL Study	NA
SeqId_3320_49	IGFBP7	Insulin-like growth factor-binding protein 7	rs1277273	-0.1596	0.33001	G/A	1.86209e-09	trans										INTERVAL Study	NA
SeqId_3320_49	IGFBP7	Insulin-like growth factor-binding protein 7	rs1277280	-0.1626	0.28841	G/T	2.04174e-09	trans										INTERVAL Study	NA
SeqId_3320_49	IGFBP7	Insulin-like growth factor-binding protein 7	rs1277287	-0.1711	0.29146	C/G	2.13796e-10	trans										INTERVAL Study	NA
SeqId_3320_49	IGFBP7	Insulin-like growth factor-binding protein 7	rs1277288	-0.1691	0.29487	T/A	3.16228e-10	trans										INTERVAL Study	NA
SeqId_3320_49	IGFBP7	Insulin-like growth factor-binding protein 7	rs1277291	-0.1582	0.49875	T/C	2.81838e-10	trans										INTERVAL Study	NA
SeqId_3320_49	IGFBP7	Insulin-like growth factor-binding protein 7	rs1277292	-0.1576	0.49493	A/C	3.54813e-10	trans										INTERVAL Study	NA
SeqId_3320_49	IGFBP7	Insulin-like growth factor-binding protein 7	rs1277296	-0.2722	0.09911	A/G	4.16869e-11	trans										INTERVAL Study	NA
SeqId_3320_49	IGFBP7	Insulin-like growth factor-binding protein 7	rs1277297	-0.1896	0.40484	A/G	1.38038e-13	trans										INTERVAL Study	NA
SeqId_3320_49	IGFBP7	Insulin-like growth factor-binding protein 7	rs1277306	0.1866	0.21328	G/A	1e-09	trans										INTERVAL Study	NA
SeqId_3320_49	IGFBP7	Insulin-like growth factor-binding protein 7	rs13108418	0.2804	0.08803	C/T	9.12011e-11	trans										INTERVAL Study	NA
SeqId_3320_49	IGFBP7	Insulin-like growth factor-binding protein 7	rs13117875	-0.1607	0.49602	C/T	1.38038e-10	trans										INTERVAL Study	NA
SeqId_3320_49	IGFBP7	Insulin-like growth factor-binding protein 7	rs13128946	-0.2235	0.3625	A/G	4.57088e-18	trans										INTERVAL Study	NA
SeqId_3320_49	IGFBP7	Insulin-like growth factor-binding protein 7	rs13141016	-0.2	0.4859	G/A	5.01187e-16	trans										INTERVAL Study	NA
SeqId_3320_49	IGFBP7	Insulin-like growth factor-binding protein 7	rs13141288	0.2939	0.10329	A/T	5.01187e-13	trans										INTERVAL Study	NA
SeqId_3320_49	IGFBP7	Insulin-like growth factor-binding protein 7	rs1315005	-0.167	0.29166	G/C	5.24807e-10	trans										INTERVAL Study	NA
SeqId_3320_49	IGFBP7	Insulin-like growth factor-binding protein 7	rs1315006	-0.1862	0.2542	T/C	5.37032e-11	trans										INTERVAL Study	NA
SeqId_3320_49	IGFBP7	Insulin-like growth factor-binding protein 7	rs138586189	0.2366	0.09034	CG/C	3.46737e-08	trans										INTERVAL Study	NA
SeqId_3320_49	IGFBP7	Insulin-like growth factor-binding protein 7	rs1401190	-0.1836	0.25803	C/T	7.94328e-11	trans										INTERVAL Study	NA
SeqId_3320_49	IGFBP7	Insulin-like growth factor-binding protein 7	rs141786511	0.2428	0.08985	T/C	1.54882e-08	trans										INTERVAL Study	NA
SeqId_3320_49	IGFBP7	Insulin-like growth factor-binding protein 7	rs142714007	-0.2774	0.09624	A/AT	4.57088e-11	trans										INTERVAL Study	NA
SeqId_3320_49	IGFBP7	Insulin-like growth factor-binding protein 7	rs144393450	0.2415	0.0896	T/C	1.90546e-08	trans										INTERVAL Study	NA
SeqId_3320_49	IGFBP7	Insulin-like growth factor-binding protein 7	rs144644158	0.605307	0.0107	C/No Information	6.27461e-12	cis										AGES Cohort	NA
SeqId_3320_49	IGFBP7	Insulin-like growth factor-binding protein 7	rs144707825	0.244	0.08803	T/C	3.71535e-08	trans										INTERVAL Study	NA
SeqId_3320_49	IGFBP7	Insulin-like growth factor-binding protein 7	rs144754726	-0.2481	0.09048	G/GC	5.12861e-09	trans										INTERVAL Study	NA
SeqId_3320_49	IGFBP7	Insulin-like growth factor-binding protein 7	rs147023762	0.3111	0.14961	A/AAAC	9.12011e-20	trans										INTERVAL Study	NA
SeqId_3320_49	IGFBP7	Insulin-like growth factor-binding protein 7	rs147412803	0.1807	0.25917	CTCTA/C	1.58489e-10	trans										INTERVAL Study	NA
SeqId_3320_49	IGFBP7	Insulin-like growth factor-binding protein 7	rs147719648	-0.2374	0.09055	CTT/C	3.01995e-08	trans										INTERVAL Study	NA
SeqId_3320_49	IGFBP7	Insulin-like growth factor-binding protein 7	rs149153489	0.3487	0.0698	G/C	2.0893e-12	trans										INTERVAL Study	NA
SeqId_3320_49	IGFBP7	Insulin-like growth factor-binding protein 7	rs1522609	-0.2317	0.41215	T/A	2.29087e-20	trans										INTERVAL Study	NA
SeqId_3320_49	IGFBP7	Insulin-like growth factor-binding protein 7	rs1543178	-0.361	0.23396	G/A	8.31764e-38	trans										INTERVAL Study	NA
SeqId_3320_49	IGFBP7	Insulin-like growth factor-binding protein 7	rs1543179	-0.3592	0.23393	T/C	1.94984e-37	trans										INTERVAL Study	NA
SeqId_3320_49	IGFBP7	Insulin-like growth factor-binding protein 7	rs1614251	-0.1819	0.25946	T/C	1.41254e-10	trans										INTERVAL Study	NA
SeqId_3320_49	IGFBP7	Insulin-like growth factor-binding protein 7	rs1614526	-0.2046	0.47037	G/A	1.54882e-16	trans										INTERVAL Study	NA
SeqId_3320_49	IGFBP7	Insulin-like growth factor-binding protein 7	rs1614552	-0.2866	0.25117	T/C	5.01187e-24	trans										INTERVAL Study	NA
SeqId_3320_49	IGFBP7	Insulin-like growth factor-binding protein 7	rs1616953	-0.2914	0.25105	G/A	9.33254e-25	trans										INTERVAL Study	NA
SeqId_3320_49	IGFBP7	Insulin-like growth factor-binding protein 7	rs1618761	-0.2996	0.13818	G/T	9.33254e-18	trans										INTERVAL Study	NA
SeqId_3320_49	IGFBP7	Insulin-like growth factor-binding protein 7	rs1620509	-0.2391	0.41395	A/T	1.04713e-21	trans										INTERVAL Study	NA
SeqId_3320_49	IGFBP7	Insulin-like growth factor-binding protein 7	rs1625691	-0.1688	0.29171	C/T	3.71535e-10	trans										INTERVAL Study	NA
SeqId_3320_49	IGFBP7	Insulin-like growth factor-binding protein 7	rs1630798	-0.1816	0.25868	C/T	1.25893e-10	trans										INTERVAL Study	NA
SeqId_3320_49	IGFBP7	Insulin-like growth factor-binding protein 7	rs17087487	0.2869	0.06229	A/G	1.20226e-08	trans										INTERVAL Study	NA
SeqId_3320_49	IGFBP7	Insulin-like growth factor-binding protein 7	rs1713953	-0.1857	0.39811	T/A	2.29087e-13	trans										INTERVAL Study	NA
SeqId_3320_49	IGFBP7	Insulin-like growth factor-binding protein 7	rs1713954	-0.184	0.3979	T/C	3.89045e-13	trans										INTERVAL Study	NA
SeqId_3320_49	IGFBP7	Insulin-like growth factor-binding protein 7	rs1713955	-0.1838	0.39772	C/G	4.16869e-13	trans										INTERVAL Study	NA
SeqId_3320_49	IGFBP7	Insulin-like growth factor-binding protein 7	rs1713956	-0.1833	0.39515	C/A	5.49541e-13	trans										INTERVAL Study	NA
SeqId_3320_49	IGFBP7	Insulin-like growth factor-binding protein 7	rs1713958	-0.1838	0.39773	T/C	3.98107e-13	trans										INTERVAL Study	NA
SeqId_3320_49	IGFBP7	Insulin-like growth factor-binding protein 7	rs1713959	-0.1842	0.39692	C/T	3.54813e-13	trans										INTERVAL Study	NA
SeqId_3320_49	IGFBP7	Insulin-like growth factor-binding protein 7	rs1713960	-0.1835	0.39775	G/A	4.57088e-13	trans										INTERVAL Study	NA
SeqId_3320_49	IGFBP7	Insulin-like growth factor-binding protein 7	rs1713964	-0.277	0.0965	A/G	2.23872e-11	trans										INTERVAL Study	NA
SeqId_3320_49	IGFBP7	Insulin-like growth factor-binding protein 7	rs1713965	-0.2768	0.09595	C/T	2.34423e-11	trans										INTERVAL Study	NA
SeqId_3320_49	IGFBP7	Insulin-like growth factor-binding protein 7	rs1713976	-0.2409	0.36312	C/T	3.71535e-21	trans										INTERVAL Study	NA
SeqId_3320_49	IGFBP7	Insulin-like growth factor-binding protein 7	rs1713977	-0.2162	0.41267	C/G	6.30957e-18	trans										INTERVAL Study	NA
SeqId_3320_49	IGFBP7	Insulin-like growth factor-binding protein 7	rs1713978	-0.1804	0.26177	A/G	1.23027e-10	trans										INTERVAL Study	NA
SeqId_3320_49	IGFBP7	Insulin-like growth factor-binding protein 7	rs1713979	-0.2469	0.38032	C/A	1.04713e-22	trans										INTERVAL Study	NA
SeqId_3320_49	IGFBP7	Insulin-like growth factor-binding protein 7	rs1713981	-0.2424	0.38382	A/G	5.88844e-22	trans										INTERVAL Study	NA
SeqId_3320_49	IGFBP7	Insulin-like growth factor-binding protein 7	rs1713983	-0.1706	0.27801	G/A	1.51356e-09	trans										INTERVAL Study	NA
SeqId_3320_49	IGFBP7	Insulin-like growth factor-binding protein 7	rs1713984	-0.1822	0.25479	T/C	1.65959e-10	trans										INTERVAL Study	NA
SeqId_3320_49	IGFBP7	Insulin-like growth factor-binding protein 7	rs1713994	-0.1674	0.29417	A/G	5.12861e-10	trans										INTERVAL Study	NA
SeqId_3320_49	IGFBP7	Insulin-like growth factor-binding protein 7	rs1713997	-0.168	0.29468	C/G	3.54813e-10	trans										INTERVAL Study	NA
SeqId_3320_49	IGFBP7	Insulin-like growth factor-binding protein 7	rs1713998	-0.1567	0.35089	G/A	1.34896e-09	trans										INTERVAL Study	NA
SeqId_3320_49	IGFBP7	Insulin-like growth factor-binding protein 7	rs1714004	-0.2359	0.41445	C/T	2.95121e-21	trans										INTERVAL Study	NA
SeqId_3320_49	IGFBP7	Insulin-like growth factor-binding protein 7	rs1714005	-0.2213	0.46325	G/A	3.54813e-19	trans										INTERVAL Study	NA
SeqId_3320_49	IGFBP7	Insulin-like growth factor-binding protein 7	rs1714008	-0.228	0.41593	A/G	7.24436e-20	trans										INTERVAL Study	NA
SeqId_3320_49	IGFBP7	Insulin-like growth factor-binding protein 7	rs1714009	-0.2365	0.41302	A/G	3.23594e-21	trans										INTERVAL Study	NA
SeqId_3320_49	IGFBP7	Insulin-like growth factor-binding protein 7	rs1714010	-0.2419	0.38454	A/G	3.31131e-22	trans										INTERVAL Study	NA
SeqId_3320_49	IGFBP7	Insulin-like growth factor-binding protein 7	rs1714011	-0.2411	0.38548	C/T	4.46684e-22	trans										INTERVAL Study	NA
SeqId_3320_49	IGFBP7	Insulin-like growth factor-binding protein 7	rs1714012	-0.2418	0.38401	C/T	3.38844e-22	trans										INTERVAL Study	NA
SeqId_3320_49	IGFBP7	Insulin-like growth factor-binding protein 7	rs1714013	-0.3619	0.23366	A/G	6.91831e-38	trans										INTERVAL Study	NA
SeqId_3320_49	IGFBP7	Insulin-like growth factor-binding protein 7	rs1714014	-0.3613	0.23399	T/C	7.07946e-38	trans										INTERVAL Study	NA
SeqId_3320_49	IGFBP7	Insulin-like growth factor-binding protein 7	rs1714015	-0.2076	0.18978	A/G	3.0903e-10	trans										INTERVAL Study	NA
SeqId_3320_49	IGFBP7	Insulin-like growth factor-binding protein 7	rs1714016	-0.3413	0.25251	G/T	1.90546e-34	trans										INTERVAL Study	NA
SeqId_3320_49	IGFBP7	Insulin-like growth factor-binding protein 7	rs1714017	-0.1552	0.45761	C/A	3.54813e-10	trans										INTERVAL Study	NA
SeqId_3320_49	IGFBP7	Insulin-like growth factor-binding protein 7	rs1714019	-0.1916	0.48783	C/T	1.04713e-14	trans										INTERVAL Study	NA
SeqId_3320_49	IGFBP7	Insulin-like growth factor-binding protein 7	rs1714021	-0.1535	0.49532	G/A	9.12011e-10	trans										INTERVAL Study	NA
SeqId_3320_49	IGFBP7	Insulin-like growth factor-binding protein 7	rs17182939	0.2802	0.0969	G/A	1.1749e-11	trans										INTERVAL Study	NA
SeqId_3320_49	IGFBP7	Insulin-like growth factor-binding protein 7	rs17183761	0.2837	0.0876	C/A	5.37032e-11	trans										INTERVAL Study	NA
SeqId_3320_49	IGFBP7	Insulin-like growth factor-binding protein 7	rs1718837	-0.1826	0.26302	C/T	6.45654e-11	trans										INTERVAL Study	NA
SeqId_3320_49	IGFBP7	Insulin-like growth factor-binding protein 7	rs1718843	-0.156	0.4949	T/C	4.57088e-10	trans										INTERVAL Study	NA
SeqId_3320_49	IGFBP7	Insulin-like growth factor-binding protein 7	rs1718844	-0.2444	0.38309	T/C	2.63027e-22	trans										INTERVAL Study	NA
SeqId_3320_49	IGFBP7	Insulin-like growth factor-binding protein 7	rs1718846	-0.2412	0.38481	T/C	4.7863e-22	trans										INTERVAL Study	NA
SeqId_3320_49	IGFBP7	Insulin-like growth factor-binding protein 7	rs1718847	-0.2418	0.38387	A/G	3.31131e-22	trans										INTERVAL Study	NA
SeqId_3320_49	IGFBP7	Insulin-like growth factor-binding protein 7	rs1718848	-0.3053	0.14962	C/T	1.8197e-19	trans										INTERVAL Study	NA
SeqId_3320_49	IGFBP7	Insulin-like growth factor-binding protein 7	rs1718849	-0.3626	0.23371	C/T	5.24807e-38	trans	X	X	X	X	X	X	X	X	X	INTERVAL Study	NA
SeqId_3320_49	IGFBP7	Insulin-like growth factor-binding protein 7	rs1718850	-0.3619	0.23382	C/T	6.30957e-38	trans										INTERVAL Study	NA
SeqId_3320_49	IGFBP7	Insulin-like growth factor-binding protein 7	rs1718851	-0.2419	0.37426	C/G	1.44544e-21	trans										INTERVAL Study	NA
SeqId_3320_49	IGFBP7	Insulin-like growth factor-binding protein 7	rs1718852	-0.1614	0.45623	T/C	8.31764e-11	trans										INTERVAL Study	NA
SeqId_3320_49	IGFBP7	Insulin-like growth factor-binding protein 7	rs1718855	-0.1592	0.4969	T/C	2.18776e-10	trans										INTERVAL Study	NA
SeqId_3320_49	IGFBP7	Insulin-like growth factor-binding protein 7	rs1718859	-0.2371	0.41309	C/T	2.0893e-21	trans										INTERVAL Study	NA
SeqId_3320_49	IGFBP7	Insulin-like growth factor-binding protein 7	rs1718860	0.263526	0.2955	G/No Information	5.55002e-43	cis		X	X	X	X	X	X	X	X	AGES Cohort	NA
SeqId_3320_49	IGFBP7	Insulin-like growth factor-binding protein 7	rs1718860	-0.3348	0.26662	A/G	3.54813e-34	trans										INTERVAL Study	NA
SeqId_3320_49	IGFBP7	Insulin-like growth factor-binding protein 7	rs1718861	-0.2426	0.41402	C/T	2.39883e-22	trans										INTERVAL Study	NA
SeqId_3320_49	IGFBP7	Insulin-like growth factor-binding protein 7	rs1718865	-0.1786	0.2625	A/G	2.13796e-10	trans										INTERVAL Study	NA
SeqId_3320_49	IGFBP7	Insulin-like growth factor-binding protein 7	rs1718867	-0.1925	0.18309	C/A	1.41254e-09	trans										INTERVAL Study	NA
SeqId_3320_49	IGFBP7	Insulin-like growth factor-binding protein 7	rs1718868	-0.1815	0.25888	T/G	1.14815e-10	trans										INTERVAL Study	NA
SeqId_3320_49	IGFBP7	Insulin-like growth factor-binding protein 7	rs1718869	-0.1777	0.26219	C/A	2.39883e-10	trans										INTERVAL Study	NA
SeqId_3320_49	IGFBP7	Insulin-like growth factor-binding protein 7	rs1718870	-0.1954	0.48457	A/C	2.69153e-15	trans										INTERVAL Study	NA
SeqId_3320_49	IGFBP7	Insulin-like growth factor-binding protein 7	rs1718882	-0.1706	0.29721	G/C	1.8197e-10	trans										INTERVAL Study	NA
SeqId_3320_49	IGFBP7	Insulin-like growth factor-binding protein 7	rs1718888	-0.1832	0.25919	A/G	8.70964e-11	trans										INTERVAL Study	NA
SeqId_3320_49	IGFBP7	Insulin-like growth factor-binding protein 7	rs17828496	0.2491	0.08888	A/G	7.58578e-09	trans										INTERVAL Study	NA
SeqId_3320_49	IGFBP7	Insulin-like growth factor-binding protein 7	rs1961950	0.2362	0.09009	T/C	3.80189e-08	trans										INTERVAL Study	NA
SeqId_3320_49	IGFBP7	Insulin-like growth factor-binding protein 7	rs2227902	0.2339	0.09037	T/G	4.46684e-08	trans										INTERVAL Study	NA
SeqId_3320_49	IGFBP7	Insulin-like growth factor-binding protein 7	rs2227903	0.2419	0.08944	C/A	1.99526e-08	trans										INTERVAL Study	NA
SeqId_3320_49	IGFBP7	Insulin-like growth factor-binding protein 7	rs2271806	0.2532	0.09022	T/C	2.75423e-09	trans										INTERVAL Study	NA
SeqId_3320_49	IGFBP7	Insulin-like growth factor-binding protein 7	rs2271807	0.2546	0.09032	G/A	2.34423e-09	trans										INTERVAL Study	NA
SeqId_3320_49	IGFBP7	Insulin-like growth factor-binding protein 7	rs2276896	0.2481	0.09051	T/C	5.37032e-09	trans										INTERVAL Study	NA
SeqId_3320_49	IGFBP7	Insulin-like growth factor-binding protein 7	rs2412776	-0.3742	0.21391	A/G	3.80189e-37	trans										INTERVAL Study	NA
SeqId_3320_49	IGFBP7	Insulin-like growth factor-binding protein 7	rs2412787	-0.3685	0.06568	T/C	1.54882e-13	trans										INTERVAL Study	NA
SeqId_3320_49	IGFBP7	Insulin-like growth factor-binding protein 7	rs2687238	-0.1782	0.26202	T/C	2.23872e-10	trans										INTERVAL Study	NA
SeqId_3320_49	IGFBP7	Insulin-like growth factor-binding protein 7	rs28370990	0.2561	0.08926	T/C	2.39883e-09	trans										INTERVAL Study	NA
SeqId_3320_49	IGFBP7	Insulin-like growth factor-binding protein 7	rs28474684	0.2506	0.09045	G/A	3.98107e-09	trans										INTERVAL Study	NA
SeqId_3320_49	IGFBP7	Insulin-like growth factor-binding protein 7	rs28520821	0.2446	0.09191	A/C	1.07152e-08	trans										INTERVAL Study	NA
SeqId_3320_49	IGFBP7	Insulin-like growth factor-binding protein 7	rs28545156	0.2517	0.08999	T/C	3.46737e-09	trans										INTERVAL Study	NA
SeqId_3320_49	IGFBP7	Insulin-like growth factor-binding protein 7	rs28623722	0.2526	0.09043	G/A	3.01995e-09	trans										INTERVAL Study	NA
SeqId_3320_49	IGFBP7	Insulin-like growth factor-binding protein 7	rs28681160	0.2562	0.0905	T/C	1.7378e-09	trans										INTERVAL Study	NA
SeqId_3320_49	IGFBP7	Insulin-like growth factor-binding protein 7	rs28719609	0.2488	0.09	G/T	5.01187e-09	trans										INTERVAL Study	NA
SeqId_3320_49	IGFBP7	Insulin-like growth factor-binding protein 7	rs28725345	0.1941	0.15745	T/C	2.23872e-08	trans										INTERVAL Study	NA
SeqId_3320_49	IGFBP7	Insulin-like growth factor-binding protein 7	rs2899085	-0.3731	0.06526	C/T	1.23027e-13	trans										INTERVAL Study	NA
SeqId_3320_49	IGFBP7	Insulin-like growth factor-binding protein 7	rs33959236	0.3131	0.1326	CAA/C	8.51138e-18	trans										INTERVAL Study	NA
SeqId_3320_49	IGFBP7	Insulin-like growth factor-binding protein 7	rs33964804	-0.3017	0.11167	T/TC	1.51356e-14	trans										INTERVAL Study	NA
SeqId_3320_49	IGFBP7	Insulin-like growth factor-binding protein 7	rs34153704	-0.2554	0.09077	A/AT	2.88403e-09	trans										INTERVAL Study	NA
SeqId_3320_49	IGFBP7	Insulin-like growth factor-binding protein 7	rs34374520	0.2451	0.09019	A/AG	1.04713e-08	trans										INTERVAL Study	NA
SeqId_3320_49	IGFBP7	Insulin-like growth factor-binding protein 7	rs34999031	0.2193	0.42081	A/AT	5.01187e-18	trans										INTERVAL Study	NA
SeqId_3320_49	IGFBP7	Insulin-like growth factor-binding protein 7	rs35085713	0.2856	0.06214	T/C	1.31826e-08	trans										INTERVAL Study	NA
SeqId_3320_49	IGFBP7	Insulin-like growth factor-binding protein 7	rs35174788	0.3102	0.14976	G/A	9.77237e-20	trans										INTERVAL Study	NA
SeqId_3320_49	IGFBP7	Insulin-like growth factor-binding protein 7	rs35620725	0.1728	0.19977	CT/C	4.67735e-08	trans										INTERVAL Study	NA
SeqId_3320_49	IGFBP7	Insulin-like growth factor-binding protein 7	rs35680048	0.3472	0.08372	T/A	6.45654e-15	trans										INTERVAL Study	NA
SeqId_3320_49	IGFBP7	Insulin-like growth factor-binding protein 7	rs35690762	-0.3422	0.08628	A/AT	8.31764e-15	trans										INTERVAL Study	NA
SeqId_3320_49	IGFBP7	Insulin-like growth factor-binding protein 7	rs35860020	-0.2173	0.46216	G/GTCT	1.90546e-18	trans										INTERVAL Study	NA
SeqId_3320_49	IGFBP7	Insulin-like growth factor-binding protein 7	rs35912586	0.2836	0.06206	T/C	1.90546e-08	trans										INTERVAL Study	NA
SeqId_3320_49	IGFBP7	Insulin-like growth factor-binding protein 7	rs36027930	0.285	0.06215	A/T	1.47911e-08	trans										INTERVAL Study	NA
SeqId_3320_49	IGFBP7	Insulin-like growth factor-binding protein 7	rs3755901	0.2474	0.08786	A/T	2.13796e-08	trans										INTERVAL Study	NA
SeqId_3320_49	IGFBP7	Insulin-like growth factor-binding protein 7	rs375852361	-0.1712	0.25753	C/G	4.89779e-09	trans										INTERVAL Study	NA
SeqId_3320_49	IGFBP7	Insulin-like growth factor-binding protein 7	rs3775083	0.249	0.09059	G/A	4.57088e-09	trans										INTERVAL Study	NA
SeqId_3320_49	IGFBP7	Insulin-like growth factor-binding protein 7	rs41344750	0.2421	0.09015	A/G	1.44544e-08	trans										INTERVAL Study	NA
SeqId_3320_49	IGFBP7	Insulin-like growth factor-binding protein 7	rs4242004	-0.1939	0.36805	A/C	3.98107e-14	trans										INTERVAL Study	NA
SeqId_3320_49	IGFBP7	Insulin-like growth factor-binding protein 7	rs4242005	-0.3408	0.06855	T/C	4.67735e-12	trans										INTERVAL Study	NA
SeqId_3320_49	IGFBP7	Insulin-like growth factor-binding protein 7	rs4309904	-0.3428	0.06831	G/A	4.16869e-12	trans										INTERVAL Study	NA
SeqId_3320_49	IGFBP7	Insulin-like growth factor-binding protein 7	rs4508954	-0.3762	0.21424	T/C	1.51356e-37	trans										INTERVAL Study	NA
SeqId_3320_49	IGFBP7	Insulin-like growth factor-binding protein 7	rs4508955	-0.3781	0.21435	T/C	6.0256e-38	trans										INTERVAL Study	NA
SeqId_3320_49	IGFBP7	Insulin-like growth factor-binding protein 7	rs4561981	-0.1837	0.39976	T/C	3.80189e-13	trans										INTERVAL Study	NA
SeqId_3320_49	IGFBP7	Insulin-like growth factor-binding protein 7	rs4596307	0.3289	0.08633	T/C	6.76083e-14	trans										INTERVAL Study	NA
SeqId_3320_49	IGFBP7	Insulin-like growth factor-binding protein 7	rs4865176	0.3067	0.1498	T/C	2.81838e-19	trans										INTERVAL Study	NA
SeqId_3320_49	IGFBP7	Insulin-like growth factor-binding protein 7	rs4865180	-0.248	0.27118	T/G	9.54993e-19	trans										INTERVAL Study	NA
SeqId_3320_49	IGFBP7	Insulin-like growth factor-binding protein 7	rs5002004	-0.2444	0.16524	G/A	2.13796e-13	trans										INTERVAL Study	NA
SeqId_3320_49	IGFBP7	Insulin-like growth factor-binding protein 7	rs5002005	-0.2429	0.16553	T/C	2.88403e-13	trans										INTERVAL Study	NA
SeqId_3320_49	IGFBP7	Insulin-like growth factor-binding protein 7	rs5002006	-0.2433	0.16551	T/G	2.51189e-13	trans										INTERVAL Study	NA
SeqId_3320_49	IGFBP7	Insulin-like growth factor-binding protein 7	rs546115105	-0.3017	0.11167	T/TCTC	1.51356e-14	trans										INTERVAL Study	NA
SeqId_3320_49	IGFBP7	Insulin-like growth factor-binding protein 7	rs55734441	0.238	0.09013	A/G	2.45471e-08	trans										INTERVAL Study	NA
SeqId_3320_49	IGFBP7	Insulin-like growth factor-binding protein 7	rs56798906	0.2516	0.08966	G/A	3.71535e-09	trans										INTERVAL Study	NA
SeqId_3320_49	IGFBP7	Insulin-like growth factor-binding protein 7	rs573104873	-0.2991	0.10766	T/TCTC	8.12831e-14	trans										INTERVAL Study	NA
SeqId_3320_49	IGFBP7	Insulin-like growth factor-binding protein 7	rs57368116	0.2915	0.09814	C/A	1.69824e-12	trans										INTERVAL Study	NA
SeqId_3320_49	IGFBP7	Insulin-like growth factor-binding protein 7	rs58332055	-0.2979	0.14063	G/GTATTAT	7.24436e-18	trans										INTERVAL Study	NA
SeqId_3320_49	IGFBP7	Insulin-like growth factor-binding protein 7	rs58541865	0.1856	0.28123	A/ATT	1.90546e-11	trans										INTERVAL Study	NA
SeqId_3320_49	IGFBP7	Insulin-like growth factor-binding protein 7	rs5858411	-0.2191	0.46246	A/AT	8.51138e-19	trans										INTERVAL Study	NA
SeqId_3320_49	IGFBP7	Insulin-like growth factor-binding protein 7	rs59666483	0.2897	0.09634	T/C	3.38844e-12	trans										INTERVAL Study	NA
SeqId_3320_49	IGFBP7	Insulin-like growth factor-binding protein 7	rs62308281	0.3179	0.15161	T/C	7.76247e-21	trans										INTERVAL Study	NA
SeqId_3320_49	IGFBP7	Insulin-like growth factor-binding protein 7	rs62308282	0.3151	0.15053	T/C	2.0893e-20	trans										INTERVAL Study	NA
SeqId_3320_49	IGFBP7	Insulin-like growth factor-binding protein 7	rs6554404	0.2874	0.09628	G/A	5.49541e-12	trans										INTERVAL Study	NA
SeqId_3320_49	IGFBP7	Insulin-like growth factor-binding protein 7	rs6554413	-0.2442	0.0896	T/A	3.71535e-08	trans										INTERVAL Study	NA
SeqId_3320_49	IGFBP7	Insulin-like growth factor-binding protein 7	rs6554414	-0.341	0.06862	A/G	4.46684e-12	trans										INTERVAL Study	NA
SeqId_3320_49	IGFBP7	Insulin-like growth factor-binding protein 7	rs67000357	0.2904	0.09792	T/G	2.29087e-12	trans										INTERVAL Study	NA
SeqId_3320_49	IGFBP7	Insulin-like growth factor-binding protein 7	rs67355508	0.319	0.14835	G/C	1.44544e-20	trans										INTERVAL Study	NA
SeqId_3320_49	IGFBP7	Insulin-like growth factor-binding protein 7	rs6822945	0.2856	0.09786	C/T	4.57088e-12	trans										INTERVAL Study	NA
SeqId_3320_49	IGFBP7	Insulin-like growth factor-binding protein 7	rs6827768	-0.43	0.2013	A/T	4.35e-155	cis		X	X	X	X		X	X	X	Fenland Study - Science	NA
SeqId_3320_49	IGFBP7	Insulin-like growth factor-binding protein 7	rs6827768	-0.3721	0.21631	A/T	5.88844e-37	trans										INTERVAL Study	NA
SeqId_3320_49	IGFBP7	Insulin-like growth factor-binding protein 7	rs6835177	0.2329	0.38696	C/G	3.89045e-20	trans										INTERVAL Study	NA
SeqId_3320_49	IGFBP7	Insulin-like growth factor-binding protein 7	rs6837593	0.288	0.09791	G/A	3.54813e-12	trans										INTERVAL Study	NA
SeqId_3320_49	IGFBP7	Insulin-like growth factor-binding protein 7	rs6843415	0.2488	0.09043	G/C	4.57088e-09	trans										INTERVAL Study	NA
SeqId_3320_49	IGFBP7	Insulin-like growth factor-binding protein 7	rs6848820	-0.1829	0.39527	G/A	6.30957e-13	trans										INTERVAL Study	NA
SeqId_3320_49	IGFBP7	Insulin-like growth factor-binding protein 7	rs6858683	-0.2419	0.16675	C/G	3.23594e-13	trans										INTERVAL Study	NA
SeqId_3320_49	IGFBP7	Insulin-like growth factor-binding protein 7	rs71601675	0.2788	0.06028	A/G	4.7863e-08	trans										INTERVAL Study	NA
SeqId_3320_49	IGFBP7	Insulin-like growth factor-binding protein 7	rs73242618	0.2387	0.08994	G/A	2.69153e-08	trans										INTERVAL Study	NA
SeqId_3320_49	IGFBP7	Insulin-like growth factor-binding protein 7	rs73242620	0.2384	0.09019	G/A	2.51189e-08	trans										INTERVAL Study	NA
SeqId_3320_49	IGFBP7	Insulin-like growth factor-binding protein 7	rs73242621	0.2375	0.08939	G/A	3.54813e-08	trans										INTERVAL Study	NA
SeqId_3320_49	IGFBP7	Insulin-like growth factor-binding protein 7	rs73242622	0.237	0.08932	T/C	3.71535e-08	trans										INTERVAL Study	NA
SeqId_3320_49	IGFBP7	Insulin-like growth factor-binding protein 7	rs73242623	0.2424	0.08962	T/C	1.38038e-08	trans										INTERVAL Study	NA
SeqId_3320_49	IGFBP7	Insulin-like growth factor-binding protein 7	rs73242624	-0.1835	0.26057	G/C	7.07946e-11	trans										INTERVAL Study	NA
SeqId_3320_49	IGFBP7	Insulin-like growth factor-binding protein 7	rs73242625	0.2449	0.09065	G/A	7.94328e-09	trans										INTERVAL Study	NA
SeqId_3320_49	IGFBP7	Insulin-like growth factor-binding protein 7	rs73242632	0.2568	0.09071	A/C	1.62181e-09	trans										INTERVAL Study	NA
SeqId_3320_49	IGFBP7	Insulin-like growth factor-binding protein 7	rs73242633	0.2773	0.09558	T/C	2.29087e-11	trans										INTERVAL Study	NA
SeqId_3320_49	IGFBP7	Insulin-like growth factor-binding protein 7	rs73242634	0.3382	0.08575	A/G	1.58489e-14	trans										INTERVAL Study	NA
SeqId_3320_49	IGFBP7	Insulin-like growth factor-binding protein 7	rs73242636	0.3332	0.08225	G/C	1.02329e-13	trans										INTERVAL Study	NA
SeqId_3320_49	IGFBP7	Insulin-like growth factor-binding protein 7	rs73242637	0.3498	0.06626	C/T	2.45471e-12	trans										INTERVAL Study	NA
SeqId_3320_49	IGFBP7	Insulin-like growth factor-binding protein 7	rs73242639	0.3267	0.14843	C/T	1.25893e-21	trans										INTERVAL Study	NA
SeqId_3320_49	IGFBP7	Insulin-like growth factor-binding protein 7	rs75882609	-0.2539	0.09717	G/T	9.33254e-09	trans										INTERVAL Study	NA
SeqId_3320_49	IGFBP7	Insulin-like growth factor-binding protein 7	rs7654665	0.2623	0.09857	T/C	1.28825e-10	trans										INTERVAL Study	NA
SeqId_3320_49	IGFBP7	Insulin-like growth factor-binding protein 7	rs765855981	0.2428	0.16568	CTGTAATCCCAACATTTTGGG/C	2.81838e-13	trans										INTERVAL Study	NA
SeqId_3320_49	IGFBP7	Insulin-like growth factor-binding protein 7	rs7659866	-0.2898	0.3202	A/G	2.39883e-28	trans										INTERVAL Study	NA
SeqId_3320_49	IGFBP7	Insulin-like growth factor-binding protein 7	rs7660034	-0.2926	0.31771	A/G	7.4131e-29	trans										INTERVAL Study	NA
SeqId_3320_49	IGFBP7	Insulin-like growth factor-binding protein 7	rs7663219	0.183	0.39832	C/T	1.09648e-12	trans										INTERVAL Study	NA
SeqId_3320_49	IGFBP7	Insulin-like growth factor-binding protein 7	rs7663799	-0.3384	0.06837	G/A	3.63078e-12	trans										INTERVAL Study	NA
SeqId_3320_49	IGFBP7	Insulin-like growth factor-binding protein 7	rs7669759	0.2877	0.09752	T/C	3.80189e-12	trans										INTERVAL Study	NA
SeqId_3320_49	IGFBP7	Insulin-like growth factor-binding protein 7	rs7672518	0.2827	0.09828	C/T	8.51138e-12	trans										INTERVAL Study	NA
SeqId_3320_49	IGFBP7	Insulin-like growth factor-binding protein 7	rs7673980	0.2372	0.09034	T/C	3.01995e-08	trans										INTERVAL Study	NA
SeqId_3320_49	IGFBP7	Insulin-like growth factor-binding protein 7	rs7676521	-0.1804	0.26091	C/T	1.77828e-10	trans										INTERVAL Study	NA
SeqId_3320_49	IGFBP7	Insulin-like growth factor-binding protein 7	rs7685467	-0.2907	0.31785	G/A	1.86209e-28	trans										INTERVAL Study	NA
SeqId_3320_49	IGFBP7	Insulin-like growth factor-binding protein 7	rs7688422	0.2885	0.09812	A/G	3.0903e-12	trans										INTERVAL Study	NA
SeqId_3320_49	IGFBP7	Insulin-like growth factor-binding protein 7	rs7688831	0.2888	0.09651	A/G	3.80189e-12	trans										INTERVAL Study	NA
SeqId_3320_49	IGFBP7	Insulin-like growth factor-binding protein 7	rs7690671	-0.2836	0.31743	A/T	3.31131e-27	trans										INTERVAL Study	NA
SeqId_3320_49	IGFBP7	Insulin-like growth factor-binding protein 7	rs7695536	-0.2513	0.44902	C/T	2.45471e-24	trans										INTERVAL Study	NA
SeqId_3320_49	IGFBP7	Insulin-like growth factor-binding protein 7	rs7698085	0.1852	0.39808	G/A	3.0903e-13	trans										INTERVAL Study	NA
SeqId_3320_49	IGFBP7	Insulin-like growth factor-binding protein 7	rs77746694	-0.1998	0.38856	A/G	4.36516e-13	trans										INTERVAL Study	NA
SeqId_3320_49	IGFBP7	Insulin-like growth factor-binding protein 7	rs781560	0.1889	0.16754	A/G	1.58489e-08	trans										INTERVAL Study	NA
SeqId_3320_49	IGFBP7	Insulin-like growth factor-binding protein 7	rs781563	0.2246	0.11952	G/A	7.4131e-09	trans										INTERVAL Study	NA
SeqId_3320_49	IGFBP7	Insulin-like growth factor-binding protein 7	rs9271147	0.145522	0.2229	T/No Information	8.49914e-12	trans		X	X		X	X	X	X	X	AGES Cohort	NA
SeqId_3320_49	IGFBP7	Insulin-like growth factor-binding protein 7	rs9997862	-0.2411	0.38397	G/C	4.36516e-22	trans										INTERVAL Study	NA
SeqId_7145_1	ITIH3	Inter-alpha-trypsin inhibitor heavy chain H3	rs116780938	0.3782	0.0659	T/G	6.74e-45	cis										Fenland Study - Science	NA
SeqId_7145_1	ITIH3	Inter-alpha-trypsin inhibitor heavy chain H3	rs141584824	-0.1046	0.3927	D/I	9.55e-16	trans										Fenland Study - Science	NA
SeqId_7145_1	ITIH3	Inter-alpha-trypsin inhibitor heavy chain H3	rs2535627	0.360264	0.472	C/No Information	2.05134e-89	cis										AGES Cohort	NA
SeqId_7145_1	ITIH3	Inter-alpha-trypsin inhibitor heavy chain H3	rs2535629	0.5618	0.335	A/G	0	cis	X	X	X	X	X	X	X	X	X	Fenland Study - Science	NA
SeqId_7145_1	ITIH3	Inter-alpha-trypsin inhibitor heavy chain H3	rs74320783	-1.3679	0.0107	A/G	8.06e-113	cis										Fenland Study - Science	NA
SeqId_7145_1	ITIH3	Inter-alpha-trypsin inhibitor heavy chain H3	rs74683485	-0.939884	0.01742	A/No Information	4.30044e-41	cis										AGES Cohort	NA
SeqId_4496_60	MMP12	Macrophage metalloelastase	rs1010698	0.1866	0.48343	T/G	1.94984e-14	cis										INTERVAL Study	NA
SeqId_4496_60	MMP12	Macrophage metalloelastase	rs1042840	-0.3172	0.27143	C/T	2.69153e-31	cis										INTERVAL Study	NA
SeqId_4496_60	MMP12	Macrophage metalloelastase	rs10458948	-0.2735	0.3155	A/G	1.8197e-24	cis										INTERVAL Study	NA
SeqId_4496_60	MMP12	Macrophage metalloelastase	rs10502010	-0.4052	0.05654	G/A	6.16595e-13	cis										INTERVAL Study	NA
SeqId_4496_60	MMP12	Macrophage metalloelastase	rs10558651	0.3594	0.07893	A/AAC	3.46737e-13	cis										INTERVAL Study	NA
SeqId_4496_60	MMP12	Macrophage metalloelastase	rs10604370	0.1891	0.49877	A/AT	1.34896e-14	cis										INTERVAL Study	NA
SeqId_4496_60	MMP12	Macrophage metalloelastase	rs10631344	0.2409	0.09087	ACAT/A	2.04174e-08	trans										INTERVAL Study	NA
SeqId_4496_60	MMP12	Macrophage metalloelastase	rs10791596	0.1748	0.49377	C/T	1.77828e-12	cis										INTERVAL Study	NA
SeqId_4496_60	MMP12	Macrophage metalloelastase	rs10791601	0.1532	0.41113	C/G	1.54882e-09	cis										INTERVAL Study	NA
SeqId_4496_60	MMP12	Macrophage metalloelastase	rs10791603	0.2363	0.37493	A/G	5.01187e-21	cis										INTERVAL Study	NA
SeqId_4496_60	MMP12	Macrophage metalloelastase	rs10791604	0.2363	0.37249	T/C	5.49541e-21	cis										INTERVAL Study	NA
SeqId_4496_60	MMP12	Macrophage metalloelastase	rs10791605	0.2359	0.37573	T/G	7.4131e-21	cis										INTERVAL Study	NA
SeqId_4496_60	MMP12	Macrophage metalloelastase	rs10791606	0.2342	0.37704	G/C	1.58489e-20	cis										INTERVAL Study	NA
SeqId_4496_60	MMP12	Macrophage metalloelastase	rs10895364	0.1853	0.47207	T/C	2.51189e-14	cis										INTERVAL Study	NA
SeqId_4496_60	MMP12	Macrophage metalloelastase	rs10895365	0.1858	0.47253	T/C	2.18776e-14	cis										INTERVAL Study	NA
SeqId_4496_60	MMP12	Macrophage metalloelastase	rs10895366	0.1783	0.49213	A/G	4.0738e-13	cis										INTERVAL Study	NA
SeqId_4496_60	MMP12	Macrophage metalloelastase	rs11225434	0.1833	0.47148	C/T	4.67735e-14	cis										INTERVAL Study	NA
SeqId_4496_60	MMP12	Macrophage metalloelastase	rs11225445	0.1918	0.35419	G/T	1.62181e-13	cis										INTERVAL Study	NA
SeqId_4496_60	MMP12	Macrophage metalloelastase	rs11225450	-0.5518	0.05136	G/C	7.58578e-22	cis										INTERVAL Study	NA
SeqId_4496_60	MMP12	Macrophage metalloelastase	rs11225452	-0.1957	0.22948	A/T	4.36516e-11	cis										INTERVAL Study	NA
SeqId_4496_60	MMP12	Macrophage metalloelastase	rs11225459	-0.2122	0.30737	C/G	4.46684e-15	cis										INTERVAL Study	NA
SeqId_4496_60	MMP12	Macrophage metalloelastase	rs11225470	0.2456	0.17762	G/T	9.12011e-14	cis										INTERVAL Study	NA
SeqId_4496_60	MMP12	Macrophage metalloelastase	rs11225471	0.2594	0.17558	T/C	4.46684e-15	cis										INTERVAL Study	NA
SeqId_4496_60	MMP12	Macrophage metalloelastase	rs11225478	-0.2845	0.3064	A/C	3.98107e-26	cis										INTERVAL Study	NA
SeqId_4496_60	MMP12	Macrophage metalloelastase	rs11225568	-0.1703	0.24758	C/G	3.98107e-09	cis										INTERVAL Study	NA
SeqId_4496_60	MMP12	Macrophage metalloelastase	rs112782909	-0.2378	0.09055	G/A	3.01995e-08	trans										INTERVAL Study	NA
SeqId_4496_60	MMP12	Macrophage metalloelastase	rs113006933	0.1852	0.47284	G/GC	2.5704e-14	cis										INTERVAL Study	NA
SeqId_4496_60	MMP12	Macrophage metalloelastase	rs11365632	-0.1866	0.26843	CT/C	1.51356e-09	cis										INTERVAL Study	NA
SeqId_4496_60	MMP12	Macrophage metalloelastase	rs11390663	0.2243	0.09999	T/TA	4.67735e-08	cis										INTERVAL Study	NA
SeqId_4496_60	MMP12	Macrophage metalloelastase	rs11399826	0.2356	0.40142	CA/C	1.28825e-17	cis										INTERVAL Study	NA
SeqId_4496_60	MMP12	Macrophage metalloelastase	rs114176245	-0.7818	0.12437	T/C	5.88844e-111	cis										INTERVAL Study	NA
SeqId_4496_60	MMP12	Macrophage metalloelastase	rs1144396	0.1709	0.49045	A/C	6.16595e-12	cis										INTERVAL Study	NA
SeqId_4496_60	MMP12	Macrophage metalloelastase	rs1144397	0.1839	0.41368	G/T	4.0738e-13	cis										INTERVAL Study	NA
SeqId_4496_60	MMP12	Macrophage metalloelastase	rs1144398	0.1554	0.29474	G/T	2.69153e-08	cis										INTERVAL Study	NA
SeqId_4496_60	MMP12	Macrophage metalloelastase	rs115045957	-0.2264	0.09974	A/G	4.0738e-08	cis										INTERVAL Study	NA
SeqId_4496_60	MMP12	Macrophage metalloelastase	rs116187470	-0.7247	0.12351	A/G	3.01995e-92	cis										INTERVAL Study	NA
SeqId_4496_60	MMP12	Macrophage metalloelastase	rs116672660	-0.5204	0.03001	A/G	2.63027e-12	cis										INTERVAL Study	NA
SeqId_4496_60	MMP12	Macrophage metalloelastase	rs116924200	-0.3524	0.05941	C/T	1.65959e-10	cis										INTERVAL Study	NA
SeqId_4496_60	MMP12	Macrophage metalloelastase	rs116947009	-0.335	0.0512	T/C	3.38844e-09	trans										INTERVAL Study	NA
SeqId_4496_60	MMP12	Macrophage metalloelastase	rs117021498	-0.558	0.03166	G/A	4.46684e-15	cis										INTERVAL Study	NA
SeqId_4496_60	MMP12	Macrophage metalloelastase	rs117053498	-0.5528	0.03005	A/G	1.86209e-14	trans										INTERVAL Study	NA
SeqId_4496_60	MMP12	Macrophage metalloelastase	rs117185706	-0.5579	0.02899	T/C	3.16228e-13	cis										INTERVAL Study	NA
SeqId_4496_60	MMP12	Macrophage metalloelastase	rs117245006	-0.3465	0.05872	G/A	2.39883e-10	cis										INTERVAL Study	NA
SeqId_4496_60	MMP12	Macrophage metalloelastase	rs117299690	-0.6003	0.0211	G/C	4.36516e-11	cis										INTERVAL Study	NA
SeqId_4496_60	MMP12	Macrophage metalloelastase	rs117314364	-0.6892	0.04472	T/C	7.94328e-31	cis										INTERVAL Study	NA
SeqId_4496_60	MMP12	Macrophage metalloelastase	rs117342740	-0.5125	0.02595	T/C	1.62181e-11	cis										INTERVAL Study	NA
SeqId_4496_60	MMP12	Macrophage metalloelastase	rs117446737	-0.4019	0.06065	T/G	7.76247e-14	cis										INTERVAL Study	NA
SeqId_4496_60	MMP12	Macrophage metalloelastase	rs117455871	-0.3377	0.05064	A/C	1.65959e-09	trans										INTERVAL Study	NA
SeqId_4496_60	MMP12	Macrophage metalloelastase	rs117470978	-0.3186	0.05442	C/T	1.86209e-08	cis										INTERVAL Study	NA
SeqId_4496_60	MMP12	Macrophage metalloelastase	rs117563322	-0.6035	0.04357	T/C	8.70964e-23	cis										INTERVAL Study	NA
SeqId_4496_60	MMP12	Macrophage metalloelastase	rs117584029	-0.4425	0.05156	G/T	3.31131e-14	cis										INTERVAL Study	NA
SeqId_4496_60	MMP12	Macrophage metalloelastase	rs117674362	-0.6204	0.02286	A/G	1.77828e-12	cis										INTERVAL Study	NA
SeqId_4496_60	MMP12	Macrophage metalloelastase	rs117717060	-0.6881	0.04374	C/G	6.60693e-30	cis										INTERVAL Study	NA
SeqId_4496_60	MMP12	Macrophage metalloelastase	rs117921553	-0.3886	0.04446	A/G	1.41254e-10	trans										INTERVAL Study	NA
SeqId_4496_60	MMP12	Macrophage metalloelastase	rs118011610	-0.4912	0.02774	G/C	4.0738e-11	cis										INTERVAL Study	NA
SeqId_4496_60	MMP12	Macrophage metalloelastase	rs118028968	-0.5738	0.0158	C/T	3.0903e-08	cis										INTERVAL Study	NA
SeqId_4496_60	MMP12	Macrophage metalloelastase	rs118057886	-0.4456	0.03714	T/C	1.41254e-11	trans										INTERVAL Study	NA
SeqId_4496_60	MMP12	Macrophage metalloelastase	rs118143862	-0.3609	0.05602	G/A	7.94328e-11	cis										INTERVAL Study	NA
SeqId_4496_60	MMP12	Macrophage metalloelastase	rs118154670	-0.6663	0.04296	G/C	6.76083e-28	cis										INTERVAL Study	NA
SeqId_4496_60	MMP12	Macrophage metalloelastase	rs118181466	-0.5522	0.03042	G/A	1.54882e-14	cis										INTERVAL Study	NA
SeqId_4496_60	MMP12	Macrophage metalloelastase	rs118191062	-0.5511	0.03044	C/T	1.34896e-14	cis										INTERVAL Study	NA
SeqId_4496_60	MMP12	Macrophage metalloelastase	rs11822394	-0.236	0.09121	T/C	3.38844e-08	trans										INTERVAL Study	NA
SeqId_4496_60	MMP12	Macrophage metalloelastase	rs11822697	-0.2697	0.14034	T/C	5.7544e-14	cis										INTERVAL Study	NA
SeqId_4496_60	MMP12	Macrophage metalloelastase	rs11825357	-0.2333	0.09149	T/C	4.2658e-08	cis										INTERVAL Study	NA
SeqId_4496_60	MMP12	Macrophage metalloelastase	rs11825883	-0.2347	0.0909	C/G	4.16869e-08	trans										INTERVAL Study	NA
SeqId_4496_60	MMP12	Macrophage metalloelastase	rs11826194	-0.2329	0.09157	T/C	4.89779e-08	cis										INTERVAL Study	NA
SeqId_4496_60	MMP12	Macrophage metalloelastase	rs11826242	-0.2361	0.09075	A/C	3.54813e-08	cis										INTERVAL Study	NA
SeqId_4496_60	MMP12	Macrophage metalloelastase	rs11827265	-0.234	0.09137	C/A	3.98107e-08	cis										INTERVAL Study	NA
SeqId_4496_60	MMP12	Macrophage metalloelastase	rs11827737	-0.2343	0.09109	A/G	4.2658e-08	trans										INTERVAL Study	NA
SeqId_4496_60	MMP12	Macrophage metalloelastase	rs12146550	-0.2086	0.34424	A/G	1.1749e-15	cis										INTERVAL Study	NA
SeqId_4496_60	MMP12	Macrophage metalloelastase	rs12146552	-0.2109	0.34313	A/G	6.76083e-16	cis										INTERVAL Study	NA
SeqId_4496_60	MMP12	Macrophage metalloelastase	rs12275686	-0.2154	0.31264	A/G	1.25893e-15	cis										INTERVAL Study	NA
SeqId_4496_60	MMP12	Macrophage metalloelastase	rs12288698	0.2506	0.17442	C/T	3.98107e-14	cis										INTERVAL Study	NA
SeqId_4496_60	MMP12	Macrophage metalloelastase	rs12290419	-0.167	0.45494	C/T	1.94984e-11	cis										INTERVAL Study	NA
SeqId_4496_60	MMP12	Macrophage metalloelastase	rs12577227	-0.2963	0.29566	A/G	1.07152e-27	cis										INTERVAL Study	NA
SeqId_4496_60	MMP12	Macrophage metalloelastase	rs1277052	0.1567	0.28897	C/T	2.5704e-08	cis										INTERVAL Study	NA
SeqId_4496_60	MMP12	Macrophage metalloelastase	rs12786502	0.2157	0.12995	T/G	5.37032e-09	cis										INTERVAL Study	NA
SeqId_4496_60	MMP12	Macrophage metalloelastase	rs12788925	0.2075	0.44492	G/A	4.16869e-16	cis										INTERVAL Study	NA
SeqId_4496_60	MMP12	Macrophage metalloelastase	rs12792871	0.182	0.48706	G/C	1.25893e-13	cis										INTERVAL Study	NA
SeqId_4496_60	MMP12	Macrophage metalloelastase	rs12792912	0.2109	0.44486	G/T	1.44544e-16	cis										INTERVAL Study	NA
SeqId_4496_60	MMP12	Macrophage metalloelastase	rs12798926	0.2171	0.12954	A/C	3.63078e-09	cis										INTERVAL Study	NA
SeqId_4496_60	MMP12	Macrophage metalloelastase	rs12801529	0.1842	0.4724	A/T	3.46737e-14	cis										INTERVAL Study	NA
SeqId_4496_60	MMP12	Macrophage metalloelastase	rs12804136	0.1828	0.47152	A/G	5.24807e-14	cis										INTERVAL Study	NA
SeqId_4496_60	MMP12	Macrophage metalloelastase	rs12808148	0.1997	0.15217	C/T	7.07946e-09	cis										INTERVAL Study	NA
SeqId_4496_60	MMP12	Macrophage metalloelastase	rs1291903	-0.1836	0.45841	A/G	5.12861e-13	cis										INTERVAL Study	NA
SeqId_4496_60	MMP12	Macrophage metalloelastase	rs1299505	0.2972	0.34201	A/C	6.45654e-26	cis										INTERVAL Study	NA
SeqId_4496_60	MMP12	Macrophage metalloelastase	rs138003806	0.8025	0.02987	CTCCTAAGATA/C	4.57088e-27	cis										INTERVAL Study	NA
SeqId_4496_60	MMP12	Macrophage metalloelastase	rs1384071	0.2358	0.09159	G/A	2.95121e-08	trans										INTERVAL Study	NA
SeqId_4496_60	MMP12	Macrophage metalloelastase	rs138676486	-0.4653	0.19146	G/GT	3.31131e-45	cis										INTERVAL Study	NA
SeqId_4496_60	MMP12	Macrophage metalloelastase	rs140547214	-0.4833	0.0287	T/TCATTTTAAGC	8.51138e-11	cis										INTERVAL Study	NA
SeqId_4496_60	MMP12	Macrophage metalloelastase	rs140839642	-0.7003	0.13653	A/T	3.16228e-94	cis										INTERVAL Study	NA
SeqId_4496_60	MMP12	Macrophage metalloelastase	rs141130974	-0.3452	0.0542	A/G	9.54993e-10	cis										INTERVAL Study	NA
SeqId_4496_60	MMP12	Macrophage metalloelastase	rs141887775	-0.2235	0.11379	A/G	1.20226e-08	cis										INTERVAL Study	NA
SeqId_4496_60	MMP12	Macrophage metalloelastase	rs142061050	-0.527	0.02795	A/T	9.12011e-12	cis										INTERVAL Study	NA
SeqId_4496_60	MMP12	Macrophage metalloelastase	rs142135564	-0.9329	0.00613	T/C	4.36516e-08	trans										INTERVAL Study	NA
SeqId_4496_60	MMP12	Macrophage metalloelastase	rs142702208	-0.351	0.04437	A/G	2.0893e-08	cis										INTERVAL Study	NA
SeqId_4496_60	MMP12	Macrophage metalloelastase	rs143683662	-0.16	0.4524	G/GTGTGTATATA	1.90546e-10	cis										INTERVAL Study	NA
SeqId_4496_60	MMP12	Macrophage metalloelastase	rs144385364	-0.7805	0.12461	T/TA	5.7544e-111	cis										INTERVAL Study	NA
SeqId_4496_60	MMP12	Macrophage metalloelastase	rs145242717	-0.425	0.06334	T/C	2.29087e-15	cis										INTERVAL Study	NA
SeqId_4496_60	MMP12	Macrophage metalloelastase	rs146414450	0.430421	0.04553	A/No Information	1.08215e-23	cis										AGES Cohort	NA
SeqId_4496_60	MMP12	Macrophage metalloelastase	rs148084227	-0.4353	0.03778	C/T	4.46684e-11	cis										INTERVAL Study	NA
SeqId_4496_60	MMP12	Macrophage metalloelastase	rs1481959	0.2341	0.09228	A/G	3.54813e-08	trans										INTERVAL Study	NA
SeqId_4496_60	MMP12	Macrophage metalloelastase	rs148898767	-0.6236	0.01477	C/T	7.07946e-09	cis										INTERVAL Study	NA
SeqId_4496_60	MMP12	Macrophage metalloelastase	rs149640034	-0.7049	0.01115	C/T	1.12202e-08	cis										INTERVAL Study	NA
SeqId_4496_60	MMP12	Macrophage metalloelastase	rs150986675	-0.7151	0.13203	C/T	8.12831e-92	cis										INTERVAL Study	NA
SeqId_4496_60	MMP12	Macrophage metalloelastase	rs17099726	-0.669	0.0442	G/T	3.31131e-28	cis										INTERVAL Study	NA
SeqId_4496_60	MMP12	Macrophage metalloelastase	rs17099821	-0.2522	0.24749	G/A	1.07152e-17	cis										INTERVAL Study	NA
SeqId_4496_60	MMP12	Macrophage metalloelastase	rs17297226	-0.3771	0.23535	G/A	3.46737e-39	cis										INTERVAL Study	NA
SeqId_4496_60	MMP12	Macrophage metalloelastase	rs17298967	-0.3803	0.05209	T/C	3.63078e-11	cis										INTERVAL Study	NA
SeqId_4496_60	MMP12	Macrophage metalloelastase	rs17301695	-0.5491	0.03044	G/A	1.31826e-14	cis										INTERVAL Study	NA
SeqId_4496_60	MMP12	Macrophage metalloelastase	rs17361668	-0.7811	0.12448	A/T	1.25893e-110	cis										INTERVAL Study	NA
SeqId_4496_60	MMP12	Macrophage metalloelastase	rs17368582	-0.7791	0.12442	C/T	6.30957e-111	cis										INTERVAL Study	NA
SeqId_4496_60	MMP12	Macrophage metalloelastase	rs17368659	-0.7745	0.12473	T/G	4.57088e-110	cis										INTERVAL Study	NA
SeqId_4496_60	MMP12	Macrophage metalloelastase	rs17368814	-0.7793	0.12476	G/A	1.09648e-110	cis										INTERVAL Study	NA
SeqId_4496_60	MMP12	Macrophage metalloelastase	rs17368814	0.6627	0.1227	A/G	2.4e-289	cis										Fenland Study - Science	NA
SeqId_4496_60	MMP12	Macrophage metalloelastase	rs17368890	-0.7549	0.0834	G/T	9.12011e-70	cis										INTERVAL Study	NA
SeqId_4496_60	MMP12	Macrophage metalloelastase	rs17860521	0.1648	0.4345	G/GC	3.71535e-11	cis										INTERVAL Study	NA
SeqId_4496_60	MMP12	Macrophage metalloelastase	rs17860571	-0.3148	0.27012	G/T	1.20226e-30	cis										INTERVAL Study	NA
SeqId_4496_60	MMP12	Macrophage metalloelastase	rs17860597	-0.6812	0.03538	G/C	2.34423e-23	cis										INTERVAL Study	NA
SeqId_4496_60	MMP12	Macrophage metalloelastase	rs17860938	-0.2306	0.10311	C/T	1.77828e-08	cis										INTERVAL Study	NA
SeqId_4496_60	MMP12	Macrophage metalloelastase	rs17860942	-0.3515	0.04753	C/T	7.4131e-09	cis										INTERVAL Study	NA
SeqId_4496_60	MMP12	Macrophage metalloelastase	rs17860995	-0.2074	0.12686	T/C	2.18776e-08	cis										INTERVAL Study	NA
SeqId_4496_60	MMP12	Macrophage metalloelastase	rs17880553	-0.3455	0.04899	T/C	8.70964e-09	cis										INTERVAL Study	NA
SeqId_4496_60	MMP12	Macrophage metalloelastase	rs17882844	-0.2422	0.09496	C/G	1.69824e-08	cis										INTERVAL Study	NA
SeqId_4496_60	MMP12	Macrophage metalloelastase	rs1799750	0.1476	0.4494	T/TC	3.16228e-08	cis										INTERVAL Study	NA
SeqId_4496_60	MMP12	Macrophage metalloelastase	rs185686655	0.3037	0.07245	T/C	5.37032e-09	cis										INTERVAL Study	NA
SeqId_4496_60	MMP12	Macrophage metalloelastase	rs187059006	-0.2308	0.09997	C/T	2.29087e-08	cis										INTERVAL Study	NA
SeqId_4496_60	MMP12	Macrophage metalloelastase	rs1892971	0.1868	0.23366	A/G	4.57088e-10	cis										INTERVAL Study	NA
SeqId_4496_60	MMP12	Macrophage metalloelastase	rs1893258	0.4539	0.21021	C/G	4.0738e-53	cis										INTERVAL Study	NA
SeqId_4496_60	MMP12	Macrophage metalloelastase	rs1939533	0.2131	0.13242	T/C	6.0256e-09	cis										INTERVAL Study	NA
SeqId_4496_60	MMP12	Macrophage metalloelastase	rs1939534	-0.2132	0.30715	A/G	3.80189e-15	cis										INTERVAL Study	NA
SeqId_4496_60	MMP12	Macrophage metalloelastase	rs1940938	-0.711	0.13161	A/G	4.67735e-90	cis										INTERVAL Study	NA
SeqId_4496_60	MMP12	Macrophage metalloelastase	rs199960097	0.1669	0.35789	TATG/T	1.41254e-10	cis										INTERVAL Study	NA
SeqId_4496_60	MMP12	Macrophage metalloelastase	rs2003796	0.4653	0.20317	T/C	1.1749e-54	cis										INTERVAL Study	NA
SeqId_4496_60	MMP12	Macrophage metalloelastase	rs2003797	0.4603	0.20369	T/C	1.04713e-53	cis										INTERVAL Study	NA
SeqId_4496_60	MMP12	Macrophage metalloelastase	rs2005108	-0.7002	0.13469	T/C	1.07152e-89	cis										INTERVAL Study	NA
SeqId_4496_60	MMP12	Macrophage metalloelastase	rs200520645	0.3296	0.05034	G/A	2.69153e-08	cis										INTERVAL Study	NA
SeqId_4496_60	MMP12	Macrophage metalloelastase	rs2011681	0.1795	0.35924	T/C	3.01995e-12	cis										INTERVAL Study	NA
SeqId_4496_60	MMP12	Macrophage metalloelastase	rs201747433	0.1981	0.40305	CA/C	2.04174e-14	cis										INTERVAL Study	NA
SeqId_4496_60	MMP12	Macrophage metalloelastase	rs201961139	-0.7377	0.12124	G/GT	7.4131e-90	cis										INTERVAL Study	NA
SeqId_4496_60	MMP12	Macrophage metalloelastase	rs2096766	-0.2033	0.36616	T/A	4.16869e-15	cis										INTERVAL Study	NA
SeqId_4496_60	MMP12	Macrophage metalloelastase	rs2096767	-0.2814	0.31662	G/C	4.57088e-26	cis										INTERVAL Study	NA
SeqId_4496_60	MMP12	Macrophage metalloelastase	rs2096768	-0.2824	0.31429	A/C	3.98107e-26	cis										INTERVAL Study	NA
SeqId_4496_60	MMP12	Macrophage metalloelastase	rs2097248	0.1838	0.47327	T/C	4.0738e-14	cis										INTERVAL Study	NA
SeqId_4496_60	MMP12	Macrophage metalloelastase	rs2155013	0.1852	0.48494	C/T	2.51189e-14	cis										INTERVAL Study	NA
SeqId_4496_60	MMP12	Macrophage metalloelastase	rs2155240	-0.6337	0.03151	C/G	1e-19	cis										INTERVAL Study	NA
SeqId_4496_60	MMP12	Macrophage metalloelastase	rs2212437	-0.2955	0.29625	A/G	1.02329e-27	cis										INTERVAL Study	NA
SeqId_4496_60	MMP12	Macrophage metalloelastase	rs2212637	0.1856	0.48391	T/C	2.39883e-14	cis										INTERVAL Study	NA
SeqId_4496_60	MMP12	Macrophage metalloelastase	rs2252070	0.2304	0.31868	T/C	2.5704e-18	cis										INTERVAL Study	NA
SeqId_4496_60	MMP12	Macrophage metalloelastase	rs2276109	-0.7803	0.12437	C/T	8.70964e-111	cis										INTERVAL Study	NA
SeqId_4496_60	MMP12	Macrophage metalloelastase	rs2276109	-0.671654	0.1068	C/No Information	1.04211e-127	cis										AGES Cohort	NA
SeqId_4496_60	MMP12	Macrophage metalloelastase	rs2408525	0.1884	0.47283	G/T	8.91251e-15	cis										INTERVAL Study	NA
SeqId_4496_60	MMP12	Macrophage metalloelastase	rs28360358	-0.4407	0.19312	G/GCAAA	6.16595e-47	cis										INTERVAL Study	NA
SeqId_4496_60	MMP12	Macrophage metalloelastase	rs28381681	-0.199	0.16581	CA/C	3.31131e-09	cis										INTERVAL Study	NA
SeqId_4496_60	MMP12	Macrophage metalloelastase	rs28381683	0.7779	0.1247	CTTTCCAT/C	9.54993e-111	cis										INTERVAL Study	NA
SeqId_4496_60	MMP12	Macrophage metalloelastase	rs28381684	-0.7789	0.12464	T/A	5.12861e-111	cis		X	X	X	X	X	X	X	X	INTERVAL Study	NA
SeqId_4496_60	MMP12	Macrophage metalloelastase	rs28381690	0.7762	0.12355	G/GAT	1.44544e-108	cis										INTERVAL Study	NA
SeqId_4496_60	MMP12	Macrophage metalloelastase	rs28825784	-0.2359	0.09152	C/A	3.23594e-08	trans										INTERVAL Study	NA
SeqId_4496_60	MMP12	Macrophage metalloelastase	rs3020919	-0.4408	0.216	T/C	3.38844e-52	cis										INTERVAL Study	NA
SeqId_4496_60	MMP12	Macrophage metalloelastase	rs3025094	-0.6126	0.03432	A/G	7.58578e-20	cis										INTERVAL Study	NA
SeqId_4496_60	MMP12	Macrophage metalloelastase	rs3025096	0.7071	0.12542	CAG/C	6.16595e-90	cis										INTERVAL Study	NA
SeqId_4496_60	MMP12	Macrophage metalloelastase	rs33952275	0.2383	0.09129	G/C	2.45471e-08	trans										INTERVAL Study	NA
SeqId_4496_60	MMP12	Macrophage metalloelastase	rs34100496	0.1702	0.35851	G/A	5.88844e-11	cis										INTERVAL Study	NA
SeqId_4496_60	MMP12	Macrophage metalloelastase	rs34393911	0.2131	0.13272	G/GT	5.88844e-09	cis										INTERVAL Study	NA
SeqId_4496_60	MMP12	Macrophage metalloelastase	rs34785976	-0.5133	0.17079	G/GA	2.18776e-60	cis										INTERVAL Study	NA
SeqId_4496_60	MMP12	Macrophage metalloelastase	rs35046532	0.1725	0.3286	AGAAGT/A	2.18776e-10	cis										INTERVAL Study	NA
SeqId_4496_60	MMP12	Macrophage metalloelastase	rs35054791	-0.1813	0.37105	T/TA	2.23872e-12	cis										INTERVAL Study	NA
SeqId_4496_60	MMP12	Macrophage metalloelastase	rs35068180	0.1857	0.49075	G/GA	5.37032e-14	cis										INTERVAL Study	NA
SeqId_4496_60	MMP12	Macrophage metalloelastase	rs35232209	0.2409	0.4767	CT/C	1.34896e-21	cis										INTERVAL Study	NA
SeqId_4496_60	MMP12	Macrophage metalloelastase	rs36036456	0.2109	0.12576	T/G	2.04174e-08	cis										INTERVAL Study	NA
SeqId_4496_60	MMP12	Macrophage metalloelastase	rs370950483	0.7398	0.1203	CATTTATTA/C	7.58578e-91	cis										INTERVAL Study	NA
SeqId_4496_60	MMP12	Macrophage metalloelastase	rs373314508	0.7436	0.12042	AACAT/A	1.23027e-91	cis										INTERVAL Study	NA
SeqId_4496_60	MMP12	Macrophage metalloelastase	rs3840759	-0.3225	0.27514	A/ATT	2.69153e-31	cis										INTERVAL Study	NA
SeqId_4496_60	MMP12	Macrophage metalloelastase	rs4434970	0.1766	0.36253	G/A	7.24436e-12	cis										INTERVAL Study	NA
SeqId_4496_60	MMP12	Macrophage metalloelastase	rs4439482	-0.6476	0.03079	G/T	9.33254e-20	cis										INTERVAL Study	NA
SeqId_4496_60	MMP12	Macrophage metalloelastase	rs4444050	-0.2135	0.30835	A/G	2.51189e-15	cis										INTERVAL Study	NA
SeqId_4496_60	MMP12	Macrophage metalloelastase	rs4572101	-0.4381	0.18136	T/C	3.0903e-43	cis										INTERVAL Study	NA
SeqId_4496_60	MMP12	Macrophage metalloelastase	rs470234	0.741	0.11845	G/T	8.12831e-88	cis										INTERVAL Study	NA
SeqId_4496_60	MMP12	Macrophage metalloelastase	rs470292	0.7339	0.11837	A/C	8.12831e-87	cis										INTERVAL Study	NA
SeqId_4496_60	MMP12	Macrophage metalloelastase	rs470530	0.7328	0.11915	G/A	7.07946e-86	cis										INTERVAL Study	NA
SeqId_4496_60	MMP12	Macrophage metalloelastase	rs470928	0.734	0.12107	A/G	9.12011e-90	cis										INTERVAL Study	NA
SeqId_4496_60	MMP12	Macrophage metalloelastase	rs473238	0.71	0.12498	C/T	2.13796e-91	cis										INTERVAL Study	NA
SeqId_4496_60	MMP12	Macrophage metalloelastase	rs4754884	0.1838	0.48457	A/G	4.16869e-14	cis										INTERVAL Study	NA
SeqId_4496_60	MMP12	Macrophage metalloelastase	rs4754887	0.1501	0.41181	T/C	3.01995e-09	cis										INTERVAL Study	NA
SeqId_4496_60	MMP12	Macrophage metalloelastase	rs4754950	0.2383	0.09129	A/G	2.45471e-08	trans										INTERVAL Study	NA
SeqId_4496_60	MMP12	Macrophage metalloelastase	rs475937	0.7389	0.12048	C/A	7.24436e-91	cis										INTERVAL Study	NA
SeqId_4496_60	MMP12	Macrophage metalloelastase	rs476762	-0.7114	0.12543	A/T	1.62181e-91	cis										INTERVAL Study	NA
SeqId_4496_60	MMP12	Macrophage metalloelastase	rs478927	0.2283	0.3179	C/T	3.31131e-18	cis										INTERVAL Study	NA
SeqId_4496_60	MMP12	Macrophage metalloelastase	rs494963	-0.7246	0.12489	A/C	1.25893e-93	cis										INTERVAL Study	NA
SeqId_4496_60	MMP12	Macrophage metalloelastase	rs499459	0.724	0.12326	G/A	1.12202e-91	cis										INTERVAL Study	NA
SeqId_4496_60	MMP12	Macrophage metalloelastase	rs502174	0.1709	0.49089	C/A	6.0256e-12	cis										INTERVAL Study	NA
SeqId_4496_60	MMP12	Macrophage metalloelastase	rs504875	0.5855	0.04724	A/G	1.34896e-21	cis										INTERVAL Study	NA
SeqId_4496_60	MMP12	Macrophage metalloelastase	rs505987	0.7405	0.12012	G/A	8.70964e-91	cis										INTERVAL Study	NA
SeqId_4496_60	MMP12	Macrophage metalloelastase	rs520043	0.4541	0.20642	G/T	2.39883e-51	cis										INTERVAL Study	NA
SeqId_4496_60	MMP12	Macrophage metalloelastase	rs520146	0.7396	0.12037	C/T	5.49541e-91	cis										INTERVAL Study	NA
SeqId_4496_60	MMP12	Macrophage metalloelastase	rs520540	-0.1827	0.48459	G/A	5.7544e-14	cis										INTERVAL Study	NA
SeqId_4496_60	MMP12	Macrophage metalloelastase	rs525119	0.7063	0.12517	T/G	8.31764e-91	cis										INTERVAL Study	NA
SeqId_4496_60	MMP12	Macrophage metalloelastase	rs526215	0.1618	0.49963	T/C	1.09648e-10	cis										INTERVAL Study	NA
SeqId_4496_60	MMP12	Macrophage metalloelastase	rs528129304	-0.568	0.03148	T/C	2.5704e-15	cis										INTERVAL Study	NA
SeqId_4496_60	MMP12	Macrophage metalloelastase	rs539860	-0.1476	0.40993	T/C	1.14815e-08	cis										INTERVAL Study	NA
SeqId_4496_60	MMP12	Macrophage metalloelastase	rs552306	0.1773	0.4254	A/G	3.23594e-11	cis										INTERVAL Study	NA
SeqId_4496_60	MMP12	Macrophage metalloelastase	rs553542	0.7091	0.12464	T/C	4.89779e-91	cis										INTERVAL Study	NA
SeqId_4496_60	MMP12	Macrophage metalloelastase	rs56186620	-0.2485	0.24945	T/C	2.45471e-17	cis										INTERVAL Study	NA
SeqId_4496_60	MMP12	Macrophage metalloelastase	rs562736	0.1642	0.4355	T/A	4.0738e-11	cis										INTERVAL Study	NA
SeqId_4496_60	MMP12	Macrophage metalloelastase	rs563096	-0.7113	0.12445	T/A	3.54813e-91	cis										INTERVAL Study	NA
SeqId_4496_60	MMP12	Macrophage metalloelastase	rs563803689	-0.5946	0.03403	T/C	7.24436e-18	cis										INTERVAL Study	NA
SeqId_4496_60	MMP12	Macrophage metalloelastase	rs564018	0.7191	0.12392	G/A	4.0738e-90	cis										INTERVAL Study	NA
SeqId_4496_60	MMP12	Macrophage metalloelastase	rs565082	0.1655	0.49003	C/T	3.16228e-11	cis										INTERVAL Study	NA
SeqId_4496_60	MMP12	Macrophage metalloelastase	rs566125	-0.7102	0.12523	T/C	6.30957e-91	cis										INTERVAL Study	NA
SeqId_4496_60	MMP12	Macrophage metalloelastase	rs569444	-0.7111	0.12449	A/G	5.49541e-91	cis										INTERVAL Study	NA
SeqId_4496_60	MMP12	Macrophage metalloelastase	rs56950749	-0.2112	0.34227	A/G	1.51356e-15	cis										INTERVAL Study	NA
SeqId_4496_60	MMP12	Macrophage metalloelastase	rs56960239	-0.2803	0.31459	T/C	1.14815e-25	cis										INTERVAL Study	NA
SeqId_4496_60	MMP12	Macrophage metalloelastase	rs57218071	-0.2369	0.09129	G/C	2.95121e-08	trans										INTERVAL Study	NA
SeqId_4496_60	MMP12	Macrophage metalloelastase	rs573521	-0.1874	0.4846	G/A	2.34423e-14	cis										INTERVAL Study	NA
SeqId_4496_60	MMP12	Macrophage metalloelastase	rs575027	-0.186	0.48403	G/A	2.0893e-14	cis										INTERVAL Study	NA
SeqId_4496_60	MMP12	Macrophage metalloelastase	rs575188	0.4075	0.19399	G/A	8.91251e-40	cis										INTERVAL Study	NA
SeqId_4496_60	MMP12	Macrophage metalloelastase	rs5794202	0.2009	0.36347	CA/C	3.63078e-14	cis										INTERVAL Study	NA
SeqId_4496_60	MMP12	Macrophage metalloelastase	rs5794244	0.2402	0.0911	T/TA	2.0893e-08	trans										INTERVAL Study	NA
SeqId_4496_60	MMP12	Macrophage metalloelastase	rs57971844	-0.2418	0.25178	C/T	1.31826e-16	cis										INTERVAL Study	NA
SeqId_4496_60	MMP12	Macrophage metalloelastase	rs586701	-0.507	0.17168	G/T	3.98107e-59	cis										INTERVAL Study	NA
SeqId_4496_60	MMP12	Macrophage metalloelastase	rs588731	0.6248	0.0444	T/A	8.91251e-23	cis										INTERVAL Study	NA
SeqId_4496_60	MMP12	Macrophage metalloelastase	rs58999522	-0.2356	0.09112	C/G	3.63078e-08	trans										INTERVAL Study	NA
SeqId_4496_60	MMP12	Macrophage metalloelastase	rs591058	-0.1843	0.48528	C/T	3.46737e-14	cis										INTERVAL Study	NA
SeqId_4496_60	MMP12	Macrophage metalloelastase	rs593698	-0.7065	0.12522	A/G	7.07946e-91	cis										INTERVAL Study	NA
SeqId_4496_60	MMP12	Macrophage metalloelastase	rs595128	0.7189	0.12399	C/T	8.31764e-91	cis										INTERVAL Study	NA
SeqId_4496_60	MMP12	Macrophage metalloelastase	rs595840	-0.1847	0.48375	G/A	3.23594e-14	cis										INTERVAL Study	NA
SeqId_4496_60	MMP12	Macrophage metalloelastase	rs59779483	-0.2354	0.09123	C/G	3.54813e-08	cis										INTERVAL Study	NA
SeqId_4496_60	MMP12	Macrophage metalloelastase	rs60106621	-0.235	0.0915	T/A	3.63078e-08	trans										INTERVAL Study	NA
SeqId_4496_60	MMP12	Macrophage metalloelastase	rs602128	-0.1839	0.48411	G/A	3.98107e-14	cis										INTERVAL Study	NA
SeqId_4496_60	MMP12	Macrophage metalloelastase	rs60375727	-0.2352	0.09129	A/G	3.80189e-08	trans										INTERVAL Study	NA
SeqId_4496_60	MMP12	Macrophage metalloelastase	rs605949	-0.706	0.1252	T/C	8.70964e-91	cis										INTERVAL Study	NA
SeqId_4496_60	MMP12	Macrophage metalloelastase	rs608194	-0.506	0.17271	T/C	5.49541e-59	cis										INTERVAL Study	NA
SeqId_4496_60	MMP12	Macrophage metalloelastase	rs611705	0.7086	0.12486	T/C	6.16595e-91	cis										INTERVAL Study	NA
SeqId_4496_60	MMP12	Macrophage metalloelastase	rs61493282	-0.7396	0.08543	T/C	3.31131e-67	cis										INTERVAL Study	NA
SeqId_4496_60	MMP12	Macrophage metalloelastase	rs615098	-0.5063	0.17173	T/G	3.38844e-59	cis										INTERVAL Study	NA
SeqId_4496_60	MMP12	Macrophage metalloelastase	rs617819	-0.1833	0.48528	G/C	6.60693e-14	cis										INTERVAL Study	NA
SeqId_4496_60	MMP12	Macrophage metalloelastase	rs62636417	-0.6038	0.03794	G/A	5.37032e-20	cis										INTERVAL Study	NA
SeqId_4496_60	MMP12	Macrophage metalloelastase	rs626750	-0.5113	0.17124	A/G	4.57088e-60	cis										INTERVAL Study	NA
SeqId_4496_60	MMP12	Macrophage metalloelastase	rs627363	0.231	0.31805	C/T	2.18776e-18	cis										INTERVAL Study	NA
SeqId_4496_60	MMP12	Macrophage metalloelastase	rs632478	-0.1852	0.4838	G/T	4.16869e-14	cis										INTERVAL Study	NA
SeqId_4496_60	MMP12	Macrophage metalloelastase	rs633962	-0.1842	0.48253	T/C	3.63078e-14	cis										INTERVAL Study	NA
SeqId_4496_60	MMP12	Macrophage metalloelastase	rs635746	-0.1858	0.48407	G/A	2.18776e-14	cis										INTERVAL Study	NA
SeqId_4496_60	MMP12	Macrophage metalloelastase	rs639752	-0.182	0.48331	A/C	6.76083e-14	cis										INTERVAL Study	NA
SeqId_4496_60	MMP12	Macrophage metalloelastase	rs640198	0.2279	0.3188	G/T	3.54813e-18	cis										INTERVAL Study	NA
SeqId_4496_60	MMP12	Macrophage metalloelastase	rs644885	-0.4903	0.17404	A/G	6.0256e-54	cis										INTERVAL Study	NA
SeqId_4496_60	MMP12	Macrophage metalloelastase	rs645419	-0.1868	0.48475	G/A	2.5704e-14	cis										INTERVAL Study	NA
SeqId_4496_60	MMP12	Macrophage metalloelastase	rs646760	-0.7061	0.12515	T/A	8.70964e-91	cis										INTERVAL Study	NA
SeqId_4496_60	MMP12	Macrophage metalloelastase	rs646910	-0.7105	0.12555	A/T	1.62181e-91	cis										INTERVAL Study	NA
SeqId_4496_60	MMP12	Macrophage metalloelastase	rs652438	-0.4175	0.0489	T/C	3.55e-45	cis										Fenland Study - Science	NA
SeqId_4496_60	MMP12	Macrophage metalloelastase	rs654600	-0.5067	0.17208	C/A	5.62341e-59	cis										INTERVAL Study	NA
SeqId_4496_60	MMP12	Macrophage metalloelastase	rs655316	0.2341	0.31906	C/T	9.54993e-19	cis										INTERVAL Study	NA
SeqId_4496_60	MMP12	Macrophage metalloelastase	rs655403	-0.7106	0.12473	T/C	3.98107e-91	cis										INTERVAL Study	NA
SeqId_4496_60	MMP12	Macrophage metalloelastase	rs6590993	0.186	0.4724	T/G	2.04174e-14	cis										INTERVAL Study	NA
SeqId_4496_60	MMP12	Macrophage metalloelastase	rs6590994	0.1836	0.47282	T/C	4.57088e-14	cis										INTERVAL Study	NA
SeqId_4496_60	MMP12	Macrophage metalloelastase	rs6590999	0.2437	0.37324	T/C	4.7863e-22	cis										INTERVAL Study	NA
SeqId_4496_60	MMP12	Macrophage metalloelastase	rs659383	0.1682	0.43636	A/G	1.65959e-11	cis										INTERVAL Study	NA
SeqId_4496_60	MMP12	Macrophage metalloelastase	rs660599	-0.5065	0.17154	A/G	4.16869e-59	cis										INTERVAL Study	NA
SeqId_4496_60	MMP12	Macrophage metalloelastase	rs662558	-0.5068	0.17188	C/T	2.29087e-59	cis										INTERVAL Study	NA
SeqId_4496_60	MMP12	Macrophage metalloelastase	rs666734	-0.1851	0.48372	C/G	2.88403e-14	cis										INTERVAL Study	NA
SeqId_4496_60	MMP12	Macrophage metalloelastase	rs66740390	0.1836	0.20419	C/T	7.4131e-09	cis										INTERVAL Study	NA
SeqId_4496_60	MMP12	Macrophage metalloelastase	rs671188	0.1665	0.43625	A/G	2.5704e-11	cis										INTERVAL Study	NA
SeqId_4496_60	MMP12	Macrophage metalloelastase	rs673163	0.1844	0.40223	G/A	4.67735e-13	cis										INTERVAL Study	NA
SeqId_4496_60	MMP12	Macrophage metalloelastase	rs674546	-0.5085	0.17154	G/A	2.29087e-59	cis										INTERVAL Study	NA
SeqId_4496_60	MMP12	Macrophage metalloelastase	rs675392	0.1697	0.43507	C/G	1.09648e-11	cis										INTERVAL Study	NA
SeqId_4496_60	MMP12	Macrophage metalloelastase	rs678815	-0.1835	0.4851	C/G	5.88844e-14	cis										INTERVAL Study	NA
SeqId_4496_60	MMP12	Macrophage metalloelastase	rs679620	-0.184	0.48556	C/T	5.24807e-14	cis										INTERVAL Study	NA
SeqId_4496_60	MMP12	Macrophage metalloelastase	rs680753	-0.7117	0.1243	G/C	7.24436e-91	cis										INTERVAL Study	NA
SeqId_4496_60	MMP12	Macrophage metalloelastase	rs688258	0.7186	0.12388	C/A	8.31764e-91	cis										INTERVAL Study	NA
SeqId_4496_60	MMP12	Macrophage metalloelastase	rs694790	0.1707	0.43635	G/A	8.12831e-12	cis										INTERVAL Study	NA
SeqId_4496_60	MMP12	Macrophage metalloelastase	rs7103921	0.1828	0.36093	T/C	1.12202e-12	cis										INTERVAL Study	NA
SeqId_4496_60	MMP12	Macrophage metalloelastase	rs7109566	-0.2103	0.31023	T/C	6.30957e-15	cis										INTERVAL Study	NA
SeqId_4496_60	MMP12	Macrophage metalloelastase	rs7112080	-0.2371	0.1029	G/C	6.0256e-09	cis										INTERVAL Study	NA
SeqId_4496_60	MMP12	Macrophage metalloelastase	rs7117013	0.1844	0.47189	G/A	3.31131e-14	cis										INTERVAL Study	NA
SeqId_4496_60	MMP12	Macrophage metalloelastase	rs7118731	0.2093	0.39218	T/G	1.25893e-16	cis										INTERVAL Study	NA
SeqId_4496_60	MMP12	Macrophage metalloelastase	rs7124873	-0.2121	0.35079	T/C	6.0256e-16	cis										INTERVAL Study	NA
SeqId_4496_60	MMP12	Macrophage metalloelastase	rs7124926	0.2117	0.13268	A/G	7.07946e-09	cis										INTERVAL Study	NA
SeqId_4496_60	MMP12	Macrophage metalloelastase	rs7126392	0.1855	0.48309	A/G	3.01995e-14	cis										INTERVAL Study	NA
SeqId_4496_60	MMP12	Macrophage metalloelastase	rs72082432	-0.3146	0.32901	G/GC	8.91251e-31	cis										INTERVAL Study	NA
SeqId_4496_60	MMP12	Macrophage metalloelastase	rs72977553	-0.2273	0.10262	C/T	2.39883e-08	cis										INTERVAL Study	NA
SeqId_4496_60	MMP12	Macrophage metalloelastase	rs72977568	-0.2261	0.1008	T/C	3.63078e-08	cis										INTERVAL Study	NA
SeqId_4496_60	MMP12	Macrophage metalloelastase	rs72981675	-0.776	0.12475	T/C	1.25893e-109	cis										INTERVAL Study	NA
SeqId_4496_60	MMP12	Macrophage metalloelastase	rs72981680	-0.7745	0.12493	A/C	2.95121e-109	cis										INTERVAL Study	NA
SeqId_4496_60	MMP12	Macrophage metalloelastase	rs72981683	-0.7776	0.12392	A/G	2.69153e-109	cis										INTERVAL Study	NA
SeqId_4496_60	MMP12	Macrophage metalloelastase	rs72981684	-0.7768	0.12474	T/C	3.54813e-110	cis										INTERVAL Study	NA
SeqId_4496_60	MMP12	Macrophage metalloelastase	rs72981698	-0.7785	0.12451	T/C	2.39883e-110	cis										INTERVAL Study	NA
SeqId_4496_60	MMP12	Macrophage metalloelastase	rs72983508	-0.7742	0.12506	A/C	3.63078e-109	cis										INTERVAL Study	NA
SeqId_4496_60	MMP12	Macrophage metalloelastase	rs72983513	-0.7793	0.12471	C/T	8.70964e-111	cis										INTERVAL Study	NA
SeqId_4496_60	MMP12	Macrophage metalloelastase	rs72983521	-0.7715	0.08108	C/T	2.63027e-70	cis										INTERVAL Study	NA
SeqId_4496_60	MMP12	Macrophage metalloelastase	rs72983552	-0.4779	0.17305	G/T	1.34896e-50	cis										INTERVAL Study	NA
SeqId_4496_60	MMP12	Macrophage metalloelastase	rs72983568	-0.4704	0.17604	G/T	1.28825e-49	cis										INTERVAL Study	NA
SeqId_4496_60	MMP12	Macrophage metalloelastase	rs72983581	-0.2743	0.31824	A/G	1.12202e-24	cis										INTERVAL Study	NA
SeqId_4496_60	MMP12	Macrophage metalloelastase	rs72985551	-0.2765	0.31234	C/G	6.0256e-25	cis										INTERVAL Study	NA
SeqId_4496_60	MMP12	Macrophage metalloelastase	rs72985562	-0.6932	0.08826	G/T	5.62341e-59	cis										INTERVAL Study	NA
SeqId_4496_60	MMP12	Macrophage metalloelastase	rs72987535	-0.4207	0.19631	C/T	1.54882e-43	cis										INTERVAL Study	NA
SeqId_4496_60	MMP12	Macrophage metalloelastase	rs72987546	-0.4344	0.18204	C/T	1.51356e-43	cis										INTERVAL Study	NA
SeqId_4496_60	MMP12	Macrophage metalloelastase	rs73583151	-0.2038	0.15877	C/T	3.16228e-09	cis										INTERVAL Study	NA
SeqId_4496_60	MMP12	Macrophage metalloelastase	rs73595410	-0.2342	0.09176	C/T	4.89779e-08	cis										INTERVAL Study	NA
SeqId_4496_60	MMP12	Macrophage metalloelastase	rs73595435	-0.2388	0.09111	G/A	2.34423e-08	cis										INTERVAL Study	NA
SeqId_4496_60	MMP12	Macrophage metalloelastase	rs73595440	-0.2339	0.09098	C/T	4.46684e-08	cis										INTERVAL Study	NA
SeqId_4496_60	MMP12	Macrophage metalloelastase	rs73595444	-0.2349	0.09098	C/T	4.0738e-08	cis										INTERVAL Study	NA
SeqId_4496_60	MMP12	Macrophage metalloelastase	rs73595461	-0.2362	0.09142	A/C	3.31131e-08	trans										INTERVAL Study	NA
SeqId_4496_60	MMP12	Macrophage metalloelastase	rs737693	-0.7762	0.12443	T/A	1.41254e-109	cis										INTERVAL Study	NA
SeqId_4496_60	MMP12	Macrophage metalloelastase	rs750096286	-0.1691	0.4335	CAAA/C	1.54882e-11	cis										INTERVAL Study	NA
SeqId_4496_60	MMP12	Macrophage metalloelastase	rs75611613	-0.2343	0.09159	C/T	4.16869e-08	trans										INTERVAL Study	NA
SeqId_4496_60	MMP12	Macrophage metalloelastase	rs756544	0.1843	0.47358	C/G	3.23594e-14	cis										INTERVAL Study	NA
SeqId_4496_60	MMP12	Macrophage metalloelastase	rs76380544	-0.6504	0.04263	C/A	1.02329e-25	cis										INTERVAL Study	NA
SeqId_4496_60	MMP12	Macrophage metalloelastase	rs78499469	-0.6652	0.04461	T/A	3.38844e-28	cis										INTERVAL Study	NA
SeqId_4496_60	MMP12	Macrophage metalloelastase	rs7926920	0.1874	0.48332	A/G	1.31826e-14	cis										INTERVAL Study	NA
SeqId_4496_60	MMP12	Macrophage metalloelastase	rs7933558	-0.23	0.1022	T/G	1.77828e-08	cis										INTERVAL Study	NA
SeqId_4496_60	MMP12	Macrophage metalloelastase	rs7939898	0.2177	0.3718	A/T	1.28825e-17	cis										INTERVAL Study	NA
SeqId_4496_60	MMP12	Macrophage metalloelastase	rs7945189	-0.247	0.10204	T/C	2.88403e-09	cis										INTERVAL Study	NA
SeqId_4496_60	MMP12	Macrophage metalloelastase	rs7946057	0.1851	0.48278	T/A	2.95121e-14	cis										INTERVAL Study	NA
SeqId_4496_60	MMP12	Macrophage metalloelastase	rs79470110	-0.4532	0.02626	C/G	3.46737e-08	trans		X	X		X		X	X	X	INTERVAL Study	NA
SeqId_4496_60	MMP12	Macrophage metalloelastase	rs7950773	0.2111	0.13186	T/C	8.70964e-09	cis										INTERVAL Study	NA
SeqId_4496_60	MMP12	Macrophage metalloelastase	rs79584603	-0.237	0.09003	T/C	3.89045e-08	trans										INTERVAL Study	NA
SeqId_4496_60	MMP12	Macrophage metalloelastase	rs9665980	-0.2199	0.31003	A/C	4.57088e-16	cis										INTERVAL Study	NA
SeqId_4496_60	MMP12	Macrophage metalloelastase	rs9666046	0.1807	0.36319	G/A	1.86209e-12	cis										INTERVAL Study	NA
SeqId_4496_60	MMP12	Macrophage metalloelastase	rs969038	0.2384	0.09131	G/A	2.45471e-08	trans										INTERVAL Study	NA
SeqId_15533_97	MSR1	Macrophage scavenger receptor types I and II	rs138846279	-0.1164	0.436	D/I	1.83e-19	cis										Fenland Study - Science	NA
SeqId_15533_97	MSR1	Macrophage scavenger receptor types I and II	rs41341748	-1.3839	0.0111	A/G	4.33e-119	cis		X	X		X		X	X	X	Fenland Study - Science	NA
SeqId_15533_97	MSR1	Macrophage scavenger receptor types I and II	rs55810429	0.3853	0.0744	A/C	6.42e-60	cis										Fenland Study - Science	NA
SeqId_15533_97	MSR1	Macrophage scavenger receptor types I and II	rs672806	0.0983	0.4142	A/G	9.32e-15	trans	X	X	X	X	X		X	X	X	Fenland Study - Science	NA
SeqId_6462_12	TIMP4	Metalloproteinase inhibitor 4	rs1039247	-0.4758	0.06506	G/T	2.45471e-22	cis										INTERVAL Study	NA
SeqId_6462_12	TIMP4	Metalloproteinase inhibitor 4	rs10433537	-0.4855	0.06437	T/A	6.16595e-23	cis										INTERVAL Study	NA
SeqId_6462_12	TIMP4	Metalloproteinase inhibitor 4	rs10510409	-0.4975	0.06592	T/C	6.76083e-24	cis										INTERVAL Study	NA
SeqId_6462_12	TIMP4	Metalloproteinase inhibitor 4	rs10576216	0.1917	0.18998	T/TAAAA	9.33254e-10	cis										INTERVAL Study	NA
SeqId_6462_12	TIMP4	Metalloproteinase inhibitor 4	rs10597725	-0.1403	0.4104	G/GGT	1.8197e-08	cis										INTERVAL Study	NA
SeqId_6462_12	TIMP4	Metalloproteinase inhibitor 4	rs10708432	-0.4328	0.20335	CT/C	1.09648e-46	cis										INTERVAL Study	NA
SeqId_6462_12	TIMP4	Metalloproteinase inhibitor 4	rs1079734	0.206553	0.3682	G/No Information	2.30522e-29	trans		X	X	X	X		X	X	X	AGES Cohort	Fenland Study - Science
SeqId_6462_12	TIMP4	Metalloproteinase inhibitor 4	rs10865709	-0.3699	0.19037	A/G	2.69153e-33	cis										INTERVAL Study	NA
SeqId_6462_12	TIMP4	Metalloproteinase inhibitor 4	rs1087692	0.3119	0.14168	G/A	1.02329e-18	cis										INTERVAL Study	NA
SeqId_6462_12	TIMP4	Metalloproteinase inhibitor 4	rs11128592	-0.2783	0.13173	G/T	1.58489e-14	cis										INTERVAL Study	NA
SeqId_6462_12	TIMP4	Metalloproteinase inhibitor 4	rs11128593	-0.3721	0.19067	C/T	1.09648e-33	cis										INTERVAL Study	NA
SeqId_6462_12	TIMP4	Metalloproteinase inhibitor 4	rs11128594	-0.3663	0.19264	G/A	7.94328e-33	cis										INTERVAL Study	NA
SeqId_6462_12	TIMP4	Metalloproteinase inhibitor 4	rs11128595	-0.3701	0.19034	G/C	2.0893e-33	cis										INTERVAL Study	NA
SeqId_6462_12	TIMP4	Metalloproteinase inhibitor 4	rs11128603	-0.2896	0.11709	G/A	6.30957e-14	cis										INTERVAL Study	NA
SeqId_6462_12	TIMP4	Metalloproteinase inhibitor 4	rs112143125	0.3369	0.24496	G/A	5.49541e-30	cis										INTERVAL Study	NA
SeqId_6462_12	TIMP4	Metalloproteinase inhibitor 4	rs112560967	-0.4566	0.05908	A/C	6.91831e-19	cis										INTERVAL Study	NA
SeqId_6462_12	TIMP4	Metalloproteinase inhibitor 4	rs11286418	0.3262	0.25155	G/GT	5.49541e-32	cis										INTERVAL Study	NA
SeqId_6462_12	TIMP4	Metalloproteinase inhibitor 4	rs11306104	0.2268	0.19373	G/GT	9.77237e-13	cis										INTERVAL Study	NA
SeqId_6462_12	TIMP4	Metalloproteinase inhibitor 4	rs113205156	-0.4581	0.05891	C/T	5.49541e-19	cis										INTERVAL Study	NA
SeqId_6462_12	TIMP4	Metalloproteinase inhibitor 4	rs11328894	0.4304	0.10037	A/AG	1.94984e-26	cis										INTERVAL Study	NA
SeqId_6462_12	TIMP4	Metalloproteinase inhibitor 4	rs11335885	-0.4071	0.03185	CA/C	2.23872e-08	cis										INTERVAL Study	NA
SeqId_6462_12	TIMP4	Metalloproteinase inhibitor 4	rs115937369	-0.562	0.03304	T/A	2.95121e-15	cis										INTERVAL Study	NA
SeqId_6462_12	TIMP4	Metalloproteinase inhibitor 4	rs11707641	0.3326	0.16463	C/T	3.01995e-23	cis										INTERVAL Study	NA
SeqId_6462_12	TIMP4	Metalloproteinase inhibitor 4	rs11707641	-0.3247	0.1579	T/C	2.13e-80	cis										Fenland Study - Science	NA
SeqId_6462_12	TIMP4	Metalloproteinase inhibitor 4	rs11708978	-0.4887	0.0641	G/A	3.31131e-23	cis										INTERVAL Study	NA
SeqId_6462_12	TIMP4	Metalloproteinase inhibitor 4	rs11709077	-0.2888	0.11373	A/G	1.62181e-13	cis										INTERVAL Study	NA
SeqId_6462_12	TIMP4	Metalloproteinase inhibitor 4	rs11709119	-0.4575	0.05891	T/G	8.12831e-19	cis										INTERVAL Study	NA
SeqId_6462_12	TIMP4	Metalloproteinase inhibitor 4	rs11712037	-0.2922	0.1139	G/C	1.02329e-13	cis										INTERVAL Study	NA
SeqId_6462_12	TIMP4	Metalloproteinase inhibitor 4	rs11712085	-0.5394	0.03335	C/T	1.94984e-14	cis										INTERVAL Study	NA
SeqId_6462_12	TIMP4	Metalloproteinase inhibitor 4	rs11715234	-0.3791	0.07278	A/C	3.89045e-15	cis										INTERVAL Study	NA
SeqId_6462_12	TIMP4	Metalloproteinase inhibitor 4	rs11715261	-0.3739	0.07359	C/G	6.45654e-15	cis										INTERVAL Study	NA
SeqId_6462_12	TIMP4	Metalloproteinase inhibitor 4	rs11715362	-0.4591	0.05854	G/T	6.76083e-19	cis										INTERVAL Study	NA
SeqId_6462_12	TIMP4	Metalloproteinase inhibitor 4	rs11715886	-0.4946	0.06381	G/C	1.65959e-23	cis										INTERVAL Study	NA
SeqId_6462_12	TIMP4	Metalloproteinase inhibitor 4	rs11716141	-0.2646	0.1149	C/T	3.71535e-12	cis										INTERVAL Study	NA
SeqId_6462_12	TIMP4	Metalloproteinase inhibitor 4	rs11716727	-0.2021	0.26205	T/C	8.91251e-13	cis										INTERVAL Study	NA
SeqId_6462_12	TIMP4	Metalloproteinase inhibitor 4	rs11718525	-0.4827	0.06315	T/C	2.88403e-22	cis										INTERVAL Study	NA
SeqId_6462_12	TIMP4	Metalloproteinase inhibitor 4	rs11718932	0.3113	0.29537	A/G	9.77237e-31	cis										INTERVAL Study	NA
SeqId_6462_12	TIMP4	Metalloproteinase inhibitor 4	rs11719082	-0.4589	0.05866	G/A	6.0256e-19	cis										INTERVAL Study	NA
SeqId_6462_12	TIMP4	Metalloproteinase inhibitor 4	rs11720130	-0.2461	0.11821	A/G	6.0256e-11	cis										INTERVAL Study	NA
SeqId_6462_12	TIMP4	Metalloproteinase inhibitor 4	rs11720578	-0.4727	0.05848	T/G	7.07946e-20	cis										INTERVAL Study	NA
SeqId_6462_12	TIMP4	Metalloproteinase inhibitor 4	rs11721223	-0.475	0.06436	G/A	4.46684e-22	cis										INTERVAL Study	NA
SeqId_6462_12	TIMP4	Metalloproteinase inhibitor 4	rs11721237	-0.3683	0.1905	T/C	4.36516e-33	cis										INTERVAL Study	NA
SeqId_6462_12	TIMP4	Metalloproteinase inhibitor 4	rs12233399	-0.2624	0.11515	A/T	5.88844e-12	cis										INTERVAL Study	NA
SeqId_6462_12	TIMP4	Metalloproteinase inhibitor 4	rs12330874	-0.3718	0.18969	A/G	2.04174e-33	cis										INTERVAL Study	NA
SeqId_6462_12	TIMP4	Metalloproteinase inhibitor 4	rs12488497	-0.2791	0.13194	G/A	2.51189e-14	cis										INTERVAL Study	NA
SeqId_6462_12	TIMP4	Metalloproteinase inhibitor 4	rs12629034	0.3575	0.15286	T/G	7.07946e-23	cis										INTERVAL Study	NA
SeqId_6462_12	TIMP4	Metalloproteinase inhibitor 4	rs12629337	-0.2742	0.13088	A/G	6.60693e-14	cis										INTERVAL Study	NA
SeqId_6462_12	TIMP4	Metalloproteinase inhibitor 4	rs12629817	-0.3772	0.18627	A/G	1e-33	cis										INTERVAL Study	NA
SeqId_6462_12	TIMP4	Metalloproteinase inhibitor 4	rs12629818	-0.3746	0.18729	A/G	2.45471e-33	cis										INTERVAL Study	NA
SeqId_6462_12	TIMP4	Metalloproteinase inhibitor 4	rs12635120	-0.3714	0.18923	G/A	2.04174e-33	cis										INTERVAL Study	NA
SeqId_6462_12	TIMP4	Metalloproteinase inhibitor 4	rs13064273	-0.4765	0.06369	A/G	4.36516e-22	cis										INTERVAL Study	NA
SeqId_6462_12	TIMP4	Metalloproteinase inhibitor 4	rs13064760	-0.2936	0.11483	T/C	5.01187e-14	cis										INTERVAL Study	NA
SeqId_6462_12	TIMP4	Metalloproteinase inhibitor 4	rs13064800	-0.4963	0.06418	A/C	6.45654e-24	cis										INTERVAL Study	NA
SeqId_6462_12	TIMP4	Metalloproteinase inhibitor 4	rs13064956	-0.2357	0.12024	C/T	2.69153e-10	cis										INTERVAL Study	NA
SeqId_6462_12	TIMP4	Metalloproteinase inhibitor 4	rs13065423	-0.462	0.05917	A/G	2.88403e-19	cis										INTERVAL Study	NA
SeqId_6462_12	TIMP4	Metalloproteinase inhibitor 4	rs13066157	-0.4599	0.05919	A/G	3.63078e-19	cis										INTERVAL Study	NA
SeqId_6462_12	TIMP4	Metalloproteinase inhibitor 4	rs13066537	-0.2756	0.27967	C/G	2.04174e-24	cis										INTERVAL Study	NA
SeqId_6462_12	TIMP4	Metalloproteinase inhibitor 4	rs13067702	-0.4587	0.05846	C/G	8.91251e-19	cis										INTERVAL Study	NA
SeqId_6462_12	TIMP4	Metalloproteinase inhibitor 4	rs13070993	-0.4727	0.06378	T/C	9.12011e-22	cis										INTERVAL Study	NA
SeqId_6462_12	TIMP4	Metalloproteinase inhibitor 4	rs13071168	-0.4582	0.05898	A/G	5.24807e-19	cis										INTERVAL Study	NA
SeqId_6462_12	TIMP4	Metalloproteinase inhibitor 4	rs13077227	-0.4827	0.06465	G/A	1.14815e-22	cis										INTERVAL Study	NA
SeqId_6462_12	TIMP4	Metalloproteinase inhibitor 4	rs13077979	-0.1391	0.40729	G/T	1.99526e-08	cis										INTERVAL Study	NA
SeqId_6462_12	TIMP4	Metalloproteinase inhibitor 4	rs13079332	-0.4982	0.06266	A/G	2.0893e-23	cis										INTERVAL Study	NA
SeqId_6462_12	TIMP4	Metalloproteinase inhibitor 4	rs13079837	-0.2409	0.11784	A/T	2.13796e-10	cis										INTERVAL Study	NA
SeqId_6462_12	TIMP4	Metalloproteinase inhibitor 4	rs13081389	-0.459	0.0589	G/A	6.0256e-19	cis										INTERVAL Study	NA
SeqId_6462_12	TIMP4	Metalloproteinase inhibitor 4	rs13083375	-0.293	0.11462	T/G	6.30957e-14	cis										INTERVAL Study	NA
SeqId_6462_12	TIMP4	Metalloproteinase inhibitor 4	rs13085211	-0.2909	0.11719	A/G	4.89779e-14	cis										INTERVAL Study	NA
SeqId_6462_12	TIMP4	Metalloproteinase inhibitor 4	rs13088452	-0.459	0.05908	C/T	5.01187e-19	cis										INTERVAL Study	NA
SeqId_6462_12	TIMP4	Metalloproteinase inhibitor 4	rs13088598	-0.4557	0.05888	T/C	1e-18	cis										INTERVAL Study	NA
SeqId_6462_12	TIMP4	Metalloproteinase inhibitor 4	rs13088608	-0.4562	0.05863	G/A	1.20226e-18	cis										INTERVAL Study	NA
SeqId_6462_12	TIMP4	Metalloproteinase inhibitor 4	rs13089415	-0.4578	0.05865	T/G	7.58578e-19	cis										INTERVAL Study	NA
SeqId_6462_12	TIMP4	Metalloproteinase inhibitor 4	rs13098197	-0.1414	0.40648	T/C	1.14815e-08	cis										INTERVAL Study	NA
SeqId_6462_12	TIMP4	Metalloproteinase inhibitor 4	rs13099882	-0.2431	0.11718	G/A	1.7378e-10	cis										INTERVAL Study	NA
SeqId_6462_12	TIMP4	Metalloproteinase inhibitor 4	rs139232179	0.248	0.1314	CTGGAGT/C	2.0893e-11	cis										INTERVAL Study	NA
SeqId_6462_12	TIMP4	Metalloproteinase inhibitor 4	rs139476028	-0.4652	0.17913	CCAT/C	3.0903e-50	cis										INTERVAL Study	NA
SeqId_6462_12	TIMP4	Metalloproteinase inhibitor 4	rs142399298	-0.5968	0.01531	G/T	1.44544e-08	cis										INTERVAL Study	NA
SeqId_6462_12	TIMP4	Metalloproteinase inhibitor 4	rs143095555	-0.4806	0.17151	A/AGG	7.76247e-53	cis										INTERVAL Study	NA
SeqId_6462_12	TIMP4	Metalloproteinase inhibitor 4	rs144186992	0.3331	0.25222	ACAGGGACTAAAATAATTTGTCCTC/A	2.5704e-33	cis										INTERVAL Study	NA
SeqId_6462_12	TIMP4	Metalloproteinase inhibitor 4	rs145268310	-0.3127	0.12223	C/G	7.07946e-17	cis										INTERVAL Study	NA
SeqId_6462_12	TIMP4	Metalloproteinase inhibitor 4	rs145829278	-0.4682	0.0301	C/G	1.7378e-09	cis										INTERVAL Study	NA
SeqId_6462_12	TIMP4	Metalloproteinase inhibitor 4	rs146057891	-0.1942	0.27179	A/AAGAG	4.89779e-12	cis										INTERVAL Study	NA
SeqId_6462_12	TIMP4	Metalloproteinase inhibitor 4	rs146888519	0.4748	0.0645	A/ATTAT	4.57088e-22	cis										INTERVAL Study	NA
SeqId_6462_12	TIMP4	Metalloproteinase inhibitor 4	rs147433183	-0.4941	0.06382	G/A	1.31826e-23	cis										INTERVAL Study	NA
SeqId_6462_12	TIMP4	Metalloproteinase inhibitor 4	rs148566174	0.2525	0.11467	CTT/C	3.46737e-11	cis										INTERVAL Study	NA
SeqId_6462_12	TIMP4	Metalloproteinase inhibitor 4	rs150425344	0.2561	0.49146	T/A	2.69153e-20	cis										INTERVAL Study	NA
SeqId_6462_12	TIMP4	Metalloproteinase inhibitor 4	rs150732434	-0.2898	0.115	T/TG	1.04713e-13	cis										INTERVAL Study	NA
SeqId_6462_12	TIMP4	Metalloproteinase inhibitor 4	rs1562040	-0.4585	0.05914	A/G	6.30957e-19	cis										INTERVAL Study	NA
SeqId_6462_12	TIMP4	Metalloproteinase inhibitor 4	rs1587385	-0.4855	0.06609	G/C	2.39883e-23	cis										INTERVAL Study	NA
SeqId_6462_12	TIMP4	Metalloproteinase inhibitor 4	rs1596417	-0.4569	0.05856	T/A	9.54993e-19	cis										INTERVAL Study	NA
SeqId_6462_12	TIMP4	Metalloproteinase inhibitor 4	rs160113	0.3682	0.2225	C/T	1.51356e-37	cis										INTERVAL Study	NA
SeqId_6462_12	TIMP4	Metalloproteinase inhibitor 4	rs160114	0.4189	0.1041	G/T	1.04713e-25	cis										INTERVAL Study	NA
SeqId_6462_12	TIMP4	Metalloproteinase inhibitor 4	rs160208	0.3271	0.13688	A/G	5.49541e-20	cis										INTERVAL Study	NA
SeqId_6462_12	TIMP4	Metalloproteinase inhibitor 4	rs160209	0.3312	0.25663	A/G	3.23594e-33	cis										INTERVAL Study	NA
SeqId_6462_12	TIMP4	Metalloproteinase inhibitor 4	rs160211	0.4186	0.10483	A/G	1.04713e-25	cis										INTERVAL Study	NA
SeqId_6462_12	TIMP4	Metalloproteinase inhibitor 4	rs160212	0.4217	0.10377	G/C	5.01187e-26	cis										INTERVAL Study	NA
SeqId_6462_12	TIMP4	Metalloproteinase inhibitor 4	rs160213	0.3303	0.25616	A/G	4.16869e-33	cis										INTERVAL Study	NA
SeqId_6462_12	TIMP4	Metalloproteinase inhibitor 4	rs160214	0.3304	0.13632	C/G	2.69153e-20	cis										INTERVAL Study	NA
SeqId_6462_12	TIMP4	Metalloproteinase inhibitor 4	rs160215	0.4201	0.10406	G/T	7.58578e-26	cis										INTERVAL Study	NA
SeqId_6462_12	TIMP4	Metalloproteinase inhibitor 4	rs160217	0.4211	0.10458	A/C	5.88844e-26	cis										INTERVAL Study	NA
SeqId_6462_12	TIMP4	Metalloproteinase inhibitor 4	rs160218	0.4176	0.1042	G/A	1.34896e-25	cis										INTERVAL Study	NA
SeqId_6462_12	TIMP4	Metalloproteinase inhibitor 4	rs160219	0.4184	0.10421	C/G	1.07152e-25	cis										INTERVAL Study	NA
SeqId_6462_12	TIMP4	Metalloproteinase inhibitor 4	rs160220	0.4168	0.10448	A/G	1.58489e-25	cis										INTERVAL Study	NA
SeqId_6462_12	TIMP4	Metalloproteinase inhibitor 4	rs160221	0.4188	0.10439	G/A	1.1749e-25	cis										INTERVAL Study	NA
SeqId_6462_12	TIMP4	Metalloproteinase inhibitor 4	rs1661583	0.3319	0.25191	G/A	7.76247e-33	cis										INTERVAL Study	NA
SeqId_6462_12	TIMP4	Metalloproteinase inhibitor 4	rs1661584	0.3301	0.25348	T/C	9.54993e-33	cis										INTERVAL Study	NA
SeqId_6462_12	TIMP4	Metalloproteinase inhibitor 4	rs1661596	0.3353	0.25011	C/T	1.99526e-33	cis										INTERVAL Study	NA
SeqId_6462_12	TIMP4	Metalloproteinase inhibitor 4	rs1663070	0.3343	0.25007	T/C	3.01995e-33	cis										INTERVAL Study	NA
SeqId_6462_12	TIMP4	Metalloproteinase inhibitor 4	rs167408	0.4812	0.16827	G/A	2.0893e-52	cis										INTERVAL Study	NA
SeqId_6462_12	TIMP4	Metalloproteinase inhibitor 4	rs167467	0.1636	0.47927	C/T	1.94984e-11	cis										INTERVAL Study	NA
SeqId_6462_12	TIMP4	Metalloproteinase inhibitor 4	rs17029006	0.2314	0.27777	T/C	1.34896e-16	cis										INTERVAL Study	NA
SeqId_6462_12	TIMP4	Metalloproteinase inhibitor 4	rs17035806	-0.2442	0.11695	A/G	1.04713e-10	cis										INTERVAL Study	NA
SeqId_6462_12	TIMP4	Metalloproteinase inhibitor 4	rs17035945	-0.2266	0.11843	T/C	1.77828e-09	cis										INTERVAL Study	NA
SeqId_6462_12	TIMP4	Metalloproteinase inhibitor 4	rs17036101	-0.4626	0.05899	A/G	2.45471e-19	cis										INTERVAL Study	NA
SeqId_6462_12	TIMP4	Metalloproteinase inhibitor 4	rs17036126	-0.2808	0.13016	T/C	2.45471e-14	cis										INTERVAL Study	NA
SeqId_6462_12	TIMP4	Metalloproteinase inhibitor 4	rs17036130	-0.4538	0.05858	A/G	1.44544e-18	cis										INTERVAL Study	NA
SeqId_6462_12	TIMP4	Metalloproteinase inhibitor 4	rs17036143	-0.2713	0.12973	T/G	1.20226e-13	cis										INTERVAL Study	NA
SeqId_6462_12	TIMP4	Metalloproteinase inhibitor 4	rs17036160	-0.2886	0.11474	T/C	1.69824e-13	cis										INTERVAL Study	NA
SeqId_6462_12	TIMP4	Metalloproteinase inhibitor 4	rs17036326	-0.2919	0.11648	G/A	4.7863e-14	cis										INTERVAL Study	NA
SeqId_6462_12	TIMP4	Metalloproteinase inhibitor 4	rs17036328	-0.2901	0.11722	C/T	5.88844e-14	cis										INTERVAL Study	NA
SeqId_6462_12	TIMP4	Metalloproteinase inhibitor 4	rs17036342	-0.2895	0.11711	G/A	9.77237e-14	cis										INTERVAL Study	NA
SeqId_6462_12	TIMP4	Metalloproteinase inhibitor 4	rs1801282	-0.3027	0.11637	G/C	7.76247e-15	cis										INTERVAL Study	NA
SeqId_6462_12	TIMP4	Metalloproteinase inhibitor 4	rs182545	0.3342	0.25625	C/G	9.12011e-34	cis										INTERVAL Study	NA
SeqId_6462_12	TIMP4	Metalloproteinase inhibitor 4	rs182569	0.2102	0.25151	G/A	4.7863e-13	cis										INTERVAL Study	NA
SeqId_6462_12	TIMP4	Metalloproteinase inhibitor 4	rs183181489	-0.3542	0.2399	C/T	1.41254e-34	cis										INTERVAL Study	NA
SeqId_6462_12	TIMP4	Metalloproteinase inhibitor 4	rs184262	-0.4544	0.1744	A/G	3.13e-179	cis	X	X	X	X	X	X	X	X	X	Fenland Study - Science	AGES Cohort
SeqId_6462_12	TIMP4	Metalloproteinase inhibitor 4	rs184262	0.4847	0.16824	G/A	3.54813e-53	cis										INTERVAL Study	NA
SeqId_6462_12	TIMP4	Metalloproteinase inhibitor 4	rs186281	0.3423	0.25319	C/T	2.81838e-34	cis										INTERVAL Study	NA
SeqId_6462_12	TIMP4	Metalloproteinase inhibitor 4	rs1867012	-0.4707	0.06599	C/T	5.7544e-22	cis										INTERVAL Study	NA
SeqId_6462_12	TIMP4	Metalloproteinase inhibitor 4	rs1899951	-0.2902	0.11859	T/C	7.07946e-14	cis										INTERVAL Study	NA
SeqId_6462_12	TIMP4	Metalloproteinase inhibitor 4	rs1962093	-0.3944	0.18152	C/T	2.45471e-36	cis										INTERVAL Study	NA
SeqId_6462_12	TIMP4	Metalloproteinase inhibitor 4	rs1994077	-0.2558	0.1149	G/A	1.90546e-11	cis										INTERVAL Study	NA
SeqId_6462_12	TIMP4	Metalloproteinase inhibitor 4	rs199885518	-0.2389	0.41225	A/ACTGT	3.63078e-19	cis										INTERVAL Study	NA
SeqId_6462_12	TIMP4	Metalloproteinase inhibitor 4	rs200773046	0.3281	0.16764	T/TG	1.38038e-22	cis										INTERVAL Study	NA
SeqId_6462_12	TIMP4	Metalloproteinase inhibitor 4	rs2012444	-0.292	0.11498	T/C	6.16595e-14	cis										INTERVAL Study	NA
SeqId_6462_12	TIMP4	Metalloproteinase inhibitor 4	rs202013535	-0.2262	0.19808	A/AAT	1.02329e-11	cis										INTERVAL Study	NA
SeqId_6462_12	TIMP4	Metalloproteinase inhibitor 4	rs2030150	-0.5004	0.06432	T/C	5.24807e-24	cis										INTERVAL Study	NA
SeqId_6462_12	TIMP4	Metalloproteinase inhibitor 4	rs2119812	-0.4976	0.06419	T/C	5.88844e-24	cis										INTERVAL Study	NA
SeqId_6462_12	TIMP4	Metalloproteinase inhibitor 4	rs2120825	-0.3056	0.10434	G/T	6.16595e-14	cis										INTERVAL Study	NA
SeqId_6462_12	TIMP4	Metalloproteinase inhibitor 4	rs217049	0.4915	0.16777	T/C	4.89779e-53	cis										INTERVAL Study	NA
SeqId_6462_12	TIMP4	Metalloproteinase inhibitor 4	rs219015	0.2655	0.15552	C/G	5.62341e-15	cis										INTERVAL Study	NA
SeqId_6462_12	TIMP4	Metalloproteinase inhibitor 4	rs2197423	-0.2895	0.11713	A/G	6.60693e-14	cis										INTERVAL Study	NA
SeqId_6462_12	TIMP4	Metalloproteinase inhibitor 4	rs2307973	0.3299	0.25279	T/TTC	1e-32	cis										INTERVAL Study	NA
SeqId_6462_12	TIMP4	Metalloproteinase inhibitor 4	rs2307981	-0.3449	0.25421	G/GCAA	8.51138e-35	cis										INTERVAL Study	NA
SeqId_6462_12	TIMP4	Metalloproteinase inhibitor 4	rs2308169	0.3404	0.25429	A/ACTATG	3.46737e-34	cis										INTERVAL Study	NA
SeqId_6462_12	TIMP4	Metalloproteinase inhibitor 4	rs2347100	-0.3173	0.12085	G/C	4.46684e-17	cis										INTERVAL Study	NA
SeqId_6462_12	TIMP4	Metalloproteinase inhibitor 4	rs2347101	-0.3192	0.1208	A/G	3.16228e-17	cis										INTERVAL Study	NA
SeqId_6462_12	TIMP4	Metalloproteinase inhibitor 4	rs2471469	0.4298	0.10055	A/G	2.95121e-26	cis										INTERVAL Study	NA
[truncated: 2,409 more rows]
