# Supplementary material for: Large scale plasma proteomics identifies novel proteins and protein networks associated with heart failure development
Source: Nat Commun. 2024 Jan 15;15:528. doi: 10.1038/s41467-023-44680-3 (PMC10789789; doi:10.1038/s41467-023-44680-3)
Supplement: Supplementary file 8 — Supplementary Data 5 [file 41467_2023_44680_MOESM8_ESM.xlsx]

## Sheet: Sheet1
Supplementary Data 5: Single SNP MR results that replicate in multiple distinct datasets. Causal b estimates are calculated using a two-sample MR Wald test. Bolded rows indicate single SNP pQTL - outcome associations with significant MR associations after Bonferroni multiple testing correction in primary analysis. Remaining combinations demonstrated MR assocaitions with nominal statistical signif…
SOMA Seq Id	Protein Target	Full Name	Outcome	rsID	b	se	p-value	Dataset	Significance Level
SeqId_11109_56	SVEP1	Sushi, von Willebrand factor type A, EGF and pentraxin domain-containing protein 1	Atrial fibrillation || id:ebi-a-GCST006414	rs45444697	0.162201	0.038756	2.84934e-05	Fenland Study - Science	Meets Multiple Testing
SeqId_11109_56	SVEP1	Sushi, von Willebrand factor type A, EGF and pentraxin domain-containing protein 1	Atrial fibrillation || id:ebi-a-GCST006414	rs45444697	0.177766	0.0424751	2.84934e-05	INTERVAL Study	Meets Multiple Testing
SeqId_18289_16	CCL15	C-C motif chemokine 15	Coronary artery disease || id:ebi-a-GCST005194	rs28929474	-0.28337	0.0494457	9.98746e-09	Fenland Study - Science	Meets Multiple Testing
SeqId_18289_16	CCL15	C-C motif chemokine 15	Coronary artery disease || id:ebi-a-GCST005194	rs28929474	-0.251278	0.0438459	9.98746e-09	INTERVAL Study	Meets Multiple Testing
SeqId_18289_16	CCL15	C-C motif chemokine 15	LVESV	rs28929474	0.249477	0.0502377	6.83737e-07	Fenland Study - Science	Meets Multiple Testing
SeqId_18289_16	CCL15	C-C motif chemokine 15	LVESV	rs28929474	0.221223	0.0445482	6.83737e-07	INTERVAL Study	Meets Multiple Testing
SeqId_18289_16	CCL15	C-C motif chemokine 15	LVEDV	rs28929474	0.252854	0.0486812	2.05738e-07	Fenland Study - Science	Meets Multiple Testing
SeqId_18289_16	CCL15	C-C motif chemokine 15	LVEDV	rs28929474	0.224217	0.0431679	2.05738e-07	INTERVAL Study	Meets Multiple Testing
SeqId_5636_10	MFAP4	Microfibril-associated glycoprotein 4	LVEF	rs139356332	0.131663	0.0343821	0.000128448	Fenland Study - Science	Meets Multiple Testing
SeqId_5636_10	MFAP4	Microfibril-associated glycoprotein 4	LVEF	rs139356332	0.192657	0.0503098	0.000128448	INTERVAL Study	Meets Multiple Testing
SeqId_2948_58	GHR	Growth hormone receptor	Atrial fibrillation || id:ebi-a-GCST006414	rs55681913	-0.126978	0.0413669	0.00214371	AGES Cohort	Nominal (P<0.05)
SeqId_2948_58	GHR	Growth hormone receptor	Atrial fibrillation || id:ebi-a-GCST006414	rs55681913	-0.136293	0.0444015	0.00214371	Fenland Study - Science	Nominal (P<0.05)
SeqId_11109_56	SVEP1	Sushi, von Willebrand factor type A, EGF and pentraxin domain-containing protein 1	Coronary artery disease || id:ebi-a-GCST005194	rs145662369	-0.0584962	0.0294737	0.0471785	Fenland Study - Science	Nominal (P<0.05)
SeqId_11109_56	SVEP1	Sushi, von Willebrand factor type A, EGF and pentraxin domain-containing protein 1	Coronary artery disease || id:ebi-a-GCST005194	rs145662369	-0.0581639	0.0293062	0.0471785	INTERVAL Study	Nominal (P<0.05)
SeqId_6462_12	TIMP4	Metalloproteinase inhibitor 4	Coronary artery disease || id:ebi-a-GCST005194	rs1079734	-0.0574879	0.0275362	0.0368232	AGES Cohort	Nominal (P<0.05)
SeqId_6462_12	TIMP4	Metalloproteinase inhibitor 4	Coronary artery disease || id:ebi-a-GCST005194	rs1079734	-0.100847	0.0483051	0.0368232	Fenland Study - Science	Nominal (P<0.05)
SeqId_6462_12	TIMP4	Metalloproteinase inhibitor 4	Coronary artery disease || id:ebi-a-GCST005194	rs184262	-0.0631429	0.022	0.00410303	AGES Cohort	Nominal (P<0.05)
SeqId_6462_12	TIMP4	Metalloproteinase inhibitor 4	Coronary artery disease || id:ebi-a-GCST005194	rs184262	-0.0486784	0.0169604	0.00410303	Fenland Study - Science	Nominal (P<0.05)
SeqId_5636_10	MFAP4	Microfibril-associated glycoprotein 4	Diagnoses - secondary ICD10: I10 Essential (primary) hypertension || id:ukb-b-12493	rs139356332	0.00791219	0.00334883	0.0181435	Fenland Study - Science	Nominal (P<0.05)
SeqId_5636_10	MFAP4	Microfibril-associated glycoprotein 4	Diagnoses - secondary ICD10: I10 Essential (primary) hypertension || id:ukb-b-12493	rs139356332	0.0115776	0.00490019	0.0181435	INTERVAL Study	Nominal (P<0.05)
SeqId_11109_56	SVEP1	Sushi, von Willebrand factor type A, EGF and pentraxin domain-containing protein 1	Diagnoses - secondary ICD10: I10 Essential (primary) hypertension || id:ukb-b-12493	rs61751937	0.00466345	0.00209443	0.0259743	Fenland Study - Science	Nominal (P<0.05)
SeqId_11109_56	SVEP1	Sushi, von Willebrand factor type A, EGF and pentraxin domain-containing protein 1	Diagnoses - secondary ICD10: I10 Essential (primary) hypertension || id:ukb-b-12493	rs61751937	0.0041552	0.00186617	0.0259743	INTERVAL Study	Nominal (P<0.05)
SeqId_5636_10	MFAP4	Microfibril-associated glycoprotein 4	LVESV	rs139356332	-0.0940391	0.0302194	0.00185901	Fenland Study - Science	Nominal (P<0.05)
SeqId_5636_10	MFAP4	Microfibril-associated glycoprotein 4	LVESV	rs139356332	-0.137603	0.0442187	0.00185901	INTERVAL Study	Nominal (P<0.05)
SeqId_18289_16	CCL15	C-C motif chemokine 15	LVEF	rs28929474	-0.164871	0.0571576	0.00392047	Fenland Study - Science	Nominal (P<0.05)
SeqId_18289_16	CCL15	C-C motif chemokine 15	LVEF	rs28929474	-0.146199	0.0506844	0.00392047	INTERVAL Study	Nominal (P<0.05)
SeqId_18289_16	CCL15	C-C motif chemokine 15	LVEF	rs854628	-0.0197005	0.00775402	0.0110634	Fenland Study - Science	Nominal (P<0.05)
SeqId_18289_16	CCL15	C-C motif chemokine 15	LVEF	rs854628	-0.0192209	0.00756523	0.0110634	INTERVAL Study	Nominal (P<0.05)
SeqId_11109_56	SVEP1	Sushi, von Willebrand factor type A, EGF and pentraxin domain-containing protein 1	LVEF	rs145662369	-0.0710977	0.0361764	0.0493786	Fenland Study - Science	Nominal (P<0.05)
SeqId_11109_56	SVEP1	Sushi, von Willebrand factor type A, EGF and pentraxin domain-containing protein 1	LVEF	rs145662369	-0.0706938	0.0359708	0.0493786	INTERVAL Study	Nominal (P<0.05)
SeqId_9266_1	TREM1	Triggering receptor expressed on myeloid cells 1	LVEF	rs3789204	-0.0484228	0.0215792	0.0248356	AGES Cohort	Nominal (P<0.05)
SeqId_9266_1	TREM1	Triggering receptor expressed on myeloid cells 1	LVEF	rs3789204	-0.0333885	0.0148794	0.0248356	INTERVAL Study	Nominal (P<0.05)
