# Supplementary material for: Large scale plasma proteomics identifies novel proteins and protein networks associated with heart failure development
Source: Nat Commun. 2024 Jan 15;15:528. doi: 10.1038/s41467-023-44680-3 (PMC10789789; doi:10.1038/s41467-023-44680-3)
Supplement: Supplementary file 9 — Supplementary Data 6 [file 41467_2023_44680_MOESM9_ESM.xlsx]

## Sheet: Sheet1
Supplementary Data 6: Results of bidirectional MR for significant multi-marker hits in preliminary MR analysis. Method column reports the two-sample MR method used for b effect estimate calculation. No correction for multiple testing was used.
SOMA Seq Id	Protein Target	Full Name	Exposure	Method	Number of SNPs	b	se	p-value	Q	Q DoF	Q P-value	Intercept	Intercept se	Intercept P-value	Database Outcome Id	Database Exposure Id	SNPs Tested
SeqId_12370_30	APOF	Apolipoprotein F	CHD	Inverse variance weighted	143	0.0485993	0.0502484	0.333454	189.911	142	0.00448798				prot-a-133	ebi-a-GCST005194	rs10093110; rs10237377; rs10267593; rs10512861; rs10841443; rs10857147; rs10858079; rs11057841; rs11080107; rs11107903; rs11170820; rs112941079; rs11556924; rs11591147; rs11601507; rs11673093; rs11677932; rs1169288; rs117733303; rs11838267; rs12143614; rs12149545; rs12212146; rs12500824; rs1250229; rs12801636; rs12873154; rs12897; rs12936587; rs12999907; rs1321309; rs1412444; rs146534110; rs15918…
SeqId_12370_30	APOF	Apolipoprotein F	CHD	MR Egger	143	0.143054	0.101066	0.159143	188.362	141	0.00474883	-0.00628491	0.00583587	0.283344	prot-a-133	ebi-a-GCST005194	rs10093110; rs10237377; rs10267593; rs10512861; rs10841443; rs10857147; rs10858079; rs11057841; rs11080107; rs11107903; rs11170820; rs112941079; rs11556924; rs11591147; rs11601507; rs11673093; rs11677932; rs1169288; rs117733303; rs11838267; rs12143614; rs12149545; rs12212146; rs12500824; rs1250229; rs12801636; rs12873154; rs12897; rs12936587; rs12999907; rs1321309; rs1412444; rs146534110; rs15918…
SeqId_5542_22	NRP1	Neuropilin-1	CHD	Inverse variance weighted	143	0.0616434	0.0434611	0.156087	139.108	142	0.552958				prot-a-2099	ebi-a-GCST005194	rs10093110; rs10237377; rs10267593; rs10512861; rs10841443; rs10857147; rs10858079; rs11057841; rs11080107; rs11107903; rs11170820; rs112941079; rs11556924; rs11591147; rs11601507; rs11673093; rs11677932; rs1169288; rs117733303; rs11838267; rs12143614; rs12149545; rs12212146; rs12500824; rs1250229; rs12801636; rs12873154; rs12897; rs12936587; rs12999907; rs1321309; rs1412444; rs146534110; rs15918…
SeqId_5542_22	NRP1	Neuropilin-1	CHD	MR Egger	143	0.100861	0.0874667	0.250805	138.841	141	0.535639	-0.00260929	0.0050502	0.606196	prot-a-2099	ebi-a-GCST005194	rs10093110; rs10237377; rs10267593; rs10512861; rs10841443; rs10857147; rs10858079; rs11057841; rs11080107; rs11107903; rs11170820; rs112941079; rs11556924; rs11591147; rs11601507; rs11673093; rs11677932; rs1169288; rs117733303; rs11838267; rs12143614; rs12149545; rs12212146; rs12500824; rs1250229; rs12801636; rs12873154; rs12897; rs12936587; rs12999907; rs1321309; rs1412444; rs146534110; rs15918…
SeqId_4297_62	SPON1	Spondin-1	LVEDV	Inverse variance weighted	18	-0.00126432	0.185419	0.994559	25.4772	17	0.0845258				prot-a-2829	NA	rs11153730; rs12460541; rs1873164; rs2146324; rs2231935; rs2302455; rs28579893; rs28771422; rs3184504; rs35630683; rs55679363; rs6777123; rs71385734; rs72840788; rs73028849; rs7306710; rs7605066; rs9429079
SeqId_4297_62	SPON1	Spondin-1	LVEDV	MR Egger	18	0.695373	1.05764	0.520222	24.7832	16	0.0737399	-0.0298617	0.0446103	0.512792	prot-a-2829	NA	rs11153730; rs12460541; rs1873164; rs2146324; rs2231935; rs2302455; rs28579893; rs28771422; rs3184504; rs35630683; rs55679363; rs6777123; rs71385734; rs72840788; rs73028849; rs7306710; rs7605066; rs9429079
SeqId_4297_62	SPON1	Spondin-1	LVESV	Inverse variance weighted	28	-0.0324381	0.128628	0.800897	35.916	27	0.117145				prot-a-2829	NA	rs10167919; rs10421891; rs10939649; rs11153730; rs113781447; rs113819537; rs114300540; rs11604807; rs116904997; rs11710541; rs12452367; rs13092177; rs1499813; rs1962104; rs2009371; rs2267038; rs2302455; rs2562845; rs3184504; rs34373805; rs34866937; rs35630683; rs62130043; rs71385734; rs72840788; rs730506; rs9274626; rs9429079
SeqId_4297_62	SPON1	Spondin-1	LVESV	MR Egger	28	-0.00112093	0.478091	0.998147	35.9096	26	0.0933437	-0.00163437	0.0239945	0.946216	prot-a-2829	NA	rs10167919; rs10421891; rs10939649; rs11153730; rs113781447; rs113819537; rs114300540; rs11604807; rs116904997; rs11710541; rs12452367; rs13092177; rs1499813; rs1962104; rs2009371; rs2267038; rs2302455; rs2562845; rs3184504; rs34373805; rs34866937; rs35630683; rs62130043; rs71385734; rs72840788; rs730506; rs9274626; rs9429079
SeqId_4297_62	SPON1	Spondin-1	LVEF	Inverse variance weighted	21	0.126593	0.108391	0.242838	18.3326	20	0.565506				prot-a-2829	NA	rs10871753; rs113819537; rs116904997; rs11710541; rs12452367; rs12724121; rs2047273; rs2070458; rs2562845; rs3176326; rs35999985; rs3807309; rs4073554; rs5029142; rs56099248; rs57655799; rs721067; rs72840788; rs8023658; rs9274626; rs9442216
SeqId_4297_62	SPON1	Spondin-1	LVEF	MR Egger	21	-0.0731945	0.365054	0.843217	18.0042	19	0.52216	0.0122232	0.0213272	0.573279	prot-a-2829	NA	rs10871753; rs113819537; rs116904997; rs11710541; rs12452367; rs12724121; rs2047273; rs2070458; rs2562845; rs3176326; rs35999985; rs3807309; rs4073554; rs5029142; rs56099248; rs57655799; rs721067; rs72840788; rs8023658; rs9274626; rs9442216
