# Supplementary material for: Large scale plasma proteomics identifies novel proteins and protein networks associated with heart failure development
Source: Nat Commun. 2024 Jan 15;15:528. doi: 10.1038/s41467-023-44680-3 (PMC10789789; doi:10.1038/s41467-023-44680-3)
Supplement: Supplementary file 10 — Supplementary Data 7 [file 41467_2023_44680_MOESM10_ESM.xlsx]

## Sheet: Sheet1
Supplementary Data 7: Results of colocalization analysis for significant associations in Medelian randomization
Outcome	SeqId	Protein	Full Name	SNP	Chr	Region Start (bp)	Region End (bp)	Highest Posterior Probability	Evidence of colocalization (H4 >75%)
HF	SeqId_11109_56	SVEP1	Sushi, von Willebrand factor type A, EGF and pentraxin domain-containing protein 1	rs687621	9	135637065	136637065	H4 (80.8%)	Yes
Hypertension	SeqId_16751_15	NPPB	Natriuretic peptides B	rs198379	1	11415467	12415467	H3 (~100%)	No
Hypertension	SeqId_16751_15	NPPB	Natriuretic peptides B	rs198375	1	11413757	12413757	H3 (~100%)	No
Hypertension	SeqId_4297_62	SPON1	Spondin-1	rs601338	19	48706674	49706674	H4 (97.2%)	Yes
Hypertension	SeqId_18289_16	CCL15	C-C motif chemokine 15	rs681343	19	48706462	49706462	H4 (97.6%)	Yes
Hypertension	SeqId_18289_16	CCL15	C-C motif chemokine 15	rs492602	19	48706417	49706417	H4 (97.2%)	Yes
Hypertension	SeqId_7145_1	ITIH3	Inter-alpha-trypsin inhibitor heavy chain H3	rs2535629	3	52333219	53333219	H3 (61.0 %)	No
A Fib	SeqId_11109_56	SVEP1	Sushi, von Willebrand factor type A, EGF and pentraxin domain-containing protein 1	rs45444697	1	154534632	155534632	H3 (~100%)	No
A Fib	SeqId_4297_62	SPON1	Spondin-1	rs10832169	11	13566486	14566486	H4 (92.8%)	Yes
A Fib	SeqId_4297_62	SPON1	Spondin-1	rs1969539	11	13538621	14538621	H4 (90.7%)	Yes
Diabetes	SeqId_3438_10	FSTL3	Follistatin-related protein 3	rs1260326	2	27230940	28230940	H4 (99.8%)	Yes
Diabetes	SeqId_5542_22	NRP1	Neuropilin-1	rs4665972	2	27098097	28098097	H4 (99.5%)	Yes
Diabetes	SeqId_5542_22	NRP1	Neuropilin-1	rs1260326	2	27230940	28230940	H4 (99.1%)	Yes
CHD	SeqId_18289_16	CCL15	C-C motif chemokine 15	rs28929474	14	94344947	95344947	H4 (99.8%)	Yes
CHD	SeqId_7145_1	ITIH3	Inter-alpha-trypsin inhibitor heavy chain H3	rs2535629	3	52333219	53333219	H3 (80.7%)	No
CHD	SeqId_5542_22	NRP1	Neuropilin-1	rs2506150	10	32983308	33983308	H4 (56.3%)	No
CHD	SeqId_5542_22	NRP1	Neuropilin-1	rs2506149	10	32980713	33980713	H4 (73.6%)	No
CHD	SeqId_5542_22	NRP1	Neuropilin-1	rs4846913	1	229794715	230794715	H4 (84.3%)	Yes
CHD	SeqId_5542_22	NRP1	Neuropilin-1	rs10864728	1	229804914	230804914	H4 (90.5%)	Yes
LVEDV	SeqId_3438_10	FSTL3	Follistatin-related protein 3	rs1260326	2	27230940	28230940	H4 (62.9%)	No
LVEDV	SeqId_10391_1	ANGPTL3	Angiopoietin-related protein 3	rs74076477	1	62266601	63266601	H1 (99.8%)	No
LVEDV	SeqId_18289_16	CCL15	C-C motif chemokine 15	rs28929474	14	94344947	95344947	H4 (99.6%)	Yes
LVEDV	SeqId_5542_22	NRP1	Neuropilin-1	rs4665972	2	27098097	28098097	H1 (58.4%)	No
LVEDV	SeqId_5542_22	NRP1	Neuropilin-1	rs1260326	2	27230940	28230940	H1 (50.3%)	No
LVEDV	SeqId_4297_62	SPON1	Spondin-1	rs10832169	11	13566486	14566486	H4 (99.8%, with SuSiE)	Yes
LVEDV	SeqId_4297_62	SPON1	Spondin-1	rs1969539	11	13538621	14538621	H1 (53.6%)	No
LVESV	SeqId_3320_49	IGFBP7	Insulin-like growth factor-binding protein 7	rs9271147	6	32077385	33077385	H3 (87.9%)	No
LVESV	SeqId_18289_16	CCL15	C-C motif chemokine 15	rs28929474	14	94344947	95344947	H4 (99.4%)	Yes
LVESV	SeqId_4297_62	SPON1	Spondin-1	rs10832169	11	13566486	14566486	H4 (97.3%)	Yes
LVESV	SeqId_4297_62	SPON1	Spondin-1	rs1969539	11	13538621	14538621	H4 (97.3%)	Yes
LVEF	SeqId_3320_49	IGFBP7	Insulin-like growth factor-binding protein 7	rs9271147	6	32077385	33077385	H3 (76.9%)	No
LVEF	SeqId_5636_10	MFAP4	Microfibril-associated glycoprotein 4	rs139356332	17	18789286	19789286	H1 (71.3%)	No
LVEF	SeqId_4297_62	SPON1	Spondin-1	rs10832169	11	13566486	14566486	H4 (95.0%)	Yes
LVEF	SeqId_4297_62	SPON1	Spondin-1	rs1969539	11	13538621	14538621	H4 (94.9%)	Yes
