# Supplementary material for: Large scale plasma proteomics identifies novel proteins and protein networks associated with heart failure development
Source: Nat Commun. 2024 Jan 15;15:528. doi: 10.1038/s41467-023-44680-3 (PMC10789789; doi:10.1038/s41467-023-44680-3)
Supplement: Supplementary file 11 — Supplementary Data 8 [file 41467_2023_44680_MOESM11_ESM.xlsx]

## Sheet: Sheet1
Supplementary Data 8: Information on druggability of potentially causal proteins queried from The Druggable Genome manuscript.
ensembl_gene_id	hgnc_names	druggability_tier	chr_b37	start_b37	end_b37	strand	description	no_of_gwas_regions	small_mol_druggable	bio_druggable	adme_gene
ENSG00000099250	NRP1	Tier 1	10	33466420	33625190	-1	neuropilin 1 [Source:HGNC Symbol;Acc:8004]	0	N	Y	N
ENSG00000132855	ANGPTL3	Tier 3A	1	63063158	63071830	1	angiopoietin-like 3 [Source:HGNC Symbol;Acc:491]	22	N	Y	N
ENSG00000162267	ITIH3	Tier 3A	3	52828784	52843025	1	inter-alpha-trypsin inhibitor heavy chain 3 [Source:HGNC Symbol;Acc:6168]	11	N	Y	N
ENSG00000175336	APOF	Tier 3A	12	56754353	56756607	-1	apolipoprotein F [Source:HGNC Symbol;Acc:615]	3	N	Y	N
ENSG00000163453	IGFBP7	Tier 3B	4	57896939	57976551	-1	insulin-like growth factor binding protein 7 [Source:HGNC Symbol;Acc:5476]	4	N	Y	N
ENSG00000166482	MFAP4	Tier 3B	17	19286755	19290553	-1	microfibrillar-associated protein 4 [Source:HGNC Symbol;Acc:7035]	0	N	Y	N
ENSG00000161574	CCL15-CCL14	Tier 3B	17	34310692	34328660	-1	CCL15-CCL14 readthrough (NMD candidate) [Source:HGNC Symbol;Acc:44436]	0	N	Y	N
ENSG00000070404	FSTL3	Tier 3B	19	676392	683385	1	follistatin-like 3 (secreted glycoprotein) [Source:HGNC Symbol;Acc:3973]	0	N	Y	N
Tier definitions:
Tier 1 - efficacy targets of approved (1427 genes) small molecules and biotherapeutic drugs as well as clinical-phase drug candidates
Tier 2 - composed of 682 genes encoding targets with known bioactive drug-like small-molecule binding partners as well as those with ≥50% identity (over ≥75% of the sequence) with approved drug targets
Tier 3 - 2370 genes encoding secreted or extracellular proteins, proteins with more distant similarity to approved drug targets, andmembers of key druggable gene families not already included in tier 1 or 2
Column Name Legend
Column Name	Description
ensembl_gene_id	The Ensembl gene identifier (from Ensembl version 75)
druggability_tier	The priority tier for the druggable gene. Possible values are Tier 1,Tier 2,Tier 3A, Tier 3B. See the main text methods section for a description on how these were defined.
hgnc_names	The HGNC name for the Ensembl gene ID
chr_b37	The chromosome where the gene resides (from build 37 (GRCh37))
start_b37	The start position of the gene in bp (from build 37 (GRCh37))
end_b37	The end position of the gene in bp (from build 37 (GRCh37))
strand	The strand of the gene. Possible values are 1 and -1
description	A long name for the gene
no_of_gwas_regions	The number of GWAS LD intervals that the gene has overlapped
small_mol_druggable	Is the protein product of the gene targeted, or predicted to be targeted, by a small molecule. Possible values are Y/N (Yes/No)
bio_druggable	Is the protein product of the gene targeted, or predicted to be targeted, by a biotherapeutic (Monoclonal antibody/enzyme or other protein) . Possible values are Y/N (Yes/No)
adme_gene	Is the protein product of the gene involved in absorption, distribution, metabolism, and excretion (ADME) of a compound. Possible values are Y/N (Yes/No)
