# Supplementary material for: Large scale plasma proteomics identifies novel proteins and protein networks associated with heart failure development
Source: Nat Commun. 2024 Jan 15;15:528. doi: 10.1038/s41467-023-44680-3 (PMC10789789; doi:10.1038/s41467-023-44680-3)
Supplement: Supplementary file 12 — Supplementary Data 9 [file 41467_2023_44680_MOESM12_ESM.xlsx]

## Sheet: Sheet1
Supplementary Data 9: Results of analyses testing for association of WGCNA modules with incident heart failure in ARIC visit 3 and visit 5. Estimates calculated using Cox PH Models. Bonferroni correction was used to correct for multiple comparisons.
Module Name	estimate.third	conf.low.third	conf.high.third	p.value.third	estimate.fith	conf.low.fifth	conf.high.fifth	p.value.fifth
Brown (submodule 1)	1.32738	1.23674	1.42467	4.23921e-15	1.38512	1.22785	1.56254	1.17182e-07
Brown (submodule 2)	1.42093	1.3449	1.50125	5.66184e-36	1.74247	1.54444	1.96589	1.85521e-19
Pink	0.887004	0.82643	0.952019	0.000892461	0.834252	0.752685	0.924658	0.000556168
Light Green	0.820354	0.734444	0.916312	0.000450711	0.656436	0.514556	0.837437	0.000704466
Dark Grey	0.816773	0.768628	0.867933	6.60504e-11	0.94549	0.851608	1.04972	0.293476
White	1.22574	1.14856	1.30809	8.52894e-10	1.17462	1.0635	1.29735	0.00150261
Dark Red	1.20823	1.13225	1.28931	1.14435e-08	0.986071	0.875965	1.11002	0.816387
Light Cyan	1.14851	1.09223	1.20769	6.60959e-08	1.09885	1.01181	1.19337	0.0251617
Light Yellow	0.842992	0.786004	0.904113	1.73146e-06	1.0761	0.971805	1.19158	0.158514
Midnight Blue	0.836609	0.776399	0.901487	2.84866e-06	0.935689	0.838578	1.04405	0.234446
Dark Turquoise	0.867299	0.808783	0.930048	6.47691e-05	1.08271	0.970998	1.20727	0.152645
Grey	0.885244	0.824373	0.95061	0.000798063	1.06597	0.968354	1.17343	0.19233
Cyan	1.14489	1.05506	1.24238	0.00117274	0.986721	0.885765	1.09918	0.808211
Orange	1.11076	1.03753	1.18915	0.00253651	0.986767	0.896583	1.08602	0.785309
Royal Blue	1.1077	1.03593	1.18444	0.00276496	1.05163	0.948367	1.16613	0.339772
Salmon	1.10995	1.0346	1.19079	0.00363331	1.19593	1.08473	1.31854	0.000326567
Dark Orange	0.919543	0.85581	0.988023	0.0220948	0.910564	0.82175	1.00898	0.0735722
Sky Blue	1.07251	1.00988	1.13902	0.0226024	1.1223	1.02765	1.22567	0.010266
Purple	1.07323	1.00948	1.14101	0.0237064	0.951748	0.855943	1.05828	0.360923
Green	1.06468	0.998534	1.1352	0.0554764	0.9708	0.876457	1.0753	0.569932
Blue	0.942276	0.879246	1.00982	0.0923328	0.913879	0.831969	1.00385	0.0601499
Green Yellow	1.05818	0.986714	1.13482	0.112948	0.926618	0.836349	1.02663	0.145
Steel Blue	0.956542	0.89974	1.01693	0.154888	0.858115	0.791026	0.930893	0.000229529
Tan	1.04233	0.974261	1.11515	0.228921	0.951946	0.859856	1.0539	0.342788
Turquoise	1.03612	0.96545	1.11197	0.324886	0.976288	0.884013	1.07819	0.635692
Red	1.02903	0.95849	1.10476	0.429612	1.09639	0.991182	1.21277	0.0737934
Saddle Brown	1.02603	0.956041	1.10115	0.475881	1.03069	0.932135	1.13965	0.555578
Black	1.01546	0.940074	1.09689	0.696702	1.02153	0.908442	1.14869	0.721996
Magenta	1.01175	0.944417	1.08388	0.739592	0.95063	0.8575	1.05387	0.335814
Dark Green	0.990142	0.925307	1.05952	0.774322	0.976416	0.882489	1.08034	0.643734
Grey 60	0.998241	0.929061	1.07257	0.96167	1.01517	0.91954	1.12074	0.765564
