# Supplementary material for: Large scale plasma proteomics identifies novel proteins and protein networks associated with heart failure development
Source: Nat Commun. 2024 Jan 15;15:528. doi: 10.1038/s41467-023-44680-3 (PMC10789789; doi:10.1038/s41467-023-44680-3)
Supplement: Supplementary file 13 — Supplementary Data 10 [file 41467_2023_44680_MOESM13_ESM.xlsx]

## Sheet: Sheet1
Supplementary Data 10: Top enriched pathways for WGCNA Brown submodules from IPA analysis. Fisher's exact test was used to determine overrepresentation. Multiple testing was accounted for using FDR.
Module	Top Enriched Pathways	FDR Corrected P-value
Brown (Submodule 1)	Ephrin Receptor Signaling	2.8e-07
	Axonal Guidance Signaling	1.2e-06
	STAT3 Pathway	1.8e-06
	MSP-RON Signaling In Cancer Cells Pathway	1.8e-05
	SPINK1 Pancreatic Cancer Pathway	4.7e-05
	Atherosclerosis Signaling	4.7e-05
	PI3K/AKT Signaling	0.00042
	Intrinsic Prothrombin Activation Pathway	0.00058
	Crosstalk between Dendritic Cells and Natural Killer Cells	0.00072
	Neuroprotective Role of THOP1 in Alzheimer's Disease	0.00072
Brown (Submodule 2)	Dendritic Cell Maturation	0.023
