# Supplementary material for: Large scale plasma proteomics identifies novel proteins and protein networks associated with heart failure development
Source: Nat Commun. 2024 Jan 15;15:528. doi: 10.1038/s41467-023-44680-3 (PMC10789789; doi:10.1038/s41467-023-44680-3)
Supplement: Supplementary file 14 — Supplementary Data 11 [file 41467_2023_44680_MOESM14_ESM.xlsx]

## Sheet: Sheet1
Supplementary Data 11: Top enriched pathways for WGCNA Salmon module from IPA analysis. Fisher's exact test was used to determine overrepresentation. Multiple testing was accounted for using FDR.
Module	Top Enriched Pathways	FDR Corrected P-value
Salmon	Acute Phase Response Signaling	7.9e-08
	Complement System	3.2e-06
	FXR/RXR Activation	0.00046
	LXR/RXR Activation	0.011
	Senescence Pathway	0.03
