# Supplementary material for: Large scale plasma proteomics identifies novel proteins and protein networks associated with heart failure development
Source: Nat Commun. 2024 Jan 15;15:528. doi: 10.1038/s41467-023-44680-3 (PMC10789789; doi:10.1038/s41467-023-44680-3)
Supplement: Supplementary file 15 — Supplementary Data 12 [file 41467_2023_44680_MOESM15_ESM.xlsx]

## Sheet: Sheet1
Supplementary Data 12. Previously described associations of candidate proteins with incident HF and clinical outcomes among patients with prevalent HF (HF overall, HFpEF, HFrEF).
Candidate Protein	Incident HF	Outcomes in Prevalent HF
SVEP1		HFrEF1
SPON1	HF2-4	HFrEF5, HFpEF6
FSTL3
APOF
ANGPTL3
IGFBP7		HFrEF5, HFpEF7
MFAP4
CCL15
ITIH3
NRP1
WFDC2
ANGPT2		HFpEF8, HFrEF1, HF overall9
GDF15	HF2-4	HFrEF1, 5, HFpEF6-8
THBS2	HF10, 11	HFrEF1, 12, HF9
CILP2
GHR	HF13
TAGLN
IGFBP2	HF11, 13
TREM1
FSTL1		HFrEF14
TIMP4
C9	HF10
SLIT2
TNFRSF11B	HF2, 4	HFpEF6, 8
CELA1
EGFR		HFrEF5, 15
CACNA2D3
CLEC3B (tetranectin)
PTPRD
ATP1B1
MSR1
FBLN5
MMP12	HF2-4	HFpEF6
IGDCC4
SLITRK1
1. Zhang L, Cunningham JW, Claggett BL, Jacob J, Mendelson MM, Serrano-Fernandez P, Kaiser S, Yates DP, Healey M, Chen CW, Turner GM, Patel-Murray NL, Zhao F, Beste MT, Laramie JM, Abraham WT, Jhund PS, Kober L, Packer M, Rouleau J, Zile MR, Prescott MF, Lefkowitz M, McMurray JJV, Solomon SD and Chutkow W. Aptamer Proteomics for Biomarker Discovery in Heart Failure With Reduced Ejection Fraction.…
2. Stenemo M, Nowak C, Byberg L, Sundstrom J, Giedraitis V, Lind L, Ingelsson E, Fall T and Arnlov J. Circulating proteins as predictors of incident heart failure in the elderly. Eur J Heart Fail. 2018;20:55-62.
3. Lind L, Arnlov J and Sundstrom J. Plasma Protein Profile of Incident Myocardial Infarction, Ischemic Stroke, and Heart Failure in 2 Cohorts. J Am Heart Assoc. 2021;10:e017900.
4. Henry A, Gordillo-Maranon M, Finan C, Schmidt AF, Ferreira JP, Karra R, Sundstrom J, Lind L, Arnlov J, Zannad F, Malarstig A, Hingorani AD, Lumbers RT, Hermes and Consortia S. Therapeutic Targets for Heart Failure Identified Using Proteomics and Mendelian Randomization. Circulation. 2022;145:1205-1217.
5. Tromp J, Westenbrink BD, Ouwerkerk W, van Veldhuisen DJ, Samani NJ, Ponikowski P, Metra M, Anker SD, Cleland JG, Dickstein K, Filippatos G, van der Harst P, Lang CC, Ng LL, Zannad F, Zwinderman AH, Hillege HL, van der Meer P and Voors AA. Identifying Pathophysiological Mechanisms in Heart Failure With Reduced Versus Preserved Ejection Fraction. J Am Coll Cardiol. 2018;72:1081-1090.
6. Hage C, Michaelsson E, Linde C, Donal E, Daubert JC, Gan LM and Lund LH. Inflammatory Biomarkers Predict Heart Failure Severity and Prognosis in Patients With Heart Failure With Preserved Ejection Fraction: A Holistic Proteomic Approach. Circ Cardiovasc Genet. 2017;10.
7. Sanders-van Wijk S, Tromp J, Beussink-Nelson L, Hage C, Svedlund S, Saraste A, Swat SA, Sanchez C, Njoroge J, Tan RS, Fermer ML, Gan LM, Lund LH, Lam CSP and Shah SJ. Proteomic Evaluation of the Comorbidity-Inflammation Paradigm in Heart Failure With Preserved Ejection Fraction: Results From the PROMIS-HFpEF Study. Circulation. 2020;142:2029-2044.
8. Chirinos JA, Orlenko A, Zhao L, Basso MD, Cvijic ME, Li Z, Spires TE, Yarde M, Wang Z, Seiffert DA, Prenner S, Zamani P, Bhattacharya P, Kumar A, Margulies KB, Car BD, Gordon DA, Moore JH and Cappola TP. Multiple Plasma Biomarkers for Risk Stratification in Patients With Heart Failure and Preserved Ejection Fraction. J Am Coll Cardiol. 2020;75:1281-1295.
9. Wells QS, Gupta DK, Smith JG, Collins SP, Storrow AB, Ferguson J, Smith ML, Pulley JM, Collier S, Wang X, Roden DM, Gerszten RE and Wang TJ. Accelerating Biomarker Discovery Through Electronic Health Records, Automated Biobanking, and Proteomics. J Am Coll Cardiol. 2019;73:2195-2205.
10. Egerstedt A, Berntsson J, Smith ML, Gidlof O, Nilsson R, Benson M, Wells QS, Celik S, Lejonberg C, Farrell L, Sinha S, Shen D, Lundgren J, Radegran G, Ngo D, Engstrom G, Yang Q, Wang TJ, Gerszten RE and Smith JG. Profiling of the plasma proteome across different stages of human heart failure. Nat Commun. 2019;10:5830.
11. Nayor M, Short MI, Rasheed H, Lin H, Jonasson C, Yang Q, Hveem K, Felix JF, Morrison AC, Wild PS, Morley MP, Cappola TP, Benson MD, Group CH-HFW, Consortium CH-E, Ngo D, Sinha S, Keyes MJ, Shen D, Wang TJ, Larson MG, Brumpton BM, Gerszten RE, Omland T and Vasan RS. Aptamer-Based Proteomic Platform Identifies Novel Protein Predictors of Incident Heart Failure and Echocardiographic Traits. Circ…
12. Hanatani S, Izumiya Y, Takashio S, Kimura Y, Araki S, Rokutanda T, Tsujita K, Yamamoto E, Tanaka T, Yamamuro M, Kojima S, Tayama S, Kaikita K, Hokimoto S and Ogawa H. Circulating thrombospondin-2 reflects disease severity and predicts outcome of heart failure with reduced ejection fraction. Circ J. 2014;78:903-10.
13. Katz DH, Tahir UA, Ngo D, Benson MD, Gao Y, Shi X, Nayor M, Keyes MJ, Larson MG, Hall ME, Correa A, Sinha S, Shen D, Herzig M, Yang Q, Robbins JM, Chen ZZ, Cruz DE, Peterson B, Vasan RS, Wang TJ, Wilson JG and Gerszten RE. Multiomic Profiling in Black and White Populations Reveals Novel Candidate Pathways in Left Ventricular Hypertrophy and Incident Heart Failure Specific to Black Adults. Cir…
14. El-Armouche A, Ouchi N, Tanaka K, Doros G, Wittkopper K, Schulze T, Eschenhagen T, Walsh K and Sam F. Follistatin-like 1 in chronic systolic heart failure: a marker of left ventricular remodeling. Circ Heart Fail. 2011;4:621-7.
15. Gui H, She R, Luzum J, Li J, Bryson TD, Pinto Y, Sabbah HN, Williams LK and Lanfear DE. Plasma Proteomic Profile Predicts Survival in Heart Failure With Reduced Ejection Fraction. Circ Genom Precis Med. 2021;14:e003140.
