# Supplementary material for: Large scale plasma proteomics identifies novel proteins and protein networks associated with heart failure development
Source: Nat Commun. 2024 Jan 15;15:528. doi: 10.1038/s41467-023-44680-3 (PMC10789789; doi:10.1038/s41467-023-44680-3)
Supplement: Supplementary file 17 — Source Data [file 41467_2023_44680_MOESM17_ESM.xlsx]

## Sheet: Figure 2a and 2b
Figure 2a/2b
		term	estimate	conf.low	conf.high	p.value	desc	src	adjPValue	adjPValueBonf	gene
	ARIC Visit 5 Data	SeqId_10000_28	1.00268	0.909071	1.10592	0.957334	1.003 (0.909 - 1.106) p=9.57e-01	Visit 5	0.980041	1	CRYBB2
		SeqId_10001_7	0.96519	0.875215	1.06441	0.477921	0.965 (0.875 - 1.064) p=4.78e-01	Visit 5	0.721617	1	RAF1
		SeqId_10003_15	0.981782	0.887272	1.08636	0.721833	0.982 (0.887 - 1.086) p=7.22e-01	Visit 5	0.869015	1	ZNF41
		SeqId_10006_25	1.07935	0.990569	1.17608	0.081231	1.079 (0.991 - 1.176) p=8.12e-02	Visit 5	0.278596	1	ELK1
		SeqId_10008_43	1.10075	1.01912	1.18892	0.0146189	1.101 (1.019 - 1.189) p=1.46e-02*	Visit 5	0.09332	1	GUCA1A
		SeqId_10011_65	0.963246	0.865701	1.07178	0.491823	0.963 (0.866 - 1.072) p=4.92e-01	Visit 5	0.731065	1	OCRL
		SeqId_10012_5	0.92912	0.834652	1.03428	0.178996	0.929 (0.835 - 1.034) p=1.79e-01	Visit 5	0.437826	1	SPDEF
		SeqId_10014_31	0.86066	0.750742	0.98667	0.0313614	0.861 (0.751 - 0.987) p=3.14e-02*	Visit 5	0.154028	1	SNAI2
		SeqId_10015_119	0.986243	0.885442	1.09852	0.801182	0.986 (0.885 - 1.099) p=8.01e-01	Visit 5	0.910595	1	KCNAB2
		SeqId_10022_207	0.915097	0.820072	1.02113	0.112716	0.915 (0.820 - 1.021) p=1.13e-01	Visit 5	0.340653	1	POLH
		SeqId_10023_32	0.960164	0.869537	1.06024	0.421619	0.960 (0.870 - 1.060) p=4.22e-01	Visit 5	0.68155	1	VDR
		SeqId_10024_44	1.03771	0.948137	1.13575	0.421576	1.038 (0.948 - 1.136) p=4.22e-01	Visit 5	0.68155	1	HOGA1
		SeqId_10030_8	1.02157	0.926634	1.12623	0.668087	1.022 (0.927 - 1.126) p=6.68e-01	Visit 5	0.839541	1	MUTYH
		SeqId_10035_6	1.03471	0.949882	1.12712	0.434281	1.035 (0.950 - 1.127) p=4.34e-01	Visit 5	0.691475	1	DUSP4
		SeqId_10036_201	0.962956	0.862351	1.0753	0.50255	0.963 (0.862 - 1.075) p=5.03e-01	Visit 5	0.738245	1	ZHX3
		SeqId_10037_98	1.04131	0.950111	1.14126	0.386702	1.041 (0.950 - 1.141) p=3.87e-01	Visit 5	0.653481	1	SIGLEC12
		SeqId_10040_63	1.02082	0.926929	1.12422	0.67552	1.021 (0.927 - 1.124) p=6.76e-01	Visit 5	0.842194	1	TP63
		SeqId_10041_3	0.910891	0.821562	1.00993	0.0763461	0.911 (0.822 - 1.010) p=7.63e-02	Visit 5	0.267293	1	HNF4A
		SeqId_10042_8	1.02689	0.929938	1.13395	0.59999	1.027 (0.930 - 1.134) p=6.00e-01	Visit 5	0.801466	1	SGK3
		SeqId_10043_31	1.07407	0.987718	1.16797	0.0947253	1.074 (0.988 - 1.168) p=9.47e-02	Visit 5	0.305787	1	BRD4
		SeqId_10044_12	0.894473	0.812677	0.984502	0.022656	0.894 (0.813 - 0.985) p=2.27e-02*	Visit 5	0.125704	1	WNT10A
		SeqId_10045_47	0.953034	0.856907	1.05994	0.37519	0.953 (0.857 - 1.060) p=3.75e-01	Visit 5	0.641948	1	CUL3
		SeqId_10046_55	0.994874	0.902266	1.09699	0.917885	0.995 (0.902 - 1.097) p=9.18e-01	Visit 5	0.962073	1	BIRC2
		SeqId_10047_12	1.0173	0.924131	1.11986	0.726388	1.017 (0.924 - 1.120) p=7.26e-01	Visit 5	0.871651	1	NCF2
		SeqId_10048_7	1.13084	1.03486	1.23573	0.00658517	1.131 (1.035 - 1.236) p=6.59e-03*	Visit 5	0.0548045	1	CBFB
		SeqId_10049_112	1.01398	0.920347	1.11714	0.778853	1.014 (0.920 - 1.117) p=7.79e-01	Visit 5	0.900324	1	TERF1
		SeqId_10053_5	0.948662	0.861961	1.04408	0.281141	0.949 (0.862 - 1.044) p=2.81e-01	Visit 5	0.556011	1	ILK
		SeqId_10054_3	1.04051	0.951814	1.13748	0.382326	1.041 (0.952 - 1.137) p=3.82e-01	Visit 5	0.64898	1	GAN
		SeqId_10056_5	1.01194	0.920584	1.11237	0.80572	1.012 (0.921 - 1.112) p=8.06e-01	Visit 5	0.912563	1	FOXM1
		SeqId_10058_1	0.953278	0.860539	1.05601	0.359506	0.953 (0.861 - 1.056) p=3.60e-01	Visit 5	0.629175	1	RAD23A
		SeqId_10063_10	0.946379	0.842619	1.06291	0.352282	0.946 (0.843 - 1.063) p=3.52e-01	Visit 5	0.623171	1	FANCL
		SeqId_10064_12	0.970305	0.87765	1.07274	0.556064	0.970 (0.878 - 1.073) p=5.56e-01	Visit 5	0.770011	1	RBBP9
		SeqId_10070_22	0.952841	0.862555	1.05258	0.341567	0.953 (0.863 - 1.053) p=3.42e-01	Visit 5	0.613112	1	PLCG2
		SeqId_10073_22	1.06859	0.979289	1.16603	0.136245	1.069 (0.979 - 1.166) p=1.36e-01	Visit 5	0.376513	1	TDP1
		SeqId_10074_128	1.0589	0.971176	1.15454	0.194608	1.059 (0.971 - 1.155) p=1.95e-01	Visit 5	0.458461	1	BRD2
		SeqId_10075_75	0.938624	0.846852	1.04034	0.227589	0.939 (0.847 - 1.040) p=2.28e-01	Visit 5	0.501561	1	ACBD6
		SeqId_10076_1	0.94696	0.852489	1.0519	0.309466	0.947 (0.852 - 1.052) p=3.09e-01	Visit 5	0.58694	1	AP4M1
		SeqId_10078_5	1.00476	0.911859	1.10712	0.923611	1.005 (0.912 - 1.107) p=9.24e-01	Visit 5	0.965171	1	BAG3
		SeqId_10080_9	1.00747	0.913864	1.11067	0.881058	1.007 (0.914 - 1.111) p=8.81e-01	Visit 5	0.945677	1	EIF2B1
		SeqId_10081_17	0.994072	0.901939	1.09562	0.904627	0.994 (0.902 - 1.096) p=9.05e-01	Visit 5	0.95557	1	SATB2
		SeqId_10082_251	0.983585	0.887192	1.09045	0.75313	0.984 (0.887 - 1.090) p=7.53e-01	Visit 5	0.885063	1	NEFL
		SeqId_10085_25	1.00299	0.900965	1.11657	0.956455	1.003 (0.901 - 1.117) p=9.56e-01	Visit 5	0.979759	1	STAR
		SeqId_10086_39	0.961769	0.869544	1.06377	0.4485	0.962 (0.870 - 1.064) p=4.48e-01	Visit 5	0.702294	1	CBS
		SeqId_10087_10	0.988352	0.895093	1.09133	0.816769	0.988 (0.895 - 1.091) p=8.17e-01	Visit 5	0.916985	1	CRYAA
		SeqId_10088_37	0.897204	0.813192	0.989896	0.0305856	0.897 (0.813 - 0.990) p=3.06e-02*	Visit 5	0.151184	1	APRT
		SeqId_10089_7	1.08352	0.989998	1.18587	0.0815619	1.084 (0.990 - 1.186) p=8.16e-02	Visit 5	0.278787	1	ASMTL
		SeqId_10336_3	1.06075	0.969815	1.16022	0.197149	1.061 (0.970 - 1.160) p=1.97e-01	Visit 5	0.462703	1	STUB1
		SeqId_10339_48	0.95424	0.862883	1.05527	0.36164	0.954 (0.863 - 1.055) p=3.62e-01	Visit 5	0.630575	1	ENO2
		SeqId_10342_55	1.06136	0.964563	1.16788	0.222268	1.061 (0.965 - 1.168) p=2.22e-01	Visit 5	0.49385	1	PIAS4
		SeqId_10344_334	0.96846	0.878828	1.06723	0.517782	0.968 (0.879 - 1.067) p=5.18e-01	Visit 5	0.74888	1	IL10RA
		SeqId_10346_5	1.00319	0.910563	1.10523	0.948682	1.003 (0.911 - 1.105) p=9.49e-01	Visit 5	0.976926	1	STAT3
		SeqId_10356_21	0.932862	0.843006	1.0323	0.178662	0.933 (0.843 - 1.032) p=1.79e-01	Visit 5	0.437826	1	JUN
		SeqId_10361_25	0.945278	0.849692	1.05162	0.300831	0.945 (0.850 - 1.052) p=3.01e-01	Visit 5	0.576937	1	OAS1
		SeqId_10362_35	1.00602	0.914069	1.10722	0.902342	1.006 (0.914 - 1.107) p=9.02e-01	Visit 5	0.955432	1	MYC
		SeqId_10363_13	0.949115	0.859687	1.04785	0.300977	0.949 (0.860 - 1.048) p=3.01e-01	Visit 5	0.576991	1	SMAD3
		SeqId_10364_6	0.951358	0.861489	1.0506	0.324663	0.951 (0.861 - 1.051) p=3.25e-01	Visit 5	0.59818	1	SMAD2
		SeqId_10365_132	1.11868	1.01336	1.23495	0.0262147	1.119 (1.013 - 1.235) p=2.62e-02*	Visit 5	0.13704	1	IL12B IL23A
		SeqId_10366_11	1.01724	0.928004	1.11506	0.715175	1.017 (0.928 - 1.115) p=7.15e-01	Visit 5	0.865271	1	PDGFRA
		SeqId_10367_62	1.07703	0.98726	1.17497	0.0946788	1.077 (0.987 - 1.175) p=9.47e-02	Visit 5	0.305787	1	IL12A IL12B
		SeqId_10370_21	0.991221	0.898956	1.09296	0.859594	0.991 (0.899 - 1.093) p=8.60e-01	Visit 5	0.93707	1	STAT1
		SeqId_10372_18	1.02609	0.93217	1.12948	0.598941	1.026 (0.932 - 1.129) p=5.99e-01	Visit 5	0.801095	1	STAT6
		SeqId_10390_21	0.959345	0.861471	1.06834	0.449687	0.959 (0.861 - 1.068) p=4.50e-01	Visit 5	0.702294	1	ZNRF3
		SeqId_10391_1	1.27138	1.14214	1.41524	1.13413e-05	1.271 (1.142 - 1.415) p=1.13e-05****	Visit 5	0.000381458	0.0553114	ANGPTL3
		SeqId_10396_6	1.13685	1.05502	1.22504	0.000765406	1.137 (1.055 - 1.225) p=7.65e-04**	Visit 5	0.0107576	1	MCL1
		SeqId_10418_36	1.07956	0.987274	1.18047	0.0931417	1.080 (0.987 - 1.180) p=9.31e-02	Visit 5	0.303063	1	STX12
		SeqId_10419_1	1.13964	1.03589	1.25378	0.00727487	1.140 (1.036 - 1.254) p=7.27e-03*	Visit 5	0.0591326	1	SCARA5
		SeqId_10424_31	1.11651	1.02419	1.21715	0.0123195	1.117 (1.024 - 1.217) p=1.23e-02*	Visit 5	0.0833315	1	NPDC1
		SeqId_10425_3	0.99027	0.895306	1.09531	0.849241	0.990 (0.895 - 1.095) p=8.49e-01	Visit 5	0.931776	1	B4GALT5
		SeqId_10428_1	1.1349	1.03022	1.25023	0.0103819	1.135 (1.030 - 1.250) p=1.04e-02*	Visit 5	0.074939	1	KIR2DS2
		SeqId_10430_31	0.966834	0.871959	1.07203	0.522135	0.967 (0.872 - 1.072) p=5.22e-01	Visit 5	0.752498	1	SLC3A2
		SeqId_10432_3	1.05501	0.969991	1.14747	0.211596	1.055 (0.970 - 1.147) p=2.12e-01	Visit 5	0.480654	1	KIAA1644
		SeqId_10435_2	0.978588	0.880334	1.08781	0.688476	0.979 (0.880 - 1.088) p=6.88e-01	Visit 5	0.851574	1	AGA
		SeqId_10438_19	0.997485	0.905908	1.09832	0.959123	0.997 (0.906 - 1.098) p=9.59e-01	Visit 5	0.980432	1	CSF2RA
		SeqId_10440_26	1.12434	1.01532	1.24505	0.0243092	1.124 (1.015 - 1.245) p=2.43e-02*	Visit 5	0.131729	1	CLMP
		SeqId_10442_1	0.879971	0.79526	0.973705	0.0132881	0.880 (0.795 - 0.974) p=1.33e-02*	Visit 5	0.0874577	1	TMEM190
		SeqId_10445_20	0.970997	0.86955	1.08428	0.601136	0.971 (0.870 - 1.084) p=6.01e-01	Visit 5	0.801925	1	APOM
		SeqId_10447_18	1.05569	0.961824	1.15872	0.253992	1.056 (0.962 - 1.159) p=2.54e-01	Visit 5	0.5305	1	PABPC3
		SeqId_10449_31	0.881744	0.79959	0.972339	0.0116656	0.882 (0.800 - 0.972) p=1.17e-02*	Visit 5	0.0804886	1	SHISA2
		SeqId_10451_11	1.11752	1.04314	1.19721	0.00156819	1.118 (1.043 - 1.197) p=1.57e-03**	Visit 5	0.019168	1	NUCB1
		SeqId_10453_7	1.01653	0.921688	1.12114	0.742813	1.017 (0.922 - 1.121) p=7.43e-01	Visit 5	0.880578	1	CEACAM20
		SeqId_10454_99	0.950185	0.861607	1.04787	0.306104	0.950 (0.862 - 1.048) p=3.06e-01	Visit 5	0.583108	1	DNAJC16
		SeqId_10455_196	0.832263	0.727789	0.951734	0.00730083	0.832 (0.728 - 0.952) p=7.30e-03*	Visit 5	0.0592364	1	IL31
		SeqId_10462_14	1.12895	1.03787	1.22803	0.00471108	1.129 (1.038 - 1.228) p=4.71e-03**	Visit 5	0.0430261	1	INSL5
		SeqId_10464_6	0.989793	0.886185	1.10552	0.855699	0.990 (0.886 - 1.106) p=8.56e-01	Visit 5	0.935705	1	ANTXR1
		SeqId_10490_3	1.01966	0.925407	1.12351	0.69404	1.020 (0.925 - 1.124) p=6.94e-01	Visit 5	0.85562	1	RPN1
		SeqId_10496_11	0.975193	0.883699	1.07616	0.617251	0.975 (0.884 - 1.076) p=6.17e-01	Visit 5	0.809965	1	CLCA1
		SeqId_10499_1	0.990976	0.901199	1.0897	0.851583	0.991 (0.901 - 1.090) p=8.52e-01	Visit 5	0.933161	1	TMEM106A
		SeqId_10506_53	0.965434	0.876816	1.06301	0.473924	0.965 (0.877 - 1.063) p=4.74e-01	Visit 5	0.719874	1	PGRMC2
		SeqId_10507_166	0.959159	0.861209	1.06825	0.448027	0.959 (0.861 - 1.068) p=4.48e-01	Visit 5	0.702294	1	ACRV1
		SeqId_10510_62	0.971738	0.873029	1.08161	0.599887	0.972 (0.873 - 1.082) p=6.00e-01	Visit 5	0.801466	1	SCIMP
		SeqId_10512_13	1.02899	0.932781	1.13512	0.568268	1.029 (0.933 - 1.135) p=5.68e-01	Visit 5	0.778433	1	CSF2RB
		SeqId_10513_13	1.04221	0.950925	1.14227	0.37667	1.042 (0.951 - 1.142) p=3.77e-01	Visit 5	0.643215	1	KCNIP3
		SeqId_10514_5	1.12542	0.995018	1.27291	0.0600426	1.125 (0.995 - 1.273) p=6.00e-02	Visit 5	0.230731	1	PTGDS
		SeqId_10521_10	0.957038	0.856968	1.06879	0.43581	0.957 (0.857 - 1.069) p=4.36e-01	Visit 5	0.692328	1	MXRA8
		SeqId_10527_22	0.923517	0.829212	1.02855	0.147673	0.924 (0.829 - 1.029) p=1.48e-01	Visit 5	0.392266	1	DHX9
		SeqId_10530_8	0.999199	0.900888	1.10824	0.987906	0.999 (0.901 - 1.108) p=9.88e-01	Visit 5	0.992383	1	PSMB6
		SeqId_10531_18	1.07975	0.97879	1.19111	0.125541	1.080 (0.979 - 1.191) p=1.26e-01	Visit 5	0.362791	1	NRAS
		SeqId_10534_40	0.99719	0.901261	1.10333	0.956519	0.997 (0.901 - 1.103) p=9.57e-01	Visit 5	0.979759	1	PARP1
		SeqId_10535_25	0.973535	0.87847	1.07889	0.608919	0.974 (0.878 - 1.079) p=6.09e-01	Visit 5	0.805451	1	COX6A2
		SeqId_10539_30	0.973198	0.874013	1.08364	0.620341	0.973 (0.874 - 1.084) p=6.20e-01	Visit 5	0.810675	1	CD99L2
		SeqId_10546_2	0.961789	0.869506	1.06387	0.44903	0.962 (0.870 - 1.064) p=4.49e-01	Visit 5	0.702294	1	TSPEAR
		SeqId_10550_37	0.960582	0.871577	1.05868	0.417582	0.961 (0.872 - 1.059) p=4.18e-01	Visit 5	0.678561	1	BMPR1B
		SeqId_10551_7	0.963004	0.872152	1.06332	0.455898	0.963 (0.872 - 1.063) p=4.56e-01	Visit 5	0.708094	1	LAT
		SeqId_10552_88	0.898479	0.800589	1.00834	0.0689308	0.898 (0.801 - 1.008) p=6.89e-02	Visit 5	0.252251	1	KLRC4
		SeqId_10553_8	1.09261	1.0077	1.18468	0.0318862	1.093 (1.008 - 1.185) p=3.19e-02*	Visit 5	0.154845	1	TOR1AIP2
		SeqId_10557_6	0.94758	0.853058	1.05257	0.315245	0.948 (0.853 - 1.053) p=3.15e-01	Visit 5	0.590677	1	TEX29
		SeqId_10558_26	1.05711	0.959052	1.16519	0.263501	1.057 (0.959 - 1.165) p=2.64e-01	Visit 5	0.539336	1	PCDH9
		SeqId_10560_1	1.14578	1.06207	1.23608	0.000438412	1.146 (1.062 - 1.236) p=4.38e-04***	Visit 5	0.00705675	1	ITM2C
		SeqId_10561_5	0.946791	0.848557	1.0564	0.327922	0.947 (0.849 - 1.056) p=3.28e-01	Visit 5	0.601458	1	PGLYRP3
		SeqId_10562_42	0.958127	0.861732	1.0653	0.429148	0.958 (0.862 - 1.065) p=4.29e-01	Visit 5	0.686665	1	NETO2
		SeqId_10563_13	0.988043	0.892544	1.09376	0.816588	0.988 (0.893 - 1.094) p=8.17e-01	Visit 5	0.916985	1	LYSMD3
		SeqId_10565_19	1.03215	0.926736	1.14955	0.564826	1.032 (0.927 - 1.150) p=5.65e-01	Visit 5	0.775523	1	SLITRK3
		SeqId_10571_14	1.00904	0.91655	1.11087	0.854378	1.009 (0.917 - 1.111) p=8.54e-01	Visit 5	0.935099	1	MGAT1
		SeqId_10572_65	1.14269	1.03156	1.26579	0.01061	1.143 (1.032 - 1.266) p=1.06e-02*	Visit 5	0.0757174	1	CST8
		SeqId_10575_31	1.17288	1.07432	1.28048	0.00036981	1.173 (1.074 - 1.280) p=3.70e-04***	Visit 5	0.00626494	1	PUF60
		SeqId_10580_14	1.0574	0.964596	1.15914	0.23369	1.057 (0.965 - 1.159) p=2.34e-01	Visit 5	0.508066	1	SFTA2
		SeqId_10582_36	0.981396	0.891575	1.08027	0.701387	0.981 (0.892 - 1.080) p=7.01e-01	Visit 5	0.859031	1	POMK
		SeqId_10583_1	1.10068	1.01389	1.1949	0.0220756	1.101 (1.014 - 1.195) p=2.21e-02*	Visit 5	0.124322	1	TMEM108
		SeqId_10584_7	0.975063	0.886853	1.07205	0.601685	0.975 (0.887 - 1.072) p=6.02e-01	Visit 5	0.80197	1	NDUFS4
		SeqId_10588_39	1.03867	0.946757	1.1395	0.422229	1.039 (0.947 - 1.140) p=4.22e-01	Visit 5	0.681557	1	ST3GAL5
		SeqId_10603_1	0.998762	0.901698	1.10627	0.981058	0.999 (0.902 - 1.106) p=9.81e-01	Visit 5	0.989424	1	HTN3
		SeqId_10605_22	1.01403	0.929361	1.10641	0.754152	1.014 (0.929 - 1.106) p=7.54e-01	Visit 5	0.885624	1	APMAP
		SeqId_10606_34	1.13639	1.0637	1.21406	0.000150166	1.136 (1.064 - 1.214) p=1.50e-04***	Visit 5	0.00312973	0.732357	TOR1AIP1
		SeqId_10608_9	1.03133	0.939533	1.1321	0.516584	1.031 (0.940 - 1.132) p=5.17e-01	Visit 5	0.748659	1	HTN1
		SeqId_10612_18	1.08269	0.980055	1.19608	0.117933	1.083 (0.980 - 1.196) p=1.18e-01	Visit 5	0.350281	1	PLOD3
		SeqId_10613_33	1.05148	0.960162	1.15149	0.278824	1.051 (0.960 - 1.151) p=2.79e-01	Visit 5	0.552999	1	CASC4
		SeqId_10615_18	1.0234	0.9234	1.13424	0.659259	1.023 (0.923 - 1.134) p=6.59e-01	Visit 5	0.833603	1	MPZ
		SeqId_10616_67	0.997565	0.905219	1.09933	0.96077	0.998 (0.905 - 1.099) p=9.61e-01	Visit 5	0.981087	1	PODXL2
		SeqId_10618_190	0.801881	0.694174	0.9263	0.00269752	0.802 (0.694 - 0.926) p=2.70e-03**	Visit 5	0.0292902	1	LRP2
		SeqId_10620_21	1.14204	1.01684	1.28265	0.0249716	1.142 (1.017 - 1.283) p=2.50e-02*	Visit 5	0.133831	1	MSMB
		SeqId_10621_26	0.995014	0.899202	1.10104	0.922924	0.995 (0.899 - 1.101) p=9.23e-01	Visit 5	0.96466	1	PRR16
		SeqId_10623_19	1.02204	0.933377	1.11913	0.637726	1.022 (0.933 - 1.119) p=6.38e-01	Visit 5	0.821498	1	MUC1
		SeqId_10624_45	0.98422	0.888373	1.09041	0.76093	0.984 (0.888 - 1.090) p=7.61e-01	Visit 5	0.889728	1	SPINK13
		SeqId_10627_87	1.11559	1.01606	1.22486	0.0217805	1.116 (1.016 - 1.225) p=2.18e-02*	Visit 5	0.123087	1	APLP2
		SeqId_10630_5	0.867475	0.766928	0.981204	0.023707	0.867 (0.767 - 0.981) p=2.37e-02*	Visit 5	0.129763	1	HTATIP2
		SeqId_10637_50	1.0044	0.909813	1.10881	0.930714	1.004 (0.910 - 1.109) p=9.31e-01	Visit 5	0.967396	1	KIAA1324
		SeqId_10638_1	0.906967	0.807893	1.01819	0.0980229	0.907 (0.808 - 1.018) p=9.80e-02	Visit 5	0.311313	1	TINF2
		SeqId_10643_16	0.945517	0.851789	1.04956	0.292875	0.946 (0.852 - 1.050) p=2.93e-01	Visit 5	0.566895	1	OLFM3
		SeqId_10647_18	1.03919	0.955182	1.13058	0.371447	1.039 (0.955 - 1.131) p=3.71e-01	Visit 5	0.640892	1	ASCC1
		SeqId_10663_42	0.957903	0.866633	1.05879	0.399875	0.958 (0.867 - 1.059) p=4.00e-01	Visit 5	0.663853	1	INSIG1
		SeqId_10666_7	1.10088	0.988903	1.22554	0.079075	1.101 (0.989 - 1.226) p=7.91e-02	Visit 5	0.273429	1	GNPTG
		SeqId_10667_78	0.889578	0.784526	1.0087	0.0680178	0.890 (0.785 - 1.009) p=6.80e-02	Visit 5	0.250357	1	C1orf185
		SeqId_10668_5	1.00745	0.914146	1.11027	0.881066	1.007 (0.914 - 1.110) p=8.81e-01	Visit 5	0.945677	1	STX4
		SeqId_10672_75	1.15347	1.06049	1.25461	0.00086955	1.153 (1.060 - 1.255) p=8.70e-04**	Visit 5	0.0119796	1	SFTPB
		SeqId_10675_223	1.03347	0.940034	1.1362	0.495903	1.033 (0.940 - 1.136) p=4.96e-01	Visit 5	0.733421	1	TMX2
		SeqId_10677_9	0.899998	0.818515	0.989592	0.0295524	0.900 (0.819 - 0.990) p=2.96e-02*	Visit 5	0.148279	1	NDUFB4
		SeqId_10693_43	0.971131	0.880246	1.0714	0.559006	0.971 (0.880 - 1.071) p=5.59e-01	Visit 5	0.771872	1	KLRG2
		SeqId_10695_12	0.938389	0.839383	1.04907	0.263641	0.938 (0.839 - 1.049) p=2.64e-01	Visit 5	0.539336	1	WFDC10B
		SeqId_10699_52	1.00817	0.915356	1.11039	0.868912	1.008 (0.915 - 1.110) p=8.69e-01	Visit 5	0.94194	1	LRP1
		SeqId_10700_10	0.995867	0.902525	1.09886	0.934268	0.996 (0.903 - 1.099) p=9.34e-01	Visit 5	0.968471	1	IGSF11
		SeqId_10702_1	1.33794	1.1974	1.49497	2.72443e-07	1.338 (1.197 - 1.495) p=2.72e-07*****	Visit 5	1.58179e-05	0.0013287	COL28A1
		SeqId_10703_203	0.976628	0.883958	1.07901	0.641983	0.977 (0.884 - 1.079) p=6.42e-01	Visit 5	0.823526	1	SUDS3
		SeqId_10705_14	0.965606	0.871419	1.06997	0.503897	0.966 (0.871 - 1.070) p=5.04e-01	Visit 5	0.7391	1	ST6GALNAC3
		SeqId_10708_3	0.976491	0.883489	1.07928	0.641314	0.976 (0.883 - 1.079) p=6.41e-01	Visit 5	0.823526	1	GNRH2
		SeqId_10710_23	0.952373	0.860195	1.05443	0.347456	0.952 (0.860 - 1.054) p=3.47e-01	Visit 5	0.619691	1	ZPBP2
		SeqId_10713_151	0.988548	0.894218	1.09283	0.821904	0.989 (0.894 - 1.093) p=8.22e-01	Visit 5	0.919518	1	CD300LB
		SeqId_10714_7	0.954719	0.86238	1.05695	0.371941	0.955 (0.862 - 1.057) p=3.72e-01	Visit 5	0.640892	1	ACE
		SeqId_10716_35	0.959347	0.867953	1.06036	0.416505	0.959 (0.868 - 1.060) p=4.17e-01	Visit 5	0.67755	1	PSMD5
		SeqId_10722_13	0.862402	0.77688	0.957338	0.00546621	0.862 (0.777 - 0.957) p=5.47e-03*	Visit 5	0.0485796	1	SYK
		SeqId_10731_10	0.914671	0.815524	1.02587	0.127599	0.915 (0.816 - 1.026) p=1.28e-01	Visit 5	0.366059	1	HS3ST5
		SeqId_10737_96	1.0459	0.951089	1.15016	0.354636	1.046 (0.951 - 1.150) p=3.55e-01	Visit 5	0.625972	1	SERPINB1
		SeqId_10748_216	0.695497	0.596318	0.811171	3.72831e-06	0.695 (0.596 - 0.811) p=3.73e-06*****	Visit 5	0.000149041	0.0181829	PCDHB2
		SeqId_10752_8	1.02559	0.932519	1.12795	0.602658	1.026 (0.933 - 1.128) p=6.03e-01	Visit 5	0.80197	1	CDYL2
		SeqId_10753_31	0.865367	0.767817	0.975311	0.017806	0.865 (0.768 - 0.975) p=1.78e-02*	Visit 5	0.105982	1	ADAM7
		SeqId_10754_113	0.981119	0.888543	1.08334	0.706211	0.981 (0.889 - 1.083) p=7.06e-01	Visit 5	0.860618	1	PROK2
		SeqId_10756_34	0.967912	0.871194	1.07537	0.543734	0.968 (0.871 - 1.075) p=5.44e-01	Visit 5	0.763405	1	UCN3
		SeqId_10758_2	1.27438	1.17396	1.38338	7.03811e-09	1.274 (1.174 - 1.383) p=7.04e-09*****	Visit 5	6.60094e-07	3.43249e-05	KERA
		SeqId_10760_107	1.00742	0.908381	1.11725	0.888681	1.007 (0.908 - 1.117) p=8.89e-01	Visit 5	0.948514	1	GRIA4
		SeqId_10761_5	1.02661	0.935431	1.12668	0.579983	1.027 (0.935 - 1.127) p=5.80e-01	Visit 5	0.786858	1	TMED2
		SeqId_10762_2	0.904496	0.812417	1.00701	0.0668896	0.904 (0.812 - 1.007) p=6.69e-02	Visit 5	0.247446	1	KLRG2
		SeqId_10767_52	0.992369	0.895387	1.09985	0.883921	0.992 (0.895 - 1.100) p=8.84e-01	Visit 5	0.946259	1	GPR64
		SeqId_10772_21	1.07018	0.974302	1.17549	0.156683	1.070 (0.974 - 1.175) p=1.57e-01	Visit 5	0.406243	1	CSGALNACT2
		SeqId_10781_19	1.16416	1.05861	1.28023	0.00172181	1.164 (1.059 - 1.280) p=1.72e-03**	Visit 5	0.0206321	1	CLEC4G
		SeqId_10785_8	0.9839	0.893041	1.084	0.742654	0.984 (0.893 - 1.084) p=7.43e-01	Visit 5	0.880578	1	LRRC52
		SeqId_10798_4	1.10934	1.02302	1.20294	0.0120511	1.109 (1.023 - 1.203) p=1.21e-02*	Visit 5	0.0825469	1	CD300E
		SeqId_10800_15	1.07458	0.979856	1.17845	0.126581	1.075 (0.980 - 1.178) p=1.27e-01	Visit 5	0.364211	1	SERPINH1
		SeqId_10809_14	0.987618	0.891923	1.09358	0.810644	0.988 (0.892 - 1.094) p=8.11e-01	Visit 5	0.914775	1	KLRB1
		SeqId_10814_7	0.906093	0.812794	1.0101	0.0752935	0.906 (0.813 - 1.010) p=7.53e-02	Visit 5	0.265582	1	CD1A
		SeqId_10815_2	1.0857	0.997961	1.18116	0.055813	1.086 (0.998 - 1.181) p=5.58e-02	Visit 5	0.220147	1	HABP4
		SeqId_10816_150	1.08569	0.984455	1.19733	0.0997149	1.086 (0.984 - 1.197) p=9.97e-02	Visit 5	0.314284	1	PILRA
		SeqId_10817_26	0.984184	0.892312	1.08552	0.749847	0.984 (0.892 - 1.086) p=7.50e-01	Visit 5	0.882481	1	TOMM20L
		SeqId_10818_36	1.14183	1.03375	1.2612	0.00894201	1.142 (1.034 - 1.261) p=8.94e-03*	Visit 5	0.067508	1	SMPD1
		SeqId_10825_12	1.04982	0.956377	1.1524	0.30668	1.050 (0.956 - 1.152) p=3.07e-01	Visit 5	0.583565	1	VSIG10
		SeqId_10827_67	0.951888	0.85465	1.06019	0.369794	0.952 (0.855 - 1.060) p=3.70e-01	Visit 5	0.639308	1	LINGO3
		SeqId_10830_5	1.03586	0.946506	1.13365	0.443987	1.036 (0.947 - 1.134) p=4.44e-01	Visit 5	0.699394	1	EFCAB14
		SeqId_10832_24	0.892557	0.798097	0.998198	0.0464183	0.893 (0.798 - 0.998) p=4.64e-02*	Visit 5	0.196512	1	B4GALT6
		SeqId_10833_64	0.956017	0.862121	1.06014	0.39379	0.956 (0.862 - 1.060) p=3.94e-01	Visit 5	0.658839	1	HHIP
		SeqId_10835_25	0.985683	0.891888	1.08934	0.777444	0.986 (0.892 - 1.089) p=7.77e-01	Visit 5	0.899773	1	A4GNT
		SeqId_10842_7	0.993613	0.902211	1.09428	0.896462	0.994 (0.902 - 1.094) p=8.96e-01	Visit 5	0.953178	1	GCNT4
		SeqId_10847_1	1.02821	0.939739	1.12502	0.544461	1.028 (0.940 - 1.125) p=5.44e-01	Visit 5	0.763405	1	SIGLEC15
		SeqId_10848_137	0.964422	0.862152	1.07882	0.526469	0.964 (0.862 - 1.079) p=5.26e-01	Visit 5	0.755711	1	BTNL3
		SeqId_10851_77	1.17935	1.05596	1.31716	0.00343681	1.179 (1.056 - 1.317) p=3.44e-03**	Visit 5	0.0347546	1	EBI3
		SeqId_10852_114	1.01224	0.916939	1.11743	0.80951	1.012 (0.917 - 1.117) p=8.10e-01	Visit 5	0.91458	1	HNRNPDL
		SeqId_10866_60	1.1067	1.00373	1.22022	0.0418783	1.107 (1.004 - 1.220) p=4.19e-02*	Visit 5	0.184833	1	SMEK1
		SeqId_10876_300	0.988896	0.894461	1.0933	0.827385	0.989 (0.894 - 1.093) p=8.27e-01	Visit 5	0.9219	1	BRAT1
		SeqId_10880_38	1.00465	0.906955	1.11287	0.929148	1.005 (0.907 - 1.113) p=9.29e-01	Visit 5	0.967396	1	FAM163B
		SeqId_10882_12	0.913014	0.815951	1.02162	0.112533	0.913 (0.816 - 1.022) p=1.13e-01	Visit 5	0.340653	1	DSC1
		SeqId_10885_36	1.07101	0.989477	1.15925	0.0894916	1.071 (0.989 - 1.159) p=8.95e-02	Visit 5	0.295698	1	C6orf89
		SeqId_10889_2	0.983106	0.88567	1.09126	0.748995	0.983 (0.886 - 1.091) p=7.49e-01	Visit 5	0.882114	1	MRAP2
		SeqId_10890_135	0.970979	0.875485	1.07689	0.577147	0.971 (0.875 - 1.077) p=5.77e-01	Visit 5	0.78498	1	LCTL
		SeqId_10892_8	0.884694	0.776025	1.00858	0.0669225	0.885 (0.776 - 1.009) p=6.69e-02	Visit 5	0.247446	1	OSMR
		SeqId_10895_28	0.847757	0.750287	0.957888	0.00804	0.848 (0.750 - 0.958) p=8.04e-03*	Visit 5	0.0629391	1	TMPRSS11B
		SeqId_10900_272	1.02323	0.93484	1.11998	0.618356	1.023 (0.935 - 1.120) p=6.18e-01	Visit 5	0.809965	1	STMN2
		SeqId_10903_50	1.07455	0.976205	1.1828	0.142054	1.075 (0.976 - 1.183) p=1.42e-01	Visit 5	0.384676	1	STX8
		SeqId_10907_116	0.995539	0.896308	1.10576	0.933496	0.996 (0.896 - 1.106) p=9.33e-01	Visit 5	0.968471	1	NTM
		SeqId_10908_2	1.0037	0.909421	1.10775	0.94149	1.004 (0.909 - 1.108) p=9.41e-01	Visit 5	0.9726	1	GALNT13
		SeqId_10910_6	1.03061	0.939233	1.13088	0.524424	1.031 (0.939 - 1.131) p=5.24e-01	Visit 5	0.754147	1	CEACAM4
		SeqId_10916_44	1.11209	1.00665	1.22857	0.0365915	1.112 (1.007 - 1.229) p=3.66e-02*	Visit 5	0.169547	1	PLA2R1
		SeqId_10917_40	1.04615	0.965521	1.13352	0.270228	1.046 (0.966 - 1.134) p=2.70e-01	Visit 5	0.545489	1	GNGT2
		SeqId_10924_258	0.984796	0.893686	1.0852	0.757092	0.985 (0.894 - 1.085) p=7.57e-01	Visit 5	0.887155	1	CYB5D2
		SeqId_10933_107	0.940249	0.847129	1.0436	0.24692	0.940 (0.847 - 1.044) p=2.47e-01	Visit 5	0.523578	1	CALN1
		SeqId_10938_13	0.991641	0.898753	1.09413	0.867161	0.992 (0.899 - 1.094) p=8.67e-01	Visit 5	0.940646	1	CD58
		SeqId_10939_16	0.973627	0.876244	1.08183	0.619141	0.974 (0.876 - 1.082) p=6.19e-01	Visit 5	0.809965	1	PLEKHA4
		SeqId_10940_25	1.03717	0.929138	1.15776	0.515481	1.037 (0.929 - 1.158) p=5.15e-01	Visit 5	0.748215	1	SRL
		SeqId_10945_11	1.05545	0.960173	1.16018	0.263573	1.055 (0.960 - 1.160) p=2.64e-01	Visit 5	0.539336	1	STX6
		SeqId_10948_14	1.01152	0.920559	1.11147	0.811681	1.012 (0.921 - 1.111) p=8.12e-01	Visit 5	0.914887	1	PLD3
		SeqId_10949_59	0.915839	0.813381	1.0312	0.146397	0.916 (0.813 - 1.031) p=1.46e-01	Visit 5	0.390793	1	RPLP2
		SeqId_10953_14	0.871069	0.763447	0.993862	0.0402215	0.871 (0.763 - 0.994) p=4.02e-02*	Visit 5	0.179521	1	CLEC2A
		SeqId_10955_4	1.01187	0.926214	1.10545	0.793729	1.012 (0.926 - 1.105) p=7.94e-01	Visit 5	0.905984	1	CLEC10A
		SeqId_10956_82	1.02266	0.938001	1.11496	0.611304	1.023 (0.938 - 1.115) p=6.11e-01	Visit 5	0.806208	1	GCSH
		SeqId_10959_125	0.977351	0.880487	1.08487	0.667033	0.977 (0.880 - 1.085) p=6.67e-01	Visit 5	0.838811	1	BET1L
		SeqId_10961_15	0.971966	0.877114	1.07707	0.587304	0.972 (0.877 - 1.077) p=5.87e-01	Visit 5	0.792114	1	RARRES3
		SeqId_10974_20	1.13021	1.01753	1.25538	0.022359	1.130 (1.018 - 1.255) p=2.24e-02*	Visit 5	0.125052	1	SPINK7
		SeqId_10975_59	0.957607	0.865222	1.05986	0.402663	0.958 (0.865 - 1.060) p=4.03e-01	Visit 5	0.666142	1	MUCL1
		SeqId_10977_55	1.02636	0.934006	1.12785	0.588623	1.026 (0.934 - 1.128) p=5.89e-01	Visit 5	0.793235	1	UCMA
		SeqId_10978_39	1.19864	1.08981	1.31834	0.000190871	1.199 (1.090 - 1.318) p=1.91e-04***	Visit 5	0.00373847	0.930879	GH2
		SeqId_10981_56	1.05682	0.96368	1.15895	0.240392	1.057 (0.964 - 1.159) p=2.40e-01	Visit 5	0.517904	1	NRG3
		SeqId_10990_21	0.929023	0.827552	1.04294	0.21219	0.929 (0.828 - 1.043) p=2.12e-01	Visit 5	0.480654	1	LRRK2
		SeqId_11067_13	0.993315	0.896357	1.10076	0.898145	0.993 (0.896 - 1.101) p=8.98e-01	Visit 5	0.953888	1	BGLAP
		SeqId_11071_1	0.866611	0.761919	0.985687	0.0293006	0.867 (0.762 - 0.986) p=2.93e-02*	Visit 5	0.147948	1	IL5
		SeqId_11089_7	1.134	1.02387	1.25597	0.0158387	1.134 (1.024 - 1.256) p=1.58e-02*	Visit 5	0.0978386	1	IGHA1 IGHA2
		SeqId_11094_104	0.974777	0.884651	1.07408	0.605778	0.975 (0.885 - 1.074) p=6.06e-01	Visit 5	0.803605	1	CLC
		SeqId_11096_57	0.968531	0.8746	1.07255	0.538996	0.969 (0.875 - 1.073) p=5.39e-01	Visit 5	0.763246	1	N6AMT1
		SeqId_11098_1	1.06897	0.973928	1.17328	0.160357	1.069 (0.974 - 1.173) p=1.60e-01	Visit 5	0.41248	1	PDXK
		SeqId_11101_18	0.971994	0.882147	1.07099	0.565957	0.972 (0.882 - 1.071) p=5.66e-01	Visit 5	0.776748	1	TLR4
		SeqId_11102_22	1.20937	1.09146	1.34002	0.000281342	1.209 (1.091 - 1.340) p=2.81e-04***	Visit 5	0.00513897	1	REG4
		SeqId_11103_24	0.948867	0.859679	1.04731	0.297335	0.949 (0.860 - 1.047) p=2.97e-01	Visit 5	0.573163	1	HSPB1
		SeqId_11104_13	1.08558	0.983297	1.1985	0.103877	1.086 (0.983 - 1.199) p=1.04e-01	Visit 5	0.322268	1	CHI3L1
		SeqId_11105_171	0.802324	0.725105	0.887768	1.9936e-05	0.802 (0.725 - 0.888) p=1.99e-05****	Visit 5	0.000592853	0.0972278	ENO1
		SeqId_11107_25	0.979364	0.879553	1.0905	0.703786	0.979 (0.880 - 1.091) p=7.04e-01	Visit 5	0.860026	1	TENM3
		SeqId_11109_56	1.44784	1.34853	1.55447	1.83949e-24	1.448 (1.349 - 1.554) p=1.84e-24*****	Visit 5	2.99039e-21	8.97117e-21	SVEP1$
		SeqId_11110_4	0.952853	0.852751	1.0647	0.393757	0.953 (0.853 - 1.065) p=3.94e-01	Visit 5	0.658839	1	TMEM119
		SeqId_11112_18	1.10054	1.01208	1.19672	0.0250308	1.101 (1.012 - 1.197) p=2.50e-02*	Visit 5	0.133854	1	TMEM167A
		SeqId_11116_16	0.933878	0.849105	1.02711	0.15885	0.934 (0.849 - 1.027) p=1.59e-01	Visit 5	0.409643	1	C11orf87
		SeqId_11117_2	1.07786	0.987605	1.17636	0.0928751	1.078 (0.988 - 1.176) p=9.29e-02	Visit 5	0.302978	1	SPATA20
		SeqId_11118_107	0.927147	0.846879	1.01502	0.101588	0.927 (0.847 - 1.015) p=1.02e-01	Visit 5	0.318205	1	RAB17
		SeqId_11120_49	1.06781	0.981097	1.16218	0.128933	1.068 (0.981 - 1.162) p=1.29e-01	Visit 5	0.368154	1	NAT14
		SeqId_11122_97	0.961871	0.866949	1.06719	0.463357	0.962 (0.867 - 1.067) p=4.63e-01	Visit 5	0.712643	1	SPG21
		SeqId_11126_102	0.916079	0.816063	1.02835	0.137282	0.916 (0.816 - 1.028) p=1.37e-01	Visit 5	0.377409	1	TRIO
		SeqId_11128_29	1.00657	0.911042	1.11211	0.897642	1.007 (0.911 - 1.112) p=8.98e-01	Visit 5	0.953769	1	TMEM132C
		SeqId_11129_66	0.934176	0.840652	1.03811	0.20583	0.934 (0.841 - 1.038) p=2.06e-01	Visit 5	0.473113	1	BMP15
		SeqId_11130_158	0.970691	0.87739	1.07391	0.563977	0.971 (0.877 - 1.074) p=5.64e-01	Visit 5	0.77543	1	CACNB4
		SeqId_11134_30	0.96914	0.876466	1.07161	0.541039	0.969 (0.876 - 1.072) p=5.41e-01	Visit 5	0.763405	1	MTRF1L
		SeqId_11135_5	1.00784	0.916133	1.10873	0.872514	1.008 (0.916 - 1.109) p=8.73e-01	Visit 5	0.942835	1	MRPL55
		SeqId_11137_43	1.09933	1.01578	1.18974	0.0188617	1.099 (1.016 - 1.190) p=1.89e-02*	Visit 5	0.110696	1	CSF2RB
		SeqId_11138_16	1.0228	0.934517	1.11943	0.624471	1.023 (0.935 - 1.119) p=6.24e-01	Visit 5	0.813881	1	RUNX3
		SeqId_11140_56	1.03031	0.933074	1.13768	0.554936	1.030 (0.933 - 1.138) p=5.55e-01	Visit 5	0.769632	1	COL1A1
		SeqId_11142_11	1.16608	1.0648	1.27698	0.000918315	1.166 (1.065 - 1.277) p=9.18e-04**	Visit 5	0.0124753	1	ANGPTL1
		SeqId_11143_32	1.02368	0.932438	1.12386	0.623141	1.024 (0.932 - 1.124) p=6.23e-01	Visit 5	0.8128	1	OLFM3
		SeqId_11144_10	0.925668	0.827738	1.03519	0.175788	0.926 (0.828 - 1.035) p=1.76e-01	Visit 5	0.433903	1	DEFB116
		SeqId_11145_72	0.93177	0.835103	1.03963	0.206029	0.932 (0.835 - 1.040) p=2.06e-01	Visit 5	0.473295	1	KIAA1549L
		SeqId_11146_4	1.04165	0.946288	1.14662	0.404855	1.042 (0.946 - 1.147) p=4.05e-01	Visit 5	0.667756	1	TBX22
		SeqId_11147_17	0.931708	0.837348	1.0367	0.194163	0.932 (0.837 - 1.037) p=1.94e-01	Visit 5	0.457899	1	TREML1
		SeqId_11149_3	0.819961	0.712786	0.943251	0.00547925	0.820 (0.713 - 0.943) p=5.48e-03*	Visit 5	0.048586	1	TLR1
		SeqId_11152_46	0.929862	0.837635	1.03224	0.172411	0.930 (0.838 - 1.032) p=1.72e-01	Visit 5	0.431644	1	KLK13
		SeqId_11154_3	1.04554	0.957483	1.14169	0.321164	1.046 (0.957 - 1.142) p=3.21e-01	Visit 5	0.594201	1	NFE2L1
		SeqId_11155_16	0.955413	0.858923	1.06274	0.401079	0.955 (0.859 - 1.063) p=4.01e-01	Visit 5	0.664875	1	COL6A5
		SeqId_11158_40	1.05918	0.97479	1.15087	0.174722	1.059 (0.975 - 1.151) p=1.75e-01	Visit 5	0.433656	1	CCDC64
		SeqId_11160_56	0.860108	0.768127	0.963105	0.00901685	0.860 (0.768 - 0.963) p=9.02e-03*	Visit 5	0.0677457	1	RNF122
		SeqId_11161_5	0.995459	0.904388	1.0957	0.925927	0.995 (0.904 - 1.096) p=9.26e-01	Visit 5	0.966348	1	SPG20
		SeqId_11162_37	0.997402	0.905703	1.09839	0.957838	0.997 (0.906 - 1.098) p=9.58e-01	Visit 5	0.980078	1	EQTN
		SeqId_11163_7	0.991342	0.89408	1.09918	0.868905	0.991 (0.894 - 1.099) p=8.69e-01	Visit 5	0.94194	1	FAM162B
		SeqId_11164_7	0.932852	0.837454	1.03912	0.206645	0.933 (0.837 - 1.039) p=2.07e-01	Visit 5	0.474262	1	TENM2
		SeqId_11167_6	0.900595	0.812333	0.998447	0.0466459	0.901 (0.812 - 0.998) p=4.66e-02*	Visit 5	0.197013	1	MTMR1
		SeqId_11168_3	1.02469	0.932725	1.12572	0.611208	1.025 (0.933 - 1.126) p=6.11e-01	Visit 5	0.806208	1	MEGF10
		SeqId_11171_25	0.959078	0.866429	1.06164	0.420197	0.959 (0.866 - 1.062) p=4.20e-01	Visit 5	0.680378	1	FLNA
		SeqId_11173_29	0.948573	0.847649	1.06151	0.357637	0.949 (0.848 - 1.062) p=3.58e-01	Visit 5	0.62843	1	MILR1
		SeqId_11174_8	0.967781	0.876388	1.0687	0.517584	0.968 (0.876 - 1.069) p=5.18e-01	Visit 5	0.748816	1	THSD7A
		SeqId_11175_45	0.967469	0.872182	1.07317	0.531869	0.967 (0.872 - 1.073) p=5.32e-01	Visit 5	0.759169	1	LPCAT2
		SeqId_11177_16	0.856533	0.763892	0.96041	0.0080104	0.857 (0.764 - 0.960) p=8.01e-03*	Visit 5	0.0629391	1	KRT5
		SeqId_11178_21	1.59338	1.45989	1.73907	1.70662e-25	1.593 (1.460 - 1.739) p=1.71e-25*****	Visit 5	4.1616e-22	8.3232e-22	SVEP1#
		SeqId_11179_7	1.07229	0.982524	1.17025	0.117649	1.072 (0.983 - 1.170) p=1.18e-01	Visit 5	0.350076	1	TSSK1B
		SeqId_11180_17	0.796132	0.691667	0.916376	0.00148914	0.796 (0.692 - 0.916) p=1.49e-03**	Visit 5	0.0183862	1	SMARCC1
		SeqId_11185_145	1.04561	0.95046	1.15029	0.359547	1.046 (0.950 - 1.150) p=3.60e-01	Visit 5	0.629175	1	GCH1
		SeqId_11186_12	1.10938	1.02528	1.20037	0.00986023	1.109 (1.025 - 1.200) p=9.86e-03*	Visit 5	0.0725874	1	TMEM52
		SeqId_11187_11	1.04696	0.948712	1.15539	0.361354	1.047 (0.949 - 1.155) p=3.61e-01	Visit 5	0.630575	1	CLEC12A
		SeqId_11190_129	0.967914	0.872265	1.07405	0.539013	0.968 (0.872 - 1.074) p=5.39e-01	Visit 5	0.763246	1	YME1L1
		SeqId_11192_168	1.11719	1.01203	1.23328	0.028023	1.117 (1.012 - 1.233) p=2.80e-02*	Visit 5	0.143559	1	TINAGL1
		SeqId_11193_27	1.05709	0.970336	1.15161	0.203817	1.057 (0.970 - 1.152) p=2.04e-01	Visit 5	0.471131	1	HNF1A
		SeqId_11194_6	1.01314	0.917305	1.119	0.796751	1.013 (0.917 - 1.119) p=7.97e-01	Visit 5	0.908098	1	SIT1
		SeqId_11196_31	1.36148	1.22729	1.51034	5.59052e-09	1.361 (1.227 - 1.510) p=5.59e-09*****	Visit 5	5.45299e-07	2.7265e-05	COL6A3
		SeqId_11198_37	0.882372	0.775683	1.00374	0.0570081	0.882 (0.776 - 1.004) p=5.70e-02	Visit 5	0.223856	1	CREB3L1
		SeqId_11201_19	1.09275	1.0105	1.18169	0.026305	1.093 (1.011 - 1.182) p=2.63e-02*	Visit 5	0.137355	1	PUS1
		SeqId_11202_70	1.01741	0.931065	1.11177	0.702807	1.017 (0.931 - 1.112) p=7.03e-01	Visit 5	0.85926	1	TBX5
		SeqId_11204_80	0.832422	0.744112	0.931213	0.00134847	0.832 (0.744 - 0.931) p=1.35e-03**	Visit 5	0.0170786	1	CXADR
		SeqId_11205_10	1.06234	0.972271	1.16076	0.180932	1.062 (0.972 - 1.161) p=1.81e-01	Visit 5	0.441201	1	ITGB7
		SeqId_11207_3	1.0267	0.943764	1.11691	0.539826	1.027 (0.944 - 1.117) p=5.40e-01	Visit 5	0.763405	1	MSR1
		SeqId_11208_15	0.99862	0.896494	1.11238	0.979987	0.999 (0.896 - 1.112) p=9.80e-01	Visit 5	0.989066	1	NAGPA
		SeqId_11211_7	0.946389	0.858315	1.0435	0.268908	0.946 (0.858 - 1.044) p=2.69e-01	Visit 5	0.544149	1	TBCE
		SeqId_11212_7	1.19414	1.10254	1.29335	1.31637e-05	1.194 (1.103 - 1.293) p=1.32e-05****	Visit 5	0.000427997	0.0641996	TXNDC5
		SeqId_11214_40	1.08538	0.974787	1.20853	0.135112	1.085 (0.975 - 1.209) p=1.35e-01	Visit 5	0.376386	1	DNAJB9
		SeqId_11215_6	0.984714	0.887608	1.09244	0.771202	0.985 (0.888 - 1.092) p=7.71e-01	Visit 5	0.895939	1	CDH15
		SeqId_11217_16	0.978495	0.884104	1.08296	0.674457	0.978 (0.884 - 1.083) p=6.74e-01	Visit 5	0.842194	1	CTBP1
		SeqId_11218_84	0.92467	0.828576	1.03191	0.161839	0.925 (0.829 - 1.032) p=1.62e-01	Visit 5	0.415197	1	TPMT
		SeqId_11219_95	1.09611	0.998182	1.20364	0.0546247	1.096 (0.998 - 1.204) p=5.46e-02	Visit 5	0.217437	1	FGFBP3
		SeqId_11220_53	0.951601	0.859211	1.05393	0.341078	0.952 (0.859 - 1.054) p=3.41e-01	Visit 5	0.612685	1	C10orf105
		SeqId_11223_1	0.99962	0.902072	1.10772	0.994207	1.000 (0.902 - 1.108) p=9.94e-01	Visit 5	0.996256	1	TMEM154
		SeqId_11226_16	0.963987	0.872916	1.06456	0.468836	0.964 (0.873 - 1.065) p=4.69e-01	Visit 5	0.717737	1	UBE3A
		SeqId_11227_31	1.09826	1.00362	1.20183	0.0414908	1.098 (1.004 - 1.202) p=4.15e-02*	Visit 5	0.183621	1	TBL2
		SeqId_11228_37	0.946981	0.847943	1.05759	0.333769	0.947 (0.848 - 1.058) p=3.34e-01	Visit 5	0.606288	1	RIC3
		SeqId_11229_16	0.977968	0.882963	1.08319	0.669179	0.978 (0.883 - 1.083) p=6.69e-01	Visit 5	0.839872	1	ERN1
		SeqId_11231_12	0.963979	0.867163	1.0716	0.496919	0.964 (0.867 - 1.072) p=4.97e-01	Visit 5	0.733724	1	FDX1L
		SeqId_11237_49	1.07713	0.975749	1.18905	0.140694	1.077 (0.976 - 1.189) p=1.41e-01	Visit 5	0.381933	1	PCOLCE
		SeqId_11239_49	0.84081	0.758186	0.932439	0.00101827	0.841 (0.758 - 0.932) p=1.02e-03**	Visit 5	0.0136058	1	TMPRSS6
		SeqId_11241_8	0.933733	0.842913	1.03434	0.189092	0.934 (0.843 - 1.034) p=1.89e-01	Visit 5	0.450733	1	ASL
		SeqId_11242_33	1.0814	0.988508	1.18303	0.0876861	1.081 (0.989 - 1.183) p=8.77e-02	Visit 5	0.292107	1	TGM1
		SeqId_11243_90	1.08415	1.00142	1.17371	0.0460386	1.084 (1.001 - 1.174) p=4.60e-02*	Visit 5	0.195754	1	ADGRF1
		SeqId_11247_20	0.993969	0.899191	1.09874	0.905821	0.994 (0.899 - 1.099) p=9.06e-01	Visit 5	0.95621	1	NAGS
		SeqId_11248_43	0.974388	0.88086	1.07785	0.614308	0.974 (0.881 - 1.078) p=6.14e-01	Visit 5	0.80861	1	UROS
		SeqId_11252_30	0.910398	0.808838	1.02471	0.119832	0.910 (0.809 - 1.025) p=1.20e-01	Visit 5	0.353765	1	LRCH4
		SeqId_11254_13	0.961022	0.866883	1.06539	0.449741	0.961 (0.867 - 1.065) p=4.50e-01	Visit 5	0.702294	1	PAPLN
		SeqId_11257_1	0.897273	0.808555	0.995725	0.0412886	0.897 (0.809 - 0.996) p=4.13e-02*	Visit 5	0.183056	1	QDPR
		SeqId_11258_41	0.958718	0.857242	1.07221	0.46017	0.959 (0.857 - 1.072) p=4.60e-01	Visit 5	0.710405	1	MADCAM1
		SeqId_11260_47	0.939452	0.8427	1.04731	0.260025	0.939 (0.843 - 1.047) p=2.60e-01	Visit 5	0.536666	1	SUN5
		SeqId_11262_39	0.983891	0.890805	1.0867	0.748778	0.984 (0.891 - 1.087) p=7.49e-01	Visit 5	0.882114	1	TRABD
		SeqId_11263_57	1.0769	0.971468	1.19377	0.158743	1.077 (0.971 - 1.194) p=1.59e-01	Visit 5	0.409625	1	CASQ1
		SeqId_11264_33	1.11012	1.01896	1.20943	0.0168705	1.110 (1.019 - 1.209) p=1.69e-02*	Visit 5	0.101954	1	XDH
		SeqId_11265_8	0.828261	0.743509	0.922674	0.000623459	0.828 (0.744 - 0.923) p=6.23e-04**	Visit 5	0.00913097	1	ALDH1A1
		SeqId_11266_8	1.02161	0.92558	1.1276	0.671228	1.022 (0.926 - 1.128) p=6.71e-01	Visit 5	0.841552	1	SELPLG
		SeqId_11270_17	0.98634	0.894399	1.08773	0.782937	0.986 (0.894 - 1.088) p=7.83e-01	Visit 5	0.903119	1	CHCHD10
		SeqId_11273_176	0.936975	0.839629	1.04561	0.244778	0.937 (0.840 - 1.046) p=2.45e-01	Visit 5	0.521848	1	GSTT2B
		SeqId_11275_94	0.981308	0.888041	1.08437	0.711151	0.981 (0.888 - 1.084) p=7.11e-01	Visit 5	0.862542	1	LRP1B
		SeqId_11277_23	0.941643	0.850417	1.04265	0.247456	0.942 (0.850 - 1.043) p=2.47e-01	Visit 5	0.523949	1	ATF6
		SeqId_11278_4	0.857602	0.773153	0.951276	0.00367987	0.858 (0.773 - 0.951) p=3.68e-03**	Visit 5	0.036776	1	COL11A2
		SeqId_11279_42	1.03336	0.95106	1.12279	0.438343	1.033 (0.951 - 1.123) p=4.38e-01	Visit 5	0.69522	1	GABBR1
		SeqId_11280_6	1.04086	0.954201	1.13539	0.366546	1.041 (0.954 - 1.135) p=3.67e-01	Visit 5	0.635946	1	GAD1
		SeqId_11281_6	0.926435	0.837043	1.02538	0.13996	0.926 (0.837 - 1.025) p=1.40e-01	Visit 5	0.381547	1	GRB7
		SeqId_11283_13	0.897044	0.804051	1.00079	0.0516793	0.897 (0.804 - 1.001) p=5.17e-02	Visit 5	0.210033	1	DCAF5
		SeqId_11284_24	0.991189	0.896108	1.09636	0.863439	0.991 (0.896 - 1.096) p=8.63e-01	Visit 5	0.938279	1	LAIR1
		SeqId_11286_78	0.845449	0.759859	0.94068	0.00204996	0.845 (0.760 - 0.941) p=2.05e-03**	Visit 5	0.0236911	1	VIMP
		SeqId_11287_14	1.08329	1.00136	1.17191	0.0461676	1.083 (1.001 - 1.172) p=4.62e-02*	Visit 5	0.195791	1	CYB5A
		SeqId_11288_26	1.08759	0.991393	1.19312	0.0755672	1.088 (0.991 - 1.193) p=7.56e-02	Visit 5	0.265903	1	NT5C2
		SeqId_11289_31	1.02008	0.928673	1.12049	0.678046	1.020 (0.929 - 1.120) p=6.78e-01	Visit 5	0.843795	1	CSNK1D
		SeqId_11292_13	0.845176	0.755222	0.945845	0.00339327	0.845 (0.755 - 0.946) p=3.39e-03**	Visit 5	0.0344053	1	SCARA3
		SeqId_11293_14	1.13738	1.04134	1.24228	0.00423872	1.137 (1.041 - 1.242) p=4.24e-03**	Visit 5	0.0405338	1	LRRN1
		SeqId_11297_54	1.05097	0.959986	1.15057	0.281925	1.051 (0.960 - 1.151) p=2.82e-01	Visit 5	0.556434	1	NOTCH2
		SeqId_11300_32	0.896086	0.798672	1.00538	0.0616837	0.896 (0.799 - 1.005) p=6.17e-02	Visit 5	0.234652	1	SORT1
		SeqId_11302_237	0.890012	0.795269	0.996041	0.042455	0.890 (0.795 - 0.996) p=4.25e-02*	Visit 5	0.186824	1	TNR
		SeqId_11303_7	0.949209	0.845809	1.06525	0.375714	0.949 (0.846 - 1.065) p=3.76e-01	Visit 5	0.642256	1	SAMHD1
		SeqId_11307_33	0.946353	0.856784	1.04529	0.277072	0.946 (0.857 - 1.045) p=2.77e-01	Visit 5	0.552047	1	WWP1
		SeqId_11308_8	1.04016	0.94116	1.14957	0.440372	1.040 (0.941 - 1.150) p=4.40e-01	Visit 5	0.697291	1	CREB3L4
		SeqId_11311_79	0.876242	0.777233	0.987865	0.0308077	0.876 (0.777 - 0.988) p=3.08e-02*	Visit 5	0.15192	1	RAG1
		SeqId_11312_40	0.953459	0.853529	1.06509	0.398849	0.953 (0.854 - 1.065) p=3.99e-01	Visit 5	0.66382	1	PMS2
		SeqId_11313_100	0.950163	0.859359	1.05056	0.318513	0.950 (0.859 - 1.051) p=3.19e-01	Visit 5	0.591542	1	PCBD1
		SeqId_11315_148	0.727785	0.617433	0.857859	0.000152237	0.728 (0.617 - 0.858) p=1.52e-04***	Visit 5	0.00315941	0.74246	PPM1D
		SeqId_11319_106	0.85855	0.751985	0.980217	0.0241036	0.859 (0.752 - 0.980) p=2.41e-02*	Visit 5	0.131288	1	MRE11A
		SeqId_11320_29	0.774722	0.68011	0.882497	0.000122575	0.775 (0.680 - 0.882) p=1.23e-04***	Visit 5	0.00269279	0.597798	CHFR
		SeqId_11324_3	1.04756	0.954769	1.14936	0.326184	1.048 (0.955 - 1.149) p=3.26e-01	Visit 5	0.599325	1	PXDNL
		SeqId_11325_8	0.938733	0.848115	1.03903	0.222215	0.939 (0.848 - 1.039) p=2.22e-01	Visit 5	0.49385	1	BTG2
		SeqId_11327_56	0.893012	0.808759	0.986042	0.0252229	0.893 (0.809 - 0.986) p=2.52e-02*	Visit 5	0.134439	1	CLK2
		SeqId_11328_9	0.921786	0.818562	1.03803	0.178935	0.922 (0.819 - 1.038) p=1.79e-01	Visit 5	0.437826	1	USB1
		SeqId_11330_15	1.04426	0.953669	1.14345	0.349598	1.044 (0.954 - 1.143) p=3.50e-01	Visit 5	0.620899	1	CSNK2B
		SeqId_11333_82	1.00887	0.914588	1.11287	0.859975	1.009 (0.915 - 1.113) p=8.60e-01	Visit 5	0.93707	1	ARHGAP25
		SeqId_11334_7	1.04361	0.953543	1.14219	0.353939	1.044 (0.954 - 1.142) p=3.54e-01	Visit 5	0.625435	1	LILRB3
		SeqId_11336_9	0.99127	0.901677	1.08976	0.85604	0.991 (0.902 - 1.090) p=8.56e-01	Visit 5	0.935868	1	FANCF
		SeqId_11338_49	0.985207	0.89207	1.08807	0.768653	0.985 (0.892 - 1.088) p=7.69e-01	Visit 5	0.894573	1	BLK
		SeqId_11342_59	1.00675	0.919972	1.10171	0.883753	1.007 (0.920 - 1.102) p=8.84e-01	Visit 5	0.946259	1	PLXDC2
		SeqId_11347_9	1.10186	0.998999	1.21531	0.0523884	1.102 (0.999 - 1.215) p=5.24e-02	Visit 5	0.211461	1	TALDO1
		SeqId_11348_132	0.874336	0.76909	0.993984	0.0401527	0.874 (0.769 - 0.994) p=4.02e-02*	Visit 5	0.179491	1	P4HA2
		SeqId_11350_30	1.01043	0.914924	1.11591	0.837661	1.010 (0.915 - 1.116) p=8.38e-01	Visit 5	0.926997	1	STUB1
		SeqId_11351_233	1.03885	0.948238	1.13813	0.413023	1.039 (0.948 - 1.138) p=4.13e-01	Visit 5	0.674517	1	NHEJ1
		SeqId_11352_42	1.13221	1.03892	1.23388	0.00465229	1.132 (1.039 - 1.234) p=4.65e-03**	Visit 5	0.0427498	1	TTN
		SeqId_11354_21	1.00632	0.91139	1.11115	0.900766	1.006 (0.911 - 1.111) p=9.01e-01	Visit 5	0.955008	1	PLCB1
		SeqId_11355_10	0.955261	0.862312	1.05823	0.380853	0.955 (0.862 - 1.058) p=3.81e-01	Visit 5	0.648072	1	EIF5A2
		SeqId_11356_19	0.935962	0.839857	1.04306	0.231221	0.936 (0.840 - 1.043) p=2.31e-01	Visit 5	0.504858	1	DGCR14
		SeqId_11358_15	0.899975	0.815342	0.993393	0.036481	0.900 (0.815 - 0.993) p=3.65e-02*	Visit 5	0.169466	1	GRB10
		SeqId_11360_39	0.89257	0.806617	0.987681	0.0278141	0.893 (0.807 - 0.988) p=2.78e-02*	Visit 5	0.142639	1	RRM1
		SeqId_11361_73	0.941665	0.851226	1.04171	0.243332	0.942 (0.851 - 1.042) p=2.43e-01	Visit 5	0.520495	1	TYMP
		SeqId_11363_58	1.02603	0.938319	1.12194	0.573044	1.026 (0.938 - 1.122) p=5.73e-01	Visit 5	0.782401	1	AQP4
		SeqId_11364_18	1.06274	0.973667	1.15995	0.173062	1.063 (0.974 - 1.160) p=1.73e-01	Visit 5	0.432167	1	MFN1
		SeqId_11365_17	1.00542	0.915819	1.10378	0.909706	1.005 (0.916 - 1.104) p=9.10e-01	Visit 5	0.95766	1	TENM4
		SeqId_11368_32	0.965598	0.873613	1.06727	0.493104	0.966 (0.874 - 1.067) p=4.93e-01	Visit 5	0.731915	1	AK2
		SeqId_11369_23	0.944931	0.854814	1.04455	0.268002	0.945 (0.855 - 1.045) p=2.68e-01	Visit 5	0.543019	1	ADH5
		SeqId_11370_20	1.00164	0.908566	1.10425	0.973711	1.002 (0.909 - 1.104) p=9.74e-01	Visit 5	0.987258	1	INPP5E
		SeqId_11371_1	1.06362	0.973407	1.16219	0.172591	1.064 (0.973 - 1.162) p=1.73e-01	Visit 5	0.431655	1	GPR101
		SeqId_11372_2	0.993843	0.906158	1.09001	0.895725	0.994 (0.906 - 1.090) p=8.96e-01	Visit 5	0.952977	1	ZNF18
		SeqId_11375_49	0.953671	0.8549	1.06385	0.395124	0.954 (0.855 - 1.064) p=3.95e-01	Visit 5	0.660617	1	FOXL2
		SeqId_11377_19	0.906775	0.812998	1.01137	0.0789169	0.907 (0.813 - 1.011) p=7.89e-02	Visit 5	0.273351	1	ADH7
		SeqId_11378_37	0.933148	0.843598	1.0322	0.178885	0.933 (0.844 - 1.032) p=1.79e-01	Visit 5	0.437826	1	SYK
		SeqId_11380_84	0.905055	0.815674	1.00423	0.060054	0.905 (0.816 - 1.004) p=6.01e-02	Visit 5	0.230731	1	RBM24
		SeqId_11381_56	1.07344	0.980728	1.17492	0.124119	1.073 (0.981 - 1.175) p=1.24e-01	Visit 5	0.36139	1	PRPS1
		SeqId_11382_5	0.913334	0.82329	1.01323	0.0869263	0.913 (0.823 - 1.013) p=8.69e-02	Visit 5	0.290768	1	BLVRA
		SeqId_11383_41	0.985525	0.887705	1.09412	0.784559	0.986 (0.888 - 1.094) p=7.85e-01	Visit 5	0.903281	1	KRT7
		SeqId_11387_3	0.914484	0.833552	1.00327	0.0586481	0.914 (0.834 - 1.003) p=5.86e-02	Visit 5	0.227832	1	ATF6B
		SeqId_11388_75	1.48853	1.31203	1.68877	6.51745e-10	1.489 (1.312 - 1.689) p=6.52e-10*****	Visit 5	7.55713e-08	3.17856e-06	WFDC2
		SeqId_11390_24	0.950104	0.857271	1.05299	0.329213	0.950 (0.857 - 1.053) p=3.29e-01	Visit 5	0.602954	1	CA8
		SeqId_11391_69	0.937159	0.846149	1.03796	0.213052	0.937 (0.846 - 1.038) p=2.13e-01	Visit 5	0.481784	1	MVK
		SeqId_11395_5	0.979677	0.886729	1.08237	0.686437	0.980 (0.887 - 1.082) p=6.86e-01	Visit 5	0.850547	1	PTK2B
		SeqId_11396_39	0.884147	0.791599	0.987515	0.0290597	0.884 (0.792 - 0.988) p=2.91e-02*	Visit 5	0.147523	1	DNAI1
		SeqId_11401_181	0.832102	0.723573	0.956909	0.00994584	0.832 (0.724 - 0.957) p=9.95e-03*	Visit 5	0.0729412	1	RNF146
		SeqId_11402_17	1.04974	0.959947	1.14794	0.287318	1.050 (0.960 - 1.148) p=2.87e-01	Visit 5	0.5623	1	KMT2C
		SeqId_11405_150	0.919817	0.81969	1.03217	0.155198	0.920 (0.820 - 1.032) p=1.55e-01	Visit 5	0.403464	1	CARD9
		SeqId_11406_82	1.02888	0.937623	1.12902	0.547987	1.029 (0.938 - 1.129) p=5.48e-01	Visit 5	0.764733	1	ACAD8
		SeqId_11407_57	1.05102	0.961484	1.14889	0.273358	1.051 (0.961 - 1.149) p=2.73e-01	Visit 5	0.547751	1	PLSCR3
		SeqId_11416_23	1.04557	0.962997	1.13523	0.288371	1.046 (0.963 - 1.135) p=2.88e-01	Visit 5	0.563011	1	FBXL4
		SeqId_11421_10	0.944754	0.852655	1.0468	0.277494	0.945 (0.853 - 1.047) p=2.77e-01	Visit 5	0.552047	1	EHD4
		SeqId_11422_2	1.12062	1.03373	1.21481	0.00568359	1.121 (1.034 - 1.215) p=5.68e-03*	Visit 5	0.0499439	1	DLX3
		SeqId_11424_4	0.885665	0.80042	0.979988	0.0186998	0.886 (0.800 - 0.980) p=1.87e-02*	Visit 5	0.110011	1	FAH
		SeqId_11425_31	0.944312	0.848856	1.0505	0.291962	0.944 (0.849 - 1.051) p=2.92e-01	Visit 5	0.566583	1	RUFY1
		SeqId_11428_31	0.981503	0.891045	1.08114	0.705087	0.982 (0.891 - 1.081) p=7.05e-01	Visit 5	0.860178	1	PDLIM1
		SeqId_11429_80	1.00956	0.918713	1.10939	0.843212	1.010 (0.919 - 1.109) p=8.43e-01	Visit 5	0.930237	1	HNRNPC
		SeqId_11430_49	0.802294	0.726687	0.885768	1.28935e-05	0.802 (0.727 - 0.886) p=1.29e-05****	Visit 5	0.000422025	0.0628817	DTX1
		SeqId_11431_235	1.02766	0.929884	1.13572	0.592744	1.028 (0.930 - 1.136) p=5.93e-01	Visit 5	0.796586	1	RECQL
		SeqId_11432_11	1.01996	0.924492	1.12529	0.69345	1.020 (0.924 - 1.125) p=6.93e-01	Visit 5	0.855109	1	PQBP1
		SeqId_11433_11	0.976009	0.879351	1.08329	0.648118	0.976 (0.879 - 1.083) p=6.48e-01	Visit 5	0.827237	1	TCTN2
		SeqId_11436_6	1.10745	1.02195	1.2001	0.0127838	1.107 (1.022 - 1.200) p=1.28e-02*	Visit 5	0.0854064	1	INA
		SeqId_11438_6	0.981753	0.88912	1.08404	0.715717	0.982 (0.889 - 1.084) p=7.16e-01	Visit 5	0.865713	1	DNAJB2
		SeqId_11439_88	0.989489	0.892025	1.0976	0.841702	0.989 (0.892 - 1.098) p=8.42e-01	Visit 5	0.929991	1	RHPN2
		SeqId_11440_58	0.874463	0.764693	0.999991	0.0499838	0.874 (0.765 - 1.000) p=5.00e-02*	Visit 5	0.20553	1	SOCS3
		SeqId_11441_11	0.91513	0.826293	1.01352	0.0887064	0.915 (0.826 - 1.014) p=8.87e-02	Visit 5	0.293725	1	PYGL
		SeqId_11442_1	1.12683	1.04371	1.21656	0.00225565	1.127 (1.044 - 1.217) p=2.26e-03**	Visit 5	0.0256429	1	DNER
		SeqId_11444_49	0.971619	0.876735	1.07677	0.582896	0.972 (0.877 - 1.077) p=5.83e-01	Visit 5	0.789224	1	POLR3F
		SeqId_11448_34	0.990073	0.897458	1.09225	0.842194	0.990 (0.897 - 1.092) p=8.42e-01	Visit 5	0.930113	1	GALK1
		SeqId_11449_22	1.00656	0.911991	1.11093	0.896695	1.007 (0.912 - 1.111) p=8.97e-01	Visit 5	0.953178	1	CAPZA1
		SeqId_11454_87	1.10816	1.00708	1.21939	0.0353305	1.108 (1.007 - 1.219) p=3.53e-02*	Visit 5	0.16568	1	EIF3G
		SeqId_11456_2	1.04596	0.954567	1.14611	0.335407	1.046 (0.955 - 1.146) p=3.35e-01	Visit 5	0.607645	1	MAGEB10
		SeqId_11457_53	0.893999	0.8005	0.998419	0.0468077	0.894 (0.800 - 0.998) p=4.68e-02*	Visit 5	0.197013	1	GALE
		SeqId_11458_30	0.944484	0.856449	1.04157	0.252574	0.944 (0.856 - 1.042) p=2.53e-01	Visit 5	0.529125	1	PCBP1
		SeqId_11459_81	0.932173	0.83587	1.03957	0.206798	0.932 (0.836 - 1.040) p=2.07e-01	Visit 5	0.47428	1	ELL
		SeqId_11462_8	1.02287	0.926196	1.12962	0.655351	1.023 (0.926 - 1.130) p=6.55e-01	Visit 5	0.831896	1	RBFOX2
		SeqId_11464_9	0.845506	0.752006	0.95063	0.00500467	0.846 (0.752 - 0.951) p=5.00e-03*	Visit 5	0.0452834	1	RELB
		SeqId_11465_4	0.993912	0.90365	1.09319	0.899952	0.994 (0.904 - 1.093) p=9.00e-01	Visit 5	0.954768	1	GPR135
		SeqId_11468_15	1.0576	0.96697	1.15672	0.220524	1.058 (0.967 - 1.157) p=2.21e-01	Visit 5	0.491766	1	RBM19
		SeqId_11476_43	0.914072	0.826057	1.01146	0.0819823	0.914 (0.826 - 1.011) p=8.20e-02	Visit 5	0.2796	1	VPS4A
		SeqId_11480_1	0.992066	0.899204	1.09452	0.873779	0.992 (0.899 - 1.095) p=8.74e-01	Visit 5	0.943307	1	ALDH3A1
		SeqId_11481_25	1.02281	0.92951	1.12548	0.643949	1.023 (0.930 - 1.125) p=6.44e-01	Visit 5	0.825155	1	HAVCR2
		SeqId_11486_26	0.93931	0.840654	1.04954	0.268783	0.939 (0.841 - 1.050) p=2.69e-01	Visit 5	0.544149	1	ZNF174
		SeqId_11490_42	1.05664	0.961693	1.16096	0.251438	1.057 (0.962 - 1.161) p=2.51e-01	Visit 5	0.528397	1	UBL4A
		SeqId_11493_169	0.991854	0.897331	1.09633	0.872827	0.992 (0.897 - 1.096) p=8.73e-01	Visit 5	0.942835	1	DYNLL2
		SeqId_11494_4	0.901082	0.798358	1.01702	0.0916763	0.901 (0.798 - 1.017) p=9.17e-02	Visit 5	0.300676	1	ELL2
		SeqId_11510_31	0.919981	0.830952	1.01855	0.108267	0.920 (0.831 - 1.019) p=1.08e-01	Visit 5	0.331668	1	APOL1
		SeqId_11513_92	0.897449	0.796622	1.01104	0.0751666	0.897 (0.797 - 1.011) p=7.52e-02	Visit 5	0.265582	1	CD38
		SeqId_11514_196	1.25679	1.13209	1.39523	1.81135e-05	1.257 (1.132 - 1.395) p=1.81e-05****	Visit 5	0.000548693	0.0883396	CD59
		SeqId_11516_7	1.08449	0.985995	1.19283	0.0949902	1.084 (0.986 - 1.193) p=9.50e-02	Visit 5	0.305787	1	FABP1
		SeqId_11530_37	0.924054	0.834152	1.02365	0.130424	0.924 (0.834 - 1.024) p=1.30e-01	Visit 5	0.369549	1	HMBS
		SeqId_11531_24	1.01465	0.920728	1.11816	0.769109	1.015 (0.921 - 1.118) p=7.69e-01	Visit 5	0.894573	1	C10orf54
		SeqId_11534_6	1.08015	0.996762	1.17051	0.0599951	1.080 (0.997 - 1.171) p=6.00e-02	Visit 5	0.230731	1	LRIT3
		SeqId_11536_9	1.00983	0.923891	1.10376	0.829321	1.010 (0.924 - 1.104) p=8.29e-01	Visit 5	0.922127	1	MYSM1
		SeqId_11537_12	0.960944	0.861867	1.07141	0.473013	0.961 (0.862 - 1.071) p=4.73e-01	Visit 5	0.719233	1	TFR2
		SeqId_11538_216	1.00807	0.922781	1.10124	0.858578	1.008 (0.923 - 1.101) p=8.59e-01	Visit 5	0.936963	1	MLYCD
		SeqId_11539_4	0.863241	0.765222	0.973816	0.0167831	0.863 (0.765 - 0.974) p=1.68e-02*	Visit 5	0.101678	1	ATP5J2
		SeqId_11540_37	1.06979	0.973946	1.17507	0.158918	1.070 (0.974 - 1.175) p=1.59e-01	Visit 5	0.409643	1	FOXO3
		SeqId_11542_11	0.972059	0.869785	1.08636	0.617339	0.972 (0.870 - 1.086) p=6.17e-01	Visit 5	0.809965	1	TMEM230
		SeqId_11543_84	1.03543	0.94736	1.13168	0.442702	1.035 (0.947 - 1.132) p=4.43e-01	Visit 5	0.699394	1	LIMA1
		SeqId_11544_39	0.962738	0.866892	1.06918	0.477873	0.963 (0.867 - 1.069) p=4.78e-01	Visit 5	0.721617	1	PHF3
		SeqId_11546_7	1.06055	0.970135	1.1594	0.195989	1.061 (0.970 - 1.159) p=1.96e-01	Visit 5	0.460867	1	CYGB
		SeqId_11547_84	0.990043	0.894985	1.0952	0.845938	0.990 (0.895 - 1.095) p=8.46e-01	Visit 5	0.93037	1	MUSK
		SeqId_11548_84	1.14979	1.0591	1.24824	0.000869233	1.150 (1.059 - 1.248) p=8.69e-04**	Visit 5	0.0119796	1	CDC25A
		SeqId_11549_6	0.948406	0.846415	1.06269	0.361472	0.948 (0.846 - 1.063) p=3.61e-01	Visit 5	0.630575	1	ISL1
		SeqId_11551_16	1.02634	0.930121	1.13251	0.60473	1.026 (0.930 - 1.133) p=6.05e-01	Visit 5	0.802959	1	HMG20B
		SeqId_11556_19	0.964812	0.869734	1.07028	0.498567	0.965 (0.870 - 1.070) p=4.99e-01	Visit 5	0.734596	1	ARFGAP1
		SeqId_11557_3	1.11078	1.02239	1.20681	0.0130111	1.111 (1.022 - 1.207) p=1.30e-02*	Visit 5	0.0865693	1	SMURF1
		SeqId_11560_76	1.05641	0.966896	1.15422	0.224446	1.056 (0.967 - 1.154) p=2.24e-01	Visit 5	0.497555	1	NFATC4
		SeqId_11562_9	1.0767	0.989946	1.17107	0.0846702	1.077 (0.990 - 1.171) p=8.47e-02	Visit 5	0.284661	1	POLE2
		SeqId_11563_51	0.898629	0.794429	1.0165	0.0891786	0.899 (0.794 - 1.016) p=8.92e-02	Visit 5	0.294864	1	SYTL4
		SeqId_11565_58	0.857985	0.758643	0.970335	0.0147036	0.858 (0.759 - 0.970) p=1.47e-02*	Visit 5	0.0936153	1	ZNF23
		SeqId_11566_48	0.914914	0.819827	1.02103	0.11223	0.915 (0.820 - 1.021) p=1.12e-01	Visit 5	0.339967	1	KRT72
		SeqId_11567_23	1.04188	0.952709	1.13941	0.368772	1.042 (0.953 - 1.139) p=3.69e-01	Visit 5	0.637993	1	ZNF10
		SeqId_11568_2	1.03678	0.940513	1.14289	0.467584	1.037 (0.941 - 1.143) p=4.68e-01	Visit 5	0.716433	1	FKBP1B
		SeqId_11570_94	1.01223	0.925494	1.10709	0.790325	1.012 (0.925 - 1.107) p=7.90e-01	Visit 5	0.905153	1	BCAP29
		SeqId_11571_75	0.955218	0.85524	1.06688	0.416666	0.955 (0.855 - 1.067) p=4.17e-01	Visit 5	0.677585	1	KLRC3
		SeqId_11572_4	0.9559	0.865864	1.0553	0.371541	0.956 (0.866 - 1.055) p=3.72e-01	Visit 5	0.640892	1	DNM2
		SeqId_11573_3	1.10829	1.01427	1.21102	0.0230137	1.108 (1.014 - 1.211) p=2.30e-02*	Visit 5	0.127192	1	SRSF6
		SeqId_11582_63	0.985605	0.89631	1.0838	0.764753	0.986 (0.896 - 1.084) p=7.65e-01	Visit 5	0.892663	1	DNAJA2
		SeqId_11587_5	0.91546	0.813053	1.03077	0.144473	0.915 (0.813 - 1.031) p=1.44e-01	Visit 5	0.387991	1	MGA
		SeqId_11590_5	1.14478	1.06811	1.22694	0.000131768	1.145 (1.068 - 1.227) p=1.32e-04***	Visit 5	0.00286713	0.642631	RBM23
		SeqId_11591_43	1.00782	0.915626	1.1093	0.873568	1.008 (0.916 - 1.109) p=8.74e-01	Visit 5	0.943307	1	PRC1
		SeqId_11592_1	1.07355	0.985643	1.1693	0.103481	1.074 (0.986 - 1.169) p=1.03e-01	Visit 5	0.321451	1	ELAVL1
		SeqId_11593_21	0.90713	0.794147	1.03619	0.150952	0.907 (0.794 - 1.036) p=1.51e-01	Visit 5	0.39687	1	CXCL9
		SeqId_11596_47	1.05505	0.966569	1.15164	0.230473	1.055 (0.967 - 1.152) p=2.30e-01	Visit 5	0.504269	1	ZNF75D
		SeqId_11601_26	0.990268	0.89763	1.09247	0.845275	0.990 (0.898 - 1.092) p=8.45e-01	Visit 5	0.93037	1	DHX8
		SeqId_11606_22	1.18395	1.09281	1.28269	3.60656e-05	1.184 (1.093 - 1.283) p=3.61e-05****	Visit 5	0.000977177	0.175892	DNAJB6
		SeqId_11607_15	0.918774	0.819455	1.03013	0.146671	0.919 (0.819 - 1.030) p=1.47e-01	Visit 5	0.391068	1	BRD1
		SeqId_11608_5	1.00159	0.907095	1.10593	0.974904	1.002 (0.907 - 1.106) p=9.75e-01	Visit 5	0.987528	1	MAP1LC3B
		SeqId_11614_29	1.0492	0.953724	1.15423	0.323831	1.049 (0.954 - 1.154) p=3.24e-01	Visit 5	0.596913	1	ERH
		SeqId_11615_16	0.94952	0.862814	1.04494	0.289053	0.950 (0.863 - 1.045) p=2.89e-01	Visit 5	0.563539	1	DAPP1
		SeqId_11616_9	1.04435	0.957824	1.13868	0.325422	1.044 (0.958 - 1.139) p=3.25e-01	Visit 5	0.59896	1	HSF1
		SeqId_11617_1	1.06745	0.979068	1.1638	0.138815	1.067 (0.979 - 1.164) p=1.39e-01	Visit 5	0.379698	1	ITGAL
		SeqId_11618_83	0.802964	0.703023	0.917111	0.00121285	0.803 (0.703 - 0.917) p=1.21e-03**	Visit 5	0.0157735	1	MYB
		SeqId_11626_7	0.93653	0.844971	1.03801	0.211577	0.937 (0.845 - 1.038) p=2.12e-01	Visit 5	0.480654	1	UBE2V1
		SeqId_11633_89	0.937852	0.84831	1.03685	0.210121	0.938 (0.848 - 1.037) p=2.10e-01	Visit 5	0.478637	1	AHSA1
		SeqId_11634_32	0.969901	0.880135	1.06882	0.537391	0.970 (0.880 - 1.069) p=5.37e-01	Visit 5	0.762889	1	RGS10
		SeqId_11636_33	0.960548	0.870648	1.05973	0.42208	0.961 (0.871 - 1.060) p=4.22e-01	Visit 5	0.681557	1	TAGLN2
		SeqId_11638_42	0.980547	0.882805	1.08911	0.713863	0.981 (0.883 - 1.089) p=7.14e-01	Visit 5	0.864971	1	B3GALT2
		SeqId_11643_73	1.01264	0.922788	1.11124	0.791052	1.013 (0.923 - 1.111) p=7.91e-01	Visit 5	0.905153	1	DTX3L
		SeqId_11645_9	0.94157	0.849262	1.04391	0.252768	0.942 (0.849 - 1.044) p=2.53e-01	Visit 5	0.529304	1	P4HA1
		SeqId_11646_4	1.1068	1.01025	1.21257	0.0293296	1.107 (1.010 - 1.213) p=2.93e-02*	Visit 5	0.147948	1	CHST9
		SeqId_11647_6	0.960975	0.865822	1.06659	0.45431	0.961 (0.866 - 1.067) p=4.54e-01	Visit 5	0.707204	1	FZD10
		SeqId_11649_3	0.975748	0.884217	1.07675	0.625188	0.976 (0.884 - 1.077) p=6.25e-01	Visit 5	0.814163	1	SMAP1
		SeqId_11653_69	1.04417	0.956432	1.13996	0.334443	1.044 (0.956 - 1.140) p=3.34e-01	Visit 5	0.606902	1	SLC6A9
		SeqId_11654_77	0.99247	0.894433	1.10125	0.886742	0.992 (0.894 - 1.101) p=8.87e-01	Visit 5	0.94797	1	NRSN1
		SeqId_11656_110	1.03892	0.94938	1.13691	0.406345	1.039 (0.949 - 1.137) p=4.06e-01	Visit 5	0.668685	1	EVL
		SeqId_11657_86	0.935957	0.83813	1.0452	0.23997	0.936 (0.838 - 1.045) p=2.40e-01	Visit 5	0.517847	1	SOCS7
		SeqId_11659_31	0.944871	0.857656	1.04095	0.251116	0.945 (0.858 - 1.041) p=2.51e-01	Visit 5	0.52834	1	CLINT1
		SeqId_11661_11	1.01849	0.925826	1.12043	0.70659	1.018 (0.926 - 1.120) p=7.07e-01	Visit 5	0.860679	1	NLRP1
		SeqId_11664_32	0.973743	0.881754	1.07533	0.599219	0.974 (0.882 - 1.075) p=5.99e-01	Visit 5	0.801095	1	ARFGAP2
		SeqId_11666_72	0.899569	0.817371	0.990033	0.0303988	0.900 (0.817 - 0.990) p=3.04e-02*	Visit 5	0.150666	1	RGS8
		SeqId_11667_29	1.12138	1.03262	1.21777	0.00647033	1.121 (1.033 - 1.218) p=6.47e-03*	Visit 5	0.0541266	1	TNS2
		SeqId_11669_39	1.04278	0.951124	1.14327	0.372156	1.043 (0.951 - 1.143) p=3.72e-01	Visit 5	0.640892	1	SLCO5A1
		SeqId_11671_19	0.949718	0.845969	1.06619	0.382079	0.950 (0.846 - 1.066) p=3.82e-01	Visit 5	0.648951	1	BRPF1
		SeqId_11672_17	0.880438	0.797699	0.971758	0.0114409	0.880 (0.798 - 0.972) p=1.14e-02*	Visit 5	0.0794832	1	KIF16B
		SeqId_11677_17	1.0475	0.956083	1.14766	0.319228	1.048 (0.956 - 1.148) p=3.19e-01	Visit 5	0.592274	1	ZDHHC14
		SeqId_11678_105	1.00204	0.903021	1.11192	0.969356	1.002 (0.903 - 1.112) p=9.69e-01	Visit 5	0.986804	1	GJD2
		SeqId_11681_8	0.99561	0.903036	1.09767	0.929584	0.996 (0.903 - 1.098) p=9.30e-01	Visit 5	0.967396	1	AGFG1
		SeqId_11682_7	0.981234	0.888784	1.0833	0.7075	0.981 (0.889 - 1.083) p=7.08e-01	Visit 5	0.861113	1	TXNIP
		SeqId_11683_19	0.969733	0.878779	1.0701	0.540784	0.970 (0.879 - 1.070) p=5.41e-01	Visit 5	0.763405	1	GGA3
		SeqId_11690_47	0.994639	0.899845	1.09942	0.916229	0.995 (0.900 - 1.099) p=9.16e-01	Visit 5	0.96137	1	ANAPC7
		SeqId_11692_21	0.96689	0.866917	1.07839	0.545406	0.967 (0.867 - 1.078) p=5.45e-01	Visit 5	0.763405	1	SHC4
		SeqId_11696_7	1.02767	0.916195	1.1527	0.641326	1.028 (0.916 - 1.153) p=6.41e-01	Visit 5	0.823526	1	CRABP2
		SeqId_11699_16	0.959481	0.869225	1.05911	0.411871	0.959 (0.869 - 1.059) p=4.12e-01	Visit 5	0.674032	1	PTP4A2
		SeqId_11708_2	0.992897	0.902295	1.0926	0.883913	0.993 (0.902 - 1.093) p=8.84e-01	Visit 5	0.946259	1	LCN1
		SeqId_11709_29	0.97328	0.878964	1.07772	0.60251	0.973 (0.879 - 1.078) p=6.03e-01	Visit 5	0.80197	1	CPT1B
		SeqId_11715_1	0.922557	0.822836	1.03436	0.167248	0.923 (0.823 - 1.034) p=1.67e-01	Visit 5	0.423504	1	POU2F1
		SeqId_11716_28	0.993299	0.898792	1.09774	0.895136	0.993 (0.899 - 1.098) p=8.95e-01	Visit 5	0.952559	1	LRIT2
		SeqId_11816_84	0.982058	0.891229	1.08214	0.714636	0.982 (0.891 - 1.082) p=7.15e-01	Visit 5	0.865221	1	JAK2
		SeqId_11825_27	0.861308	0.76122	0.974556	0.0178411	0.861 (0.761 - 0.975) p=1.78e-02*	Visit 5	0.105982	1	PPARGC1A
		SeqId_11827_7	1.01935	0.928292	1.11935	0.68807	1.019 (0.928 - 1.119) p=6.88e-01	Visit 5	0.851574	1	RORC
		SeqId_11837_7	0.839572	0.740108	0.952403	0.00656818	0.840 (0.740 - 0.952) p=6.57e-03*	Visit 5	0.0547573	1	TNFRSF18
		SeqId_11838_130	1.01161	0.917908	1.11488	0.815963	1.012 (0.918 - 1.115) p=8.16e-01	Visit 5	0.916924	1	PIEZO1
		SeqId_11872_9	0.980015	0.884303	1.08609	0.700224	0.980 (0.884 - 1.086) p=7.00e-01	Visit 5	0.858249	1	PCDHGB1
		SeqId_11910_27	0.947513	0.856906	1.0477	0.293106	0.948 (0.857 - 1.048) p=2.93e-01	Visit 5	0.566998	1	DLX4
		SeqId_11911_13	0.991942	0.89837	1.09526	0.872852	0.992 (0.898 - 1.095) p=8.73e-01	Visit 5	0.942835	1	LRRC4B
		SeqId_11926_23	0.992975	0.901556	1.09367	0.88625	0.993 (0.902 - 1.094) p=8.86e-01	Visit 5	0.947652	1	AAGAB
		SeqId_11934_9	1.00387	0.913173	1.10358	0.936246	1.004 (0.913 - 1.104) p=9.36e-01	Visit 5	0.969237	1	INTS3
		SeqId_11952_1	1.08294	0.992437	1.1817	0.0735415	1.083 (0.992 - 1.182) p=7.35e-02	Visit 5	0.262606	1	IGDCC3
		SeqId_11955_1	1.08463	0.994138	1.18336	0.0675947	1.085 (0.994 - 1.183) p=6.76e-02	Visit 5	0.249175	1	ARHGAP1
		SeqId_11967_23	0.909019	0.821907	1.00536	0.0634679	0.909 (0.822 - 1.005) p=6.35e-02	Visit 5	0.238737	1	CRABP1
		SeqId_11969_5	1.0923	1.00505	1.18713	0.037651	1.092 (1.005 - 1.187) p=3.77e-02*	Visit 5	0.172579	1	S100A2
		SeqId_11988_24	1.02284	0.936503	1.11714	0.615719	1.023 (0.937 - 1.117) p=6.16e-01	Visit 5	0.809614	1	PTPRH
		SeqId_11989_35	0.896047	0.793749	1.01153	0.0759577	0.896 (0.794 - 1.012) p=7.60e-02	Visit 5	0.266508	1	EMC1
		SeqId_12001_7	0.980823	0.888704	1.08249	0.700396	0.981 (0.889 - 1.082) p=7.00e-01	Visit 5	0.858249	1	TJP1
		SeqId_12014_19	1.2541	1.17434	1.33927	1.44127e-11	1.254 (1.174 - 1.339) p=1.44e-11*****	Visit 5	3.19504e-09	7.02909e-08	PTS
		SeqId_12016_60	0.982765	0.890615	1.08445	0.729279	0.983 (0.891 - 1.084) p=7.29e-01	Visit 5	0.873881	1	CBL
		SeqId_12018_84	0.948689	0.859794	1.04678	0.294038	0.949 (0.860 - 1.047) p=2.94e-01	Visit 5	0.568155	1	TPK1
		SeqId_12020_39	0.90185	0.812947	1.00048	0.0510582	0.902 (0.813 - 1.000) p=5.11e-02	Visit 5	0.208203	1	BPGM
		SeqId_12022_12	0.940015	0.847063	1.04317	0.244246	0.940 (0.847 - 1.043) p=2.44e-01	Visit 5	0.521535	1	SMAD4
		SeqId_12030_82	0.975397	0.882838	1.07766	0.624342	0.975 (0.883 - 1.078) p=6.24e-01	Visit 5	0.813881	1	DES
		SeqId_12033_3	1.09192	1.00454	1.1869	0.0387927	1.092 (1.005 - 1.187) p=3.88e-02*	Visit 5	0.176157	1	BUB1
		SeqId_12041_33	0.849945	0.759488	0.951175	0.00462784	0.850 (0.759 - 0.951) p=4.63e-03**	Visit 5	0.0427498	1	HSPA1L
		SeqId_12046_51	0.994233	0.901566	1.09642	0.907761	0.994 (0.902 - 1.096) p=9.08e-01	Visit 5	0.95715	1	TARDBP
		SeqId_12329_21	0.939993	0.852803	1.0361	0.212769	0.940 (0.853 - 1.036) p=2.13e-01	Visit 5	0.48152	1	RPS6KA1
		SeqId_12332_7	1.01419	0.922667	1.11479	0.7703	1.014 (0.923 - 1.115) p=7.70e-01	Visit 5	0.895317	1	EEF2K
		SeqId_12333_87	0.993754	0.898742	1.09881	0.902744	0.994 (0.899 - 1.099) p=9.03e-01	Visit 5	0.95557	1	RPIA
		SeqId_12334_25	0.900286	0.812781	0.997212	0.0440646	0.900 (0.813 - 0.997) p=4.41e-02*	Visit 5	0.191025	1	SHMT1
		SeqId_12338_27	1.17988	1.07532	1.29461	0.000476206	1.180 (1.075 - 1.295) p=4.76e-04***	Visit 5	0.00751604	1	EGFLAM
		SeqId_12340_17	0.98682	0.893295	1.09014	0.793967	0.987 (0.893 - 1.090) p=7.94e-01	Visit 5	0.905984	1	AARS
		SeqId_12341_8	1.03519	0.950445	1.12748	0.427439	1.035 (0.950 - 1.127) p=4.27e-01	Visit 5	0.685756	1	DUSP6
		SeqId_12343_14	0.997284	0.905531	1.09833	0.955948	0.997 (0.906 - 1.098) p=9.56e-01	Visit 5	0.979651	1	ACAP2
		SeqId_12345_4	1.04081	0.950597	1.13958	0.387225	1.041 (0.951 - 1.140) p=3.87e-01	Visit 5	0.653912	1	ANAPC10
		SeqId_12347_29	0.971432	0.886971	1.06394	0.532275	0.971 (0.887 - 1.064) p=5.32e-01	Visit 5	0.759169	1	CCM2
		SeqId_12348_46	1.01688	0.92346	1.11974	0.733557	1.017 (0.923 - 1.120) p=7.34e-01	Visit 5	0.876208	1	SARS2
		SeqId_12350_86	0.973393	0.880466	1.07613	0.598345	0.973 (0.880 - 1.076) p=5.98e-01	Visit 5	0.800803	1	ETS2
		SeqId_12352_70	1.02412	0.934507	1.12233	0.609918	1.024 (0.935 - 1.122) p=6.10e-01	Visit 5	0.806117	1	ARRDC3
		SeqId_12355_223	0.794172	0.693737	0.909147	0.000835732	0.794 (0.694 - 0.909) p=8.36e-04**	Visit 5	0.0116787	1	MRRF
		SeqId_12356_65	0.980929	0.886441	1.08549	0.709433	0.981 (0.886 - 1.085) p=7.09e-01	Visit 5	0.86196	1	SRI
		SeqId_12357_41	0.914982	0.818621	1.02269	0.117611	0.915 (0.819 - 1.023) p=1.18e-01	Visit 5	0.350076	1	SNAP29
		SeqId_12358_6	0.960084	0.867816	1.06216	0.429429	0.960 (0.868 - 1.062) p=4.29e-01	Visit 5	0.686665	1	IGBP1
		SeqId_12361_102	0.990709	0.898574	1.09229	0.851321	0.991 (0.899 - 1.092) p=8.51e-01	Visit 5	0.933161	1	RRAS2
		SeqId_12363_70	0.960651	0.857152	1.07665	0.490056	0.961 (0.857 - 1.077) p=4.90e-01	Visit 5	0.730028	1	TRIB2
		SeqId_12365_108	0.976891	0.882281	1.08165	0.652808	0.977 (0.882 - 1.082) p=6.53e-01	Visit 5	0.830181	1	RUVBL1
		SeqId_12366_16	0.896311	0.793141	1.0129	0.0793442	0.896 (0.793 - 1.013) p=7.93e-02	Visit 5	0.273858	1	CRYGD
		SeqId_12367_52	1.01012	0.919403	1.10979	0.833861	1.010 (0.919 - 1.110) p=8.34e-01	Visit 5	0.924259	1	TMEM57
		SeqId_12368_18	1.06519	0.975574	1.16303	0.159004	1.065 (0.976 - 1.163) p=1.59e-01	Visit 5	0.409647	1	KAT2B
		SeqId_12370_30	1.36875	1.21501	1.54195	2.42343e-07	1.369 (1.215 - 1.542) p=2.42e-07*****	Visit 5	1.45915e-05	0.00118191	APOF
		SeqId_12373_73	1.20712	1.10752	1.31566	1.83118e-05	1.207 (1.108 - 1.316) p=1.83e-05****	Visit 5	0.000551274	0.0893064	TRA2B
		SeqId_12374_8	0.859173	0.773538	0.954288	0.00460553	0.859 (0.774 - 0.954) p=4.61e-03**	Visit 5	0.0427498	1	PAFAH1B3
		SeqId_12376_85	0.968008	0.877912	1.06735	0.5142	0.968 (0.878 - 1.067) p=5.14e-01	Visit 5	0.747245	1	CDKN2D
		SeqId_12378_71	1.12181	1.01992	1.23388	0.0179809	1.122 (1.020 - 1.234) p=1.80e-02*	Visit 5	0.106682	1	TAPBP
		SeqId_12381_26	1.11391	1.02101	1.21526	0.0151856	1.114 (1.021 - 1.215) p=1.52e-02*	Visit 5	0.0953155	1	CBR1
		SeqId_12382_2	1.01029	0.912723	1.11829	0.843345	1.010 (0.913 - 1.118) p=8.43e-01	Visit 5	0.930237	1	DDX58
		SeqId_12384_92	0.95928	0.868558	1.05948	0.412131	0.959 (0.869 - 1.059) p=4.12e-01	Visit 5	0.674032	1	COPS7B
		SeqId_12385_4	0.911945	0.817375	1.01746	0.0989152	0.912 (0.817 - 1.017) p=9.89e-02	Visit 5	0.312644	1	CAPN3
		SeqId_12386_11	1.14159	1.03417	1.26017	0.00863097	1.142 (1.034 - 1.260) p=8.63e-03*	Visit 5	0.0657677	1	RNPEP
		SeqId_12387_7	0.974382	0.878395	1.08086	0.623799	0.974 (0.878 - 1.081) p=6.24e-01	Visit 5	0.813441	1	PDLIM4
		SeqId_12389_4	1.05009	0.957002	1.15223	0.302083	1.050 (0.957 - 1.152) p=3.02e-01	Visit 5	0.578202	1	ORC6L
		SeqId_12391_27	0.939347	0.850532	1.03744	0.216937	0.939 (0.851 - 1.037) p=2.17e-01	Visit 5	0.48711	1	PDZD7
		SeqId_12392_30	0.938428	0.836677	1.05255	0.277806	0.938 (0.837 - 1.053) p=2.78e-01	Visit 5	0.552047	1	ARL1
		SeqId_12394_53	1.04596	0.954349	1.14636	0.33666	1.046 (0.954 - 1.146) p=3.37e-01	Visit 5	0.609048	1	C16orf54
		SeqId_12395_86	0.975224	0.882811	1.07731	0.621374	0.975 (0.883 - 1.077) p=6.21e-01	Visit 5	0.811363	1	DARS2
		SeqId_12396_19	1.06143	0.963872	1.16886	0.225533	1.061 (0.964 - 1.169) p=2.26e-01	Visit 5	0.498606	1	HIBCH
		SeqId_12398_15	1.03811	0.942858	1.14297	0.446281	1.038 (0.943 - 1.143) p=4.46e-01	Visit 5	0.70178	1	PAX4
		SeqId_12399_194	1.11594	1.03962	1.19786	0.00240631	1.116 (1.040 - 1.198) p=2.41e-03**	Visit 5	0.0269164	1	CCDC50
		SeqId_12400_25	0.947213	0.853247	1.05153	0.308975	0.947 (0.853 - 1.052) p=3.09e-01	Visit 5	0.58694	1	UBE2T
		SeqId_12401_3	0.98122	0.895135	1.07558	0.685722	0.981 (0.895 - 1.076) p=6.86e-01	Visit 5	0.849878	1	STAMBPL1
		SeqId_12403_30	0.953502	0.855574	1.06264	0.389155	0.954 (0.856 - 1.063) p=3.89e-01	Visit 5	0.655582	1	RAB39B
		SeqId_12406_119	1.05307	0.969712	1.1436	0.219068	1.053 (0.970 - 1.144) p=2.19e-01	Visit 5	0.490215	1	DIRAS3
		SeqId_12408_333	0.993156	0.899679	1.09634	0.891682	0.993 (0.900 - 1.096) p=8.92e-01	Visit 5	0.950543	1	RAB22A
		SeqId_12409_90	1.00329	0.906676	1.11021	0.949251	1.003 (0.907 - 1.110) p=9.49e-01	Visit 5	0.977099	1	RAB7B
		SeqId_12411_60	1.01099	0.915478	1.11646	0.829109	1.011 (0.915 - 1.116) p=8.29e-01	Visit 5	0.922127	1	MAX
		SeqId_12415_122	0.919755	0.826384	1.02368	0.125642	0.920 (0.826 - 1.024) p=1.26e-01	Visit 5	0.362791	1	EDF1
		SeqId_12417_46	0.934641	0.836907	1.04379	0.230349	0.935 (0.837 - 1.044) p=2.30e-01	Visit 5	0.504269	1	TPRKB
		SeqId_12420_10	0.916176	0.834459	1.0059	0.0662614	0.916 (0.834 - 1.006) p=6.63e-02	Visit 5	0.246496	1	GPD1L
		SeqId_12423_38	0.987735	0.897872	1.08659	0.799833	0.988 (0.898 - 1.087) p=8.00e-01	Visit 5	0.910335	1	A1CF
		SeqId_12424_107	1.15343	1.07202	1.24102	0.000132275	1.153 (1.072 - 1.241) p=1.32e-04***	Visit 5	0.00286713	0.645105	THYN1
		SeqId_12425_104	0.930056	0.832205	1.03941	0.201096	0.930 (0.832 - 1.039) p=2.01e-01	Visit 5	0.467412	1	ARF6
		SeqId_12426_19	0.997353	0.902559	1.1021	0.958522	0.997 (0.903 - 1.102) p=9.59e-01	Visit 5	0.980327	1	MOB1A
		SeqId_12427_8	0.824946	0.733071	0.928335	0.00140157	0.825 (0.733 - 0.928) p=1.40e-03**	Visit 5	0.0176171	1	CDC25B
		SeqId_12428_2	0.845754	0.739814	0.966865	0.0141489	0.846 (0.740 - 0.967) p=1.41e-02*	Visit 5	0.0915172	1	LYPLAL1
		SeqId_12430_78	0.977357	0.873059	1.09412	0.690792	0.977 (0.873 - 1.094) p=6.91e-01	Visit 5	0.852693	1	PAIP1
		SeqId_12431_13	1.09099	1.00323	1.18643	0.041819	1.091 (1.003 - 1.186) p=4.18e-02*	Visit 5	0.184833	1	PELO
		SeqId_12432_23	0.968545	0.877866	1.06859	0.523967	0.969 (0.878 - 1.069) p=5.24e-01	Visit 5	0.754132	1	CACYBP
		SeqId_12433_8	0.905206	0.812231	1.00882	0.0716912	0.905 (0.812 - 1.009) p=7.17e-02	Visit 5	0.258608	1	ARL11
		SeqId_12434_25	0.944356	0.854772	1.04333	0.260233	0.944 (0.855 - 1.043) p=2.60e-01	Visit 5	0.536868	1	IST1
		SeqId_12436_84	1.02037	0.927537	1.12249	0.678633	1.020 (0.928 - 1.122) p=6.79e-01	Visit 5	0.843879	1	GSTO1
		SeqId_12437_18	0.978978	0.892013	1.07442	0.654422	0.979 (0.892 - 1.074) p=6.54e-01	Visit 5	0.831366	1	ULK3
		SeqId_12438_127	1.10078	1.00938	1.20046	0.0299283	1.101 (1.009 - 1.200) p=2.99e-02*	Visit 5	0.149396	1	MPG
		SeqId_12439_67	1.0444	0.951349	1.14655	0.361532	1.044 (0.951 - 1.147) p=3.62e-01	Visit 5	0.630575	1	IRF9
		SeqId_12442_4	1.02764	0.933433	1.13137	0.578316	1.028 (0.933 - 1.131) p=5.78e-01	Visit 5	0.785675	1	RHOD
		SeqId_12444_39	1.02331	0.927152	1.12944	0.647199	1.023 (0.927 - 1.129) p=6.47e-01	Visit 5	0.82693	1	NR5A2
		SeqId_12445_50	0.962581	0.86814	1.0673	0.469171	0.963 (0.868 - 1.067) p=4.69e-01	Visit 5	0.717737	1	ANKRD27
		SeqId_12449_16	0.949015	0.860895	1.04615	0.292581	0.949 (0.861 - 1.046) p=2.93e-01	Visit 5	0.566687	1	PPIH
		SeqId_12450_42	0.998971	0.904729	1.10303	0.98375	0.999 (0.905 - 1.103) p=9.84e-01	Visit 5	0.989723	1	PMVK
		SeqId_12451_62	0.87987	0.797669	0.970543	0.010544	0.880 (0.798 - 0.971) p=1.05e-02*	Visit 5	0.0756218	1	BACH1
		SeqId_12452_32	0.968247	0.869403	1.07833	0.556983	0.968 (0.869 - 1.078) p=5.57e-01	Visit 5	0.770216	1	SUV420H2
		SeqId_12453_161	1.1136	1.03094	1.20288	0.0062488	1.114 (1.031 - 1.203) p=6.25e-03*	Visit 5	0.053372	1	NXF1
		SeqId_12454_105	0.978792	0.883946	1.08381	0.680181	0.979 (0.884 - 1.084) p=6.80e-01	Visit 5	0.845158	1	NTMT1
		SeqId_12455_48	0.914752	0.810471	1.03245	0.149062	0.915 (0.810 - 1.032) p=1.49e-01	Visit 5	0.394239	1	MYNN
		SeqId_12456_5	0.916056	0.819305	1.02423	0.123673	0.916 (0.819 - 1.024) p=1.24e-01	Visit 5	0.360523	1	PFKFB3
		SeqId_12457_10	1.09807	1.02355	1.17802	0.00908181	1.098 (1.024 - 1.178) p=9.08e-03*	Visit 5	0.0679011	1	ADI1
		SeqId_12458_79	1.05089	0.965311	1.14405	0.252084	1.051 (0.965 - 1.144) p=2.52e-01	Visit 5	0.52878	1	CHP1
		SeqId_12459_13	0.974083	0.880445	1.07768	0.610593	0.974 (0.880 - 1.078) p=6.11e-01	Visit 5	0.806208	1	PLEKHA1
		SeqId_12460_18	0.948177	0.857114	1.04891	0.301623	0.948 (0.857 - 1.049) p=3.02e-01	Visit 5	0.577774	1	PSMA7
		SeqId_12461_8	1.06535	0.979395	1.15885	0.140248	1.065 (0.979 - 1.159) p=1.40e-01	Visit 5	0.381581	1	SIRT5
		SeqId_12462_20	0.981736	0.891246	1.08141	0.708699	0.982 (0.891 - 1.081) p=7.09e-01	Visit 5	0.861509	1	SETMAR
		SeqId_12463_7	0.917652	0.81972	1.02728	0.13557	0.918 (0.820 - 1.027) p=1.36e-01	Visit 5	0.376511	1	KLHL13
		SeqId_12466_7	1.11082	1.00912	1.22277	0.0319321	1.111 (1.009 - 1.223) p=3.19e-02*	Visit 5	0.154845	1	HNRNPA1
		SeqId_12469_19	0.963531	0.873145	1.06327	0.459782	0.964 (0.873 - 1.063) p=4.60e-01	Visit 5	0.710405	1	MAPRE1
		SeqId_12471_47	0.99784	0.911093	1.09285	0.962832	0.998 (0.911 - 1.093) p=9.63e-01	Visit 5	0.982576	1	STAU1
		SeqId_12473_48	0.922409	0.828066	1.0275	0.142333	0.922 (0.828 - 1.028) p=1.42e-01	Visit 5	0.384789	1	KCTD5
		SeqId_12475_48	0.899537	0.806402	1.00343	0.0576187	0.900 (0.806 - 1.003) p=5.76e-02	Visit 5	0.225165	1	CLIC5
		SeqId_12476_50	1.07899	0.996198	1.16867	0.0619774	1.079 (0.996 - 1.169) p=6.20e-02	Visit 5	0.234652	1	TIGAR
		SeqId_12477_42	0.941935	0.847029	1.04747	0.269602	0.942 (0.847 - 1.047) p=2.70e-01	Visit 5	0.544791	1	TSN
		SeqId_12478_15	1.09496	1.00912	1.18811	0.0294151	1.095 (1.009 - 1.188) p=2.94e-02*	Visit 5	0.147948	1	RPL30
		SeqId_12479_50	1.00187	0.910292	1.10267	0.969476	1.002 (0.910 - 1.103) p=9.69e-01	Visit 5	0.986804	1	PRKAR1B
		SeqId_12482_5	0.966314	0.867456	1.07644	0.533742	0.966 (0.867 - 1.076) p=5.34e-01	Visit 5	0.760017	1	BPTF
		SeqId_12483_62	1.05139	0.96685	1.14331	0.241322	1.051 (0.967 - 1.143) p=2.41e-01	Visit 5	0.518241	1	RORB
		SeqId_12484_67	0.906659	0.824303	0.997244	0.0437191	0.907 (0.824 - 0.997) p=4.37e-02*	Visit 5	0.190034	1	PITPNB
		SeqId_12486_8	1.02211	0.927342	1.12657	0.659552	1.022 (0.927 - 1.127) p=6.60e-01	Visit 5	0.833757	1	GLRX2
		SeqId_12488_9	1.03127	0.93996	1.13146	0.515045	1.031 (0.940 - 1.131) p=5.15e-01	Visit 5	0.747804	1	MCTS1
		SeqId_12490_92	0.981521	0.886481	1.08675	0.719633	0.982 (0.886 - 1.087) p=7.20e-01	Visit 5	0.868059	1	LAMTOR3
		SeqId_12493_42	0.9562	0.860984	1.06195	0.40265	0.956 (0.861 - 1.062) p=4.03e-01	Visit 5	0.666142	1	OTUB2
		SeqId_12494_99	0.968561	0.876099	1.07078	0.532624	0.969 (0.876 - 1.071) p=5.33e-01	Visit 5	0.759169	1	GABARAPL2
		SeqId_12497_29	0.977886	0.883402	1.08247	0.66622	0.978 (0.883 - 1.082) p=6.66e-01	Visit 5	0.838275	1	NUDT16L1
		SeqId_12498_12	0.991271	0.897689	1.09461	0.862426	0.991 (0.898 - 1.095) p=8.62e-01	Visit 5	0.937921	1	TAX1BP3
		SeqId_12499_108	0.966178	0.877824	1.06342	0.481933	0.966 (0.878 - 1.063) p=4.82e-01	Visit 5	0.72408	1	SH3GL2
		SeqId_12500_88	0.990569	0.898833	1.09167	0.848442	0.991 (0.899 - 1.092) p=8.48e-01	Visit 5	0.931455	1	UBA2
		SeqId_12501_10	1.03378	0.929378	1.14991	0.540782	1.034 (0.929 - 1.150) p=5.41e-01	Visit 5	0.763405	1	TBCA
		SeqId_12503_5	0.997626	0.902013	1.10337	0.963119	0.998 (0.902 - 1.103) p=9.63e-01	Visit 5	0.982664	1	GPR68
		SeqId_12504_26	0.97169	0.884105	1.06795	0.551252	0.972 (0.884 - 1.068) p=5.51e-01	Visit 5	0.767194	1	LMOD1
		SeqId_12507_16	0.989092	0.896655	1.09106	0.826581	0.989 (0.897 - 1.091) p=8.27e-01	Visit 5	0.921426	1	ITPKC
		SeqId_12508_9	0.989106	0.895072	1.09302	0.829844	0.989 (0.895 - 1.093) p=8.30e-01	Visit 5	0.922127	1	VPS24
		SeqId_12509_115	0.977418	0.884488	1.08011	0.654089	0.977 (0.884 - 1.080) p=6.54e-01	Visit 5	0.83116	1	COMMD1
		SeqId_12510_3	1.00687	0.905654	1.1194	0.899212	1.007 (0.906 - 1.119) p=8.99e-01	Visit 5	0.954514	1	STAP1
		SeqId_12511_83	0.969554	0.874461	1.07499	0.557171	0.970 (0.874 - 1.075) p=5.57e-01	Visit 5	0.770216	1	SLC41A2
		SeqId_12513_8	0.888992	0.787877	1.00308	0.0561356	0.889 (0.788 - 1.003) p=5.61e-02	Visit 5	0.221141	1	GLTP
		SeqId_12514_16	0.89551	0.801547	1.00049	0.0510167	0.896 (0.802 - 1.000) p=5.10e-02	Visit 5	0.208203	1	METTL1
		SeqId_12515_45	0.959537	0.866168	1.06297	0.429065	0.960 (0.866 - 1.063) p=4.29e-01	Visit 5	0.686665	1	UCK2
		SeqId_12516_13	1.01227	0.925214	1.10751	0.790446	1.012 (0.925 - 1.108) p=7.90e-01	Visit 5	0.905153	1	TEAD4
		SeqId_12517_52	1.06259	0.959841	1.17633	0.242	1.063 (0.960 - 1.176) p=2.42e-01	Visit 5	0.519012	1	PDCD5
		SeqId_12518_289	0.97272	0.884977	1.06916	0.566338	0.973 (0.885 - 1.069) p=5.66e-01	Visit 5	0.776748	1	PBRM1
		SeqId_12521_3	0.890026	0.790932	1.00154	0.0530535	0.890 (0.791 - 1.002) p=5.31e-02	Visit 5	0.213483	1	CDKN2C
		SeqId_12522_6	0.969891	0.876987	1.07264	0.551799	0.970 (0.877 - 1.073) p=5.52e-01	Visit 5	0.767275	1	RAD23B
		SeqId_12524_18	1.02327	0.938554	1.11562	0.601906	1.023 (0.939 - 1.116) p=6.02e-01	Visit 5	0.80197	1	SAT2
		SeqId_12527_50	1.00276	0.912334	1.10215	0.954409	1.003 (0.912 - 1.102) p=9.54e-01	Visit 5	0.979103	1	THRA
		SeqId_12528_40	0.749064	0.642275	0.87361	0.000231601	0.749 (0.642 - 0.874) p=2.32e-04***	Visit 5	0.00442949	1	WRNIP1
		SeqId_12529_32	0.815385	0.720849	0.922318	0.00116989	0.815 (0.721 - 0.922) p=1.17e-03**	Visit 5	0.0152964	1	FKBP6
		SeqId_12530_14	1.06779	0.971861	1.17319	0.172041	1.068 (0.972 - 1.173) p=1.72e-01	Visit 5	0.431163	1	CKS1B
		SeqId_12531_5	0.819126	0.722235	0.929016	0.00189439	0.819 (0.722 - 0.929) p=1.89e-03**	Visit 5	0.0221557	1	ERVV-1
		SeqId_12532_28	1.03226	0.945132	1.12741	0.480412	1.032 (0.945 - 1.127) p=4.80e-01	Visit 5	0.723362	1	CDC34
		SeqId_12533_135	0.933765	0.835677	1.04337	0.226183	0.934 (0.836 - 1.043) p=2.26e-01	Visit 5	0.499591	1	CYTH2
		SeqId_12534_10	1.08977	1.00103	1.18638	0.0472905	1.090 (1.001 - 1.186) p=4.73e-02*	Visit 5	0.198141	1	CALCOCO2
		SeqId_12535_2	1.19039	1.10369	1.28389	6.26773e-06	1.190 (1.104 - 1.284) p=6.27e-06****	Visit 5	0.000235136	0.0305677	XRCC1
		SeqId_12536_46	1.04345	0.953656	1.1417	0.354235	1.043 (0.954 - 1.142) p=3.54e-01	Visit 5	0.625491	1	MTMR6
		SeqId_12537_88	0.996477	0.903929	1.0985	0.943432	0.996 (0.904 - 1.099) p=9.43e-01	Visit 5	0.973988	1	PURA
		SeqId_12538_19	1.10305	1.01671	1.19671	0.018344	1.103 (1.017 - 1.197) p=1.83e-02*	Visit 5	0.108572	1	RGS7
		SeqId_12540_25	0.945026	0.846287	1.05529	0.315262	0.945 (0.846 - 1.055) p=3.15e-01	Visit 5	0.590677	1	RHOG
		SeqId_12543_76	1.00141	0.906141	1.1067	0.977906	1.001 (0.906 - 1.107) p=9.78e-01	Visit 5	0.98824	1	ZNF560
		SeqId_12546_1	1.00293	0.910834	1.10434	0.952526	1.003 (0.911 - 1.104) p=9.53e-01	Visit 5	0.978332	1	SMTN
		SeqId_12548_75	0.996821	0.905963	1.09679	0.947945	0.997 (0.906 - 1.097) p=9.48e-01	Visit 5	0.97668	1	RRAGC
		SeqId_12549_33	0.916285	0.828949	1.01282	0.0871446	0.916 (0.829 - 1.013) p=8.71e-02	Visit 5	0.291099	1	HPGDS
		SeqId_12551_3	0.973828	0.884292	1.07243	0.589938	0.974 (0.884 - 1.072) p=5.90e-01	Visit 5	0.794228	1	ITCH
		SeqId_12553_5	0.977335	0.885737	1.07841	0.647956	0.977 (0.886 - 1.078) p=6.48e-01	Visit 5	0.827237	1	VRK1
		SeqId_12554_10	0.998868	0.90403	1.10365	0.982242	0.999 (0.904 - 1.104) p=9.82e-01	Visit 5	0.989723	1	RAD51L3
		SeqId_12556_7	0.988628	0.896551	1.09016	0.818648	0.989 (0.897 - 1.090) p=8.19e-01	Visit 5	0.918636	1	UBE2C
		SeqId_12557_18	0.906081	0.812388	1.01058	0.0765643	0.906 (0.812 - 1.011) p=7.66e-02	Visit 5	0.267673	1	NOVA1
		SeqId_12558_3	0.946191	0.860741	1.04013	0.252077	0.946 (0.861 - 1.040) p=2.52e-01	Visit 5	0.52878	1	UBASH3B
		SeqId_12560_9	0.945456	0.857134	1.04288	0.262328	0.945 (0.857 - 1.043) p=2.62e-01	Visit 5	0.538231	1	NT5C
		SeqId_12562_1	0.97137	0.875256	1.07804	0.584768	0.971 (0.875 - 1.078) p=5.85e-01	Visit 5	0.791319	1	PKN1
		SeqId_12563_2	0.90174	0.810382	1.0034	0.0577288	0.902 (0.810 - 1.003) p=5.77e-02	Visit 5	0.225415	1	TNFAIP8
		SeqId_12564_9	0.996958	0.900117	1.10422	0.953396	0.997 (0.900 - 1.104) p=9.53e-01	Visit 5	0.978475	1	NIP7
		SeqId_12568_14	0.954301	0.854622	1.06561	0.405957	0.954 (0.855 - 1.066) p=4.06e-01	Visit 5	0.668561	1	KEAP1
		SeqId_12569_25	0.890132	0.806897	0.981952	0.0201489	0.890 (0.807 - 0.982) p=2.01e-02*	Visit 5	0.116107	1	CCT5
		SeqId_12571_14	1.01267	0.917203	1.11808	0.803176	1.013 (0.917 - 1.118) p=8.03e-01	Visit 5	0.911375	1	ARL3
		SeqId_12572_236	0.869476	0.757483	0.998026	0.0468067	0.869 (0.757 - 0.998) p=4.68e-02*	Visit 5	0.197013	1	EFS
		SeqId_12573_80	0.894499	0.803897	0.995312	0.0407369	0.894 (0.804 - 0.995) p=4.07e-02*	Visit 5	0.181107	1	TRIM3
		SeqId_12574_36	1.03146	0.936113	1.13653	0.531334	1.031 (0.936 - 1.137) p=5.31e-01	Visit 5	0.759169	1	EDN2
		SeqId_12575_30	0.884998	0.800542	0.978364	0.0169672	0.885 (0.801 - 0.978) p=1.70e-02*	Visit 5	0.102159	1	MTHFD1
		SeqId_12576_21	0.959804	0.858014	1.07367	0.473225	0.960 (0.858 - 1.074) p=4.73e-01	Visit 5	0.719233	1	MAGEA3
		SeqId_12577_100	0.921843	0.822285	1.03345	0.162825	0.922 (0.822 - 1.033) p=1.63e-01	Visit 5	0.416194	1	FEN1
		SeqId_12578_13	0.995082	0.898028	1.10263	0.924986	0.995 (0.898 - 1.103) p=9.25e-01	Visit 5	0.965779	1	ARF3
		SeqId_12580_7	0.856231	0.765993	0.9571	0.00630196	0.856 (0.766 - 0.957) p=6.30e-03*	Visit 5	0.0535447	1	PSMB5
		SeqId_12581_39	1.0105	0.923729	1.10541	0.8197	1.010 (0.924 - 1.105) p=8.20e-01	Visit 5	0.918636	1	IMPA2
		SeqId_12583_77	0.985394	0.893061	1.08727	0.769442	0.985 (0.893 - 1.087) p=7.69e-01	Visit 5	0.894747	1	ARAF
		SeqId_12585_39	0.956532	0.857797	1.06663	0.423996	0.957 (0.858 - 1.067) p=4.24e-01	Visit 5	0.68358	1	ERCC1
		SeqId_12587_65	0.949444	0.859611	1.04867	0.30632	0.949 (0.860 - 1.049) p=3.06e-01	Visit 5	0.583108	1	ARL2
		SeqId_12591_27	0.945279	0.853982	1.04633	0.277503	0.945 (0.854 - 1.046) p=2.78e-01	Visit 5	0.552047	1	OPHN1
		SeqId_12593_33	1.00333	0.914648	1.10061	0.943901	1.003 (0.915 - 1.101) p=9.44e-01	Visit 5	0.974073	1	PDRG1
		SeqId_12594_5	0.957996	0.865168	1.06079	0.40926	0.958 (0.865 - 1.061) p=4.09e-01	Visit 5	0.67204	1	GCA
		SeqId_12595_11	0.985122	0.886112	1.0952	0.781503	0.985 (0.886 - 1.095) p=7.82e-01	Visit 5	0.902428	1	TMOD1
		SeqId_12597_68	0.872309	0.774758	0.982141	0.0239593	0.872 (0.775 - 0.982) p=2.40e-02*	Visit 5	0.13085	1	ATG5
		SeqId_12599_10	0.953195	0.865238	1.05009	0.331833	0.953 (0.865 - 1.050) p=3.32e-01	Visit 5	0.604941	1	FERMT3
		SeqId_12603_87	1.01094	0.917458	1.11394	0.826095	1.011 (0.917 - 1.114) p=8.26e-01	Visit 5	0.921309	1	PABPC4
		SeqId_12604_16	0.902849	0.799651	1.01936	0.098886	0.903 (0.800 - 1.019) p=9.89e-02	Visit 5	0.312644	1	SCMH1
		SeqId_12605_1	1.10967	1.01478	1.21342	0.022504	1.110 (1.015 - 1.213) p=2.25e-02*	Visit 5	0.125288	1	EXOSC3
		SeqId_12612_37	1.12884	1.02994	1.23724	0.00958257	1.129 (1.030 - 1.237) p=9.58e-03*	Visit 5	0.0709168	1	PSMB1
		SeqId_12616_45	0.899839	0.796379	1.01674	0.0903502	0.900 (0.796 - 1.017) p=9.04e-02	Visit 5	0.297087	1	NRBP1
		SeqId_12617_2	0.953164	0.865461	1.04975	0.330046	0.953 (0.865 - 1.050) p=3.30e-01	Visit 5	0.603538	1	STK24
		SeqId_12618_50	0.915129	0.816347	1.02586	0.128054	0.915 (0.816 - 1.026) p=1.28e-01	Visit 5	0.366403	1	AKR1C1
		SeqId_12619_14	1.15796	1.06477	1.25931	0.000612582	1.158 (1.065 - 1.259) p=6.13e-04**	Visit 5	0.00904048	1	PPM1A
		SeqId_12620_3	1.09191	1.00076	1.19135	0.0480263	1.092 (1.001 - 1.191) p=4.80e-02*	Visit 5	0.200535	1	2023-09-11
		SeqId_12621_55	0.927726	0.836987	1.0283	0.153144	0.928 (0.837 - 1.028) p=1.53e-01	Visit 5	0.400258	1	PPP2R1A
		SeqId_12622_96	1.07915	0.993927	1.17168	0.0695491	1.079 (0.994 - 1.172) p=6.95e-02	Visit 5	0.253092	1	ASH1L
		SeqId_12623_84	1.06564	0.978471	1.16057	0.144259	1.066 (0.978 - 1.161) p=1.44e-01	Visit 5	0.387756	1	JARID2
		SeqId_12625_138	0.934386	0.834686	1.046	0.238465	0.934 (0.835 - 1.046) p=2.38e-01	Visit 5	0.515707	1	KLHL7
		SeqId_12626_6	0.957627	0.863809	1.06163	0.410489	0.958 (0.864 - 1.062) p=4.10e-01	Visit 5	0.673379	1	SENP7
		SeqId_12627_97	1.03882	0.950046	1.13589	0.403357	1.039 (0.950 - 1.136) p=4.03e-01	Visit 5	0.666839	1	ATG7
		SeqId_12628_31	0.841545	0.771218	0.918285	0.000106825	0.842 (0.771 - 0.918) p=1.07e-04***	Visit 5	0.00238985	0.520987	LANCL2
		SeqId_12630_8	1.03205	0.935963	1.13799	0.526962	1.032 (0.936 - 1.138) p=5.27e-01	Visit 5	0.755711	1	ARFIP2
		SeqId_12632_14	0.743828	0.666829	0.829718	1.10803e-07	0.744 (0.667 - 0.830) p=1.11e-07*****	Visit 5	7.20513e-06	0.000540385	NAT1
		SeqId_12633_3	0.918535	0.824025	1.02388	0.125055	0.919 (0.824 - 1.024) p=1.25e-01	Visit 5	0.362349	1	PTPN9
		SeqId_12634_79	1.04546	0.957613	1.14136	0.320828	1.045 (0.958 - 1.141) p=3.21e-01	Visit 5	0.59385	1	BCAR3
		SeqId_12635_9	0.923941	0.825548	1.03406	0.168529	0.924 (0.826 - 1.034) p=1.69e-01	Visit 5	0.425643	1	TRDMT1
		SeqId_12636_113	1.03158	0.941923	1.12977	0.502709	1.032 (0.942 - 1.130) p=5.03e-01	Visit 5	0.738245	1	SMYD2
		SeqId_12637_7	0.980173	0.885788	1.08462	0.698271	0.980 (0.886 - 1.085) p=6.98e-01	Visit 5	0.857801	1	CRAT
		SeqId_12641_3	0.939031	0.851828	1.03516	0.205853	0.939 (0.852 - 1.035) p=2.06e-01	Visit 5	0.473113	1	INPP5B
		SeqId_12643_4	0.944109	0.85544	1.04197	0.25306	0.944 (0.855 - 1.042) p=2.53e-01	Visit 5	0.52942	1	ARRB1
		SeqId_12644_63	1.0161	0.924289	1.11703	0.740991	1.016 (0.924 - 1.117) p=7.41e-01	Visit 5	0.879702	1	ADSS
		SeqId_12646_2	0.848015	0.76057	0.945513	0.00298766	0.848 (0.761 - 0.946) p=2.99e-03**	Visit 5	0.0313201	1	RPE
		SeqId_12647_52	1.04689	0.955507	1.14701	0.325455	1.047 (0.956 - 1.147) p=3.25e-01	Visit 5	0.59896	1	SETD2
		SeqId_12650_43	0.955084	0.852644	1.06983	0.427256	0.955 (0.853 - 1.070) p=4.27e-01	Visit 5	0.685756	1	GNAI3
		SeqId_12651_21	1.10558	1.02236	1.19557	0.01194	1.106 (1.022 - 1.196) p=1.19e-02*	Visit 5	0.0819004	1	PDK2
		SeqId_12652_37	0.954064	0.864715	1.05265	0.348601	0.954 (0.865 - 1.053) p=3.49e-01	Visit 5	0.619849	1	AHCYL1
		SeqId_12653_13	0.95131	0.861847	1.05006	0.321883	0.951 (0.862 - 1.050) p=3.22e-01	Visit 5	0.594405	1	CSNK1G2
		SeqId_12655_30	0.985759	0.889753	1.09212	0.783806	0.986 (0.890 - 1.092) p=7.84e-01	Visit 5	0.903281	1	NAPB
		SeqId_12656_1	0.913644	0.829081	1.00683	0.0683713	0.914 (0.829 - 1.007) p=6.84e-02	Visit 5	0.251209	1	KLC1
		SeqId_12658_72	0.865491	0.764616	0.979674	0.0223278	0.865 (0.765 - 0.980) p=2.23e-02*	Visit 5	0.125052	1	PANK3
		SeqId_12659_13	0.932459	0.841288	1.03351	0.182828	0.932 (0.841 - 1.034) p=1.83e-01	Visit 5	0.443607	1	OLA1
		SeqId_12661_44	1.14955	1.07338	1.23112	6.77065e-05	1.150 (1.073 - 1.231) p=6.77e-05***	Visit 5	0.00164281	0.330205	GABARAPL1
		SeqId_12662_82	1.11104	1.01887	1.21154	0.0171731	1.111 (1.019 - 1.212) p=1.72e-02*	Visit 5	0.103017	1	ECH1
		SeqId_12663_1	1.13528	1.02943	1.25201	0.0110586	1.135 (1.029 - 1.252) p=1.11e-02*	Visit 5	0.0777132	1	TST
		SeqId_12664_19	0.946721	0.853316	1.05035	0.301575	0.947 (0.853 - 1.050) p=3.02e-01	Visit 5	0.577774	1	PTPN13
		SeqId_12665_16	0.889252	0.78857	1.00279	0.0555495	0.889 (0.789 - 1.003) p=5.55e-02	Visit 5	0.219893	1	ILF2
		SeqId_12667_2	1.03919	0.944481	1.1434	0.430428	1.039 (0.944 - 1.143) p=4.30e-01	Visit 5	0.68728	1	GDA
		SeqId_12668_7	0.89737	0.814	0.989279	0.029508	0.897 (0.814 - 0.989) p=2.95e-02*	Visit 5	0.148208	1	VPS4B
		SeqId_12669_30	0.875933	0.771945	0.993929	0.0399363	0.876 (0.772 - 0.994) p=3.99e-02*	Visit 5	0.179259	1	HECW1
		SeqId_12670_15	0.992481	0.899119	1.09554	0.880971	0.992 (0.899 - 1.096) p=8.81e-01	Visit 5	0.945677	1	RAD1
		SeqId_12671_35	0.832055	0.738005	0.93809	0.00266236	0.832 (0.738 - 0.938) p=2.66e-03**	Visit 5	0.0291362	1	SULT1B1
		SeqId_12675_14	0.875961	0.795359	0.964731	0.00716613	0.876 (0.795 - 0.965) p=7.17e-03*	Visit 5	0.0585414	1	DARS
		SeqId_12676_1	0.947534	0.855907	1.04897	0.298996	0.948 (0.856 - 1.049) p=2.99e-01	Visit 5	0.574549	1	PACSIN1
		SeqId_12677_164	1.01139	0.920442	1.11133	0.81375	1.011 (0.920 - 1.111) p=8.14e-01	Visit 5	0.915493	1	FLII
		SeqId_12678_66	1.03032	0.942936	1.1258	0.508881	1.030 (0.943 - 1.126) p=5.09e-01	Visit 5	0.743725	1	SNRPA
		SeqId_12681_63	0.957702	0.859173	1.06753	0.435251	0.958 (0.859 - 1.068) p=4.35e-01	Visit 5	0.691928	1	USP21
		SeqId_12682_5	1.04793	0.951187	1.1545	0.343491	1.048 (0.951 - 1.155) p=3.43e-01	Visit 5	0.615388	1	CCBL2
		SeqId_12683_156	1.00114	0.903012	1.10994	0.982664	1.001 (0.903 - 1.110) p=9.83e-01	Visit 5	0.989723	1	DPYSL5
		SeqId_12684_5	0.945895	0.843943	1.06016	0.339105	0.946 (0.844 - 1.060) p=3.39e-01	Visit 5	0.610264	1	SCIN
		SeqId_12685_57	0.989756	0.895807	1.09356	0.839646	0.990 (0.896 - 1.094) p=8.40e-01	Visit 5	0.928561	1	HOMER2
		SeqId_12686_15	0.917815	0.825522	1.02043	0.112736	0.918 (0.826 - 1.020) p=1.13e-01	Visit 5	0.340653	1	MPST
		SeqId_12687_2	1.09971	1.00014	1.20919	0.0496599	1.100 (1.000 - 1.209) p=4.97e-02*	Visit 5	0.204526	1	DECR1
		SeqId_12688_115	1.17775	1.08226	1.28167	0.000149341	1.178 (1.082 - 1.282) p=1.49e-04***	Visit 5	0.00312591	0.728336	RPS6KA6
		SeqId_12690_33	0.896978	0.792775	1.01488	0.0844213	0.897 (0.793 - 1.015) p=8.44e-02	Visit 5	0.284535	1	2023-09-10
		SeqId_12691_44	1.03239	0.936102	1.13859	0.52337	1.032 (0.936 - 1.139) p=5.23e-01	Visit 5	0.753609	1	SHMT2
		SeqId_12692_56	1.10105	1.01089	1.19925	0.0272149	1.101 (1.011 - 1.199) p=2.72e-02*	Visit 5	0.140303	1	DOT1L
		SeqId_12693_2	0.978284	0.883137	1.08368	0.674078	0.978 (0.883 - 1.084) p=6.74e-01	Visit 5	0.842194	1	SH3BGRL
		SeqId_12694_28	0.991591	0.901193	1.09106	0.862533	0.992 (0.901 - 1.091) p=8.63e-01	Visit 5	0.937921	1	DIMT1
		SeqId_12695_62	1.07429	0.982852	1.17423	0.114366	1.074 (0.983 - 1.174) p=1.14e-01	Visit 5	0.343662	1	KLHL12
		SeqId_12696_166	1.10167	1.00686	1.20539	0.0349465	1.102 (1.007 - 1.205) p=3.49e-02*	Visit 5	0.164484	1	PRMT3
		SeqId_12697_30	0.943419	0.854734	1.04131	0.247525	0.943 (0.855 - 1.041) p=2.48e-01	Visit 5	0.523949	1	PIP4K2A
		SeqId_12698_72	0.843121	0.736693	0.964925	0.0131908	0.843 (0.737 - 0.965) p=1.32e-02*	Visit 5	0.0871402	1	KPNA4
		SeqId_12699_28	0.91802	0.832527	1.01229	0.0863433	0.918 (0.833 - 1.012) p=8.63e-02	Visit 5	0.289214	1	CCT8
		SeqId_12700_9	0.965215	0.863619	1.07876	0.532678	0.965 (0.864 - 1.079) p=5.33e-01	Visit 5	0.759169	1	ACLY
		SeqId_12701_1	0.834541	0.752469	0.925566	0.000616125	0.835 (0.752 - 0.926) p=6.16e-04**	Visit 5	0.00905073	1	EIF1B
		SeqId_12702_13	0.943966	0.845342	1.0541	0.305726	0.944 (0.845 - 1.054) p=3.06e-01	Visit 5	0.582659	1	PELI2
		SeqId_12703_6	0.924026	0.838345	1.01846	0.111501	0.924 (0.838 - 1.018) p=1.12e-01	Visit 5	0.338387	1	NEK7
		SeqId_12704_26	0.924377	0.818231	1.04429	0.206396	0.924 (0.818 - 1.044) p=2.06e-01	Visit 5	0.473914	1	SH2D3C
		SeqId_12705_9	1.07524	0.985127	1.17359	0.104289	1.075 (0.985 - 1.174) p=1.04e-01	Visit 5	0.322726	1	HERC1
		SeqId_12706_2	1.03725	0.944638	1.13894	0.443424	1.037 (0.945 - 1.139) p=4.43e-01	Visit 5	0.699394	1	CDC42BPA
		SeqId_12707_26	0.890084	0.79902	0.991527	0.0344734	0.890 (0.799 - 0.992) p=3.45e-02*	Visit 5	0.163242	1	DPYSL3
		SeqId_12708_91	0.938504	0.847071	1.03981	0.224906	0.939 (0.847 - 1.040) p=2.25e-01	Visit 5	0.498023	1	L3MBTL2
		SeqId_12709_63	1.01887	0.925868	1.12121	0.70187	1.019 (0.926 - 1.121) p=7.02e-01	Visit 5	0.859031	1	H1FX
		SeqId_12711_19	1.04029	0.950295	1.13881	0.392211	1.040 (0.950 - 1.139) p=3.92e-01	Visit 5	0.657777	1	GJA8
		SeqId_12712_9	1.13332	1.05099	1.22211	0.00114488	1.133 (1.051 - 1.222) p=1.14e-03**	Visit 5	0.0150387	1	HMG20A
		SeqId_12713_365	0.916657	0.819124	1.0258	0.129486	0.917 (0.819 - 1.026) p=1.29e-01	Visit 5	0.369084	1	RGS19
		SeqId_12714_38	0.98135	0.889196	1.08306	0.708272	0.981 (0.889 - 1.083) p=7.08e-01	Visit 5	0.861466	1	AP1G2
		SeqId_12716_3	0.849707	0.756715	0.954127	0.00588665	0.850 (0.757 - 0.954) p=5.89e-03*	Visit 5	0.0509933	1	ZNF175
		SeqId_12717_65	0.994439	0.904931	1.0928	0.90774	0.994 (0.905 - 1.093) p=9.08e-01	Visit 5	0.95715	1	TOX3
		SeqId_12718_43	0.953918	0.863744	1.05351	0.351774	0.954 (0.864 - 1.054) p=3.52e-01	Visit 5	0.622723	1	PIN4
		SeqId_12720_71	1.02613	0.930363	1.13175	0.605876	1.026 (0.930 - 1.132) p=6.06e-01	Visit 5	0.803605	1	UBQLN4
		SeqId_12721_4	1.00017	0.911278	1.09774	0.997074	1.000 (0.911 - 1.098) p=9.97e-01	Visit 5	0.997688	1	TAX1BP1
		SeqId_12724_81	1.00116	0.906022	1.10629	0.981802	1.001 (0.906 - 1.106) p=9.82e-01	Visit 5	0.989717	1	CIRBP
		SeqId_12726_3	1.02334	0.932309	1.12326	0.627382	1.023 (0.932 - 1.123) p=6.27e-01	Visit 5	0.815048	1	RFXAP
		SeqId_12727_7	1.02875	0.93245	1.13499	0.571924	1.029 (0.932 - 1.135) p=5.72e-01	Visit 5	0.781128	1	PTGFRN
		SeqId_12729_12	0.938896	0.84757	1.04006	0.227191	0.939 (0.848 - 1.040) p=2.27e-01	Visit 5	0.50095	1	PSMG3
		SeqId_12730_3	0.925055	0.835088	1.02471	0.13562	0.925 (0.835 - 1.025) p=1.36e-01	Visit 5	0.376511	1	NDC80
		SeqId_12731_12	1.04867	0.961513	1.14373	0.283064	1.049 (0.962 - 1.144) p=2.83e-01	Visit 5	0.55823	1	PLEKHA7
		SeqId_12732_13	1.07749	0.984319	1.17949	0.10578	1.077 (0.984 - 1.179) p=1.06e-01	Visit 5	0.3261	1	MPP7
		SeqId_12734_112	0.999365	0.9101	1.09738	0.989377	0.999 (0.910 - 1.097) p=9.89e-01	Visit 5	0.993451	1	KIF22
		SeqId_12735_39	0.99076	0.894968	1.09681	0.857995	0.991 (0.895 - 1.097) p=8.58e-01	Visit 5	0.936535	1	CSDE1
		SeqId_12737_12	1.08043	0.987369	1.18225	0.0923099	1.080 (0.987 - 1.182) p=9.23e-02	Visit 5	0.302145	1	PLS1
		SeqId_12738_43	1.01428	0.914495	1.12495	0.788479	1.014 (0.914 - 1.125) p=7.88e-01	Visit 5	0.90406	1	NISCH
		SeqId_12740_55	0.946838	0.857896	1.045	0.277749	0.947 (0.858 - 1.045) p=2.78e-01	Visit 5	0.552047	1	FEV
		SeqId_12742_160	0.99438	0.903729	1.09412	0.908011	0.994 (0.904 - 1.094) p=9.08e-01	Visit 5	0.95715	1	TMEM8B
		SeqId_12743_18	0.999857	0.906336	1.10303	0.997722	1.000 (0.906 - 1.103) p=9.98e-01	Visit 5	0.998132	1	BAG5
		SeqId_12746_4	0.919395	0.815995	1.0359	0.167408	0.919 (0.816 - 1.036) p=1.67e-01	Visit 5	0.423609	1	CYTH4
		SeqId_12747_89	0.977264	0.883117	1.08145	0.656341	0.977 (0.883 - 1.081) p=6.56e-01	Visit 5	0.832504	1	RBM3
		SeqId_12748_6	0.920631	0.823598	1.0291	0.145596	0.921 (0.824 - 1.029) p=1.46e-01	Visit 5	0.389508	1	BRDT
		SeqId_12750_9	0.898403	0.799216	1.0099	0.0726667	0.898 (0.799 - 1.010) p=7.27e-02	Visit 5	0.261248	1	ITGB2
		SeqId_12751_26	1.00877	0.918227	1.10825	0.855564	1.009 (0.918 - 1.108) p=8.56e-01	Visit 5	0.935705	1	ZHX1
		SeqId_12753_6	1.04757	0.963397	1.13909	0.27686	1.048 (0.963 - 1.139) p=2.77e-01	Visit 5	0.552047	1	APBB2
		SeqId_12754_14	0.982926	0.892564	1.08244	0.726335	0.983 (0.893 - 1.082) p=7.26e-01	Visit 5	0.871651	1	CSDC2
		SeqId_12756_3	1.02922	0.943526	1.1227	0.516116	1.029 (0.944 - 1.123) p=5.16e-01	Visit 5	0.748468	1	BACH2
		SeqId_12758_47	1.07038	0.970415	1.18065	0.173946	1.070 (0.970 - 1.181) p=1.74e-01	Visit 5	0.433265	1	GRID2
		SeqId_12759_47	1.17669	1.0949	1.26459	9.58455e-06	1.177 (1.095 - 1.265) p=9.58e-06****	Visit 5	0.000335952	0.0467439	ILF3
		SeqId_12760_34	1.04681	0.955865	1.14642	0.32385	1.047 (0.956 - 1.146) p=3.24e-01	Visit 5	0.596913	1	ZNF774
		SeqId_12761_12	0.889585	0.789447	1.00242	0.0548303	0.890 (0.789 - 1.002) p=5.48e-02	Visit 5	0.217936	1	APBB2
		SeqId_12763_69	0.922911	0.829107	1.02733	0.142386	0.923 (0.829 - 1.027) p=1.42e-01	Visit 5	0.384789	1	ZNF334
		SeqId_12764_3	1.04151	0.955434	1.13534	0.355424	1.042 (0.955 - 1.135) p=3.55e-01	Visit 5	0.626455	1	ELMO1
		SeqId_12766_33	0.887822	0.785215	1.00384	0.0575857	0.888 (0.785 - 1.004) p=5.76e-02	Visit 5	0.225165	1	GPR142
		SeqId_12768_3	0.999232	0.906333	1.10165	0.987692	0.999 (0.906 - 1.102) p=9.88e-01	Visit 5	0.992372	1	PPP1R3B
		SeqId_12771_19	0.944498	0.848591	1.05124	0.295923	0.944 (0.849 - 1.051) p=2.96e-01	Visit 5	0.570892	1	ZNF180
		SeqId_12772_8	1.04043	0.945668	1.14468	0.415973	1.040 (0.946 - 1.145) p=4.16e-01	Visit 5	0.677363	1	NUP98
		SeqId_12774_12	0.956067	0.86112	1.06148	0.399849	0.956 (0.861 - 1.061) p=4.00e-01	Visit 5	0.663853	1	HCN1
		SeqId_12775_6	0.954655	0.864885	1.05374	0.357049	0.955 (0.865 - 1.054) p=3.57e-01	Visit 5	0.62843	1	HMGB3
		SeqId_12777_11	0.968986	0.878322	1.06901	0.529622	0.969 (0.878 - 1.069) p=5.30e-01	Visit 5	0.757691	1	SF1
		SeqId_12779_30	0.952253	0.854817	1.0608	0.37436	0.952 (0.855 - 1.061) p=3.74e-01	Visit 5	0.641948	1	PRDM4
		SeqId_12781_2	0.965886	0.876776	1.06405	0.482168	0.966 (0.877 - 1.064) p=4.82e-01	Visit 5	0.72408	1	TARBP2
		SeqId_12783_29	1.10323	1.02382	1.1888	0.00994531	1.103 (1.024 - 1.189) p=9.95e-03*	Visit 5	0.0729412	1	HNRNPM
		SeqId_12784_10	0.783347	0.67289	0.911937	0.00164014	0.783 (0.673 - 0.912) p=1.64e-03**	Visit 5	0.0198485	1	APBB3
		SeqId_12785_49	1.08089	0.987068	1.18364	0.0931497	1.081 (0.987 - 1.184) p=9.31e-02	Visit 5	0.303063	1	ZBTB33
		SeqId_12786_61	0.983779	0.891178	1.086	0.745754	0.984 (0.891 - 1.086) p=7.46e-01	Visit 5	0.881825	1	GPCPD1
		SeqId_12787_47	0.965959	0.875067	1.06629	0.492141	0.966 (0.875 - 1.066) p=4.92e-01	Visit 5	0.731314	1	ZNF134
		SeqId_12788_6	0.927467	0.831595	1.03439	0.176195	0.927 (0.832 - 1.034) p=1.76e-01	Visit 5	0.434173	1	CCDC101
		SeqId_12790_10	1.0614	0.97117	1.16002	0.188638	1.061 (0.971 - 1.160) p=1.89e-01	Visit 5	0.450313	1	CCDC51
		SeqId_12793_4	0.920024	0.823769	1.02753	0.139308	0.920 (0.824 - 1.028) p=1.39e-01	Visit 5	0.380194	1	PIWIL1
		SeqId_12794_6	1.04381	0.956054	1.13963	0.338575	1.044 (0.956 - 1.140) p=3.39e-01	Visit 5	0.609985	1	NLRP4
		SeqId_12795_2	0.821036	0.716189	0.941233	0.00467207	0.821 (0.716 - 0.941) p=4.67e-03**	Visit 5	0.0427498	1	ZNF566
		SeqId_12796_44	0.983664	0.889753	1.08749	0.747656	0.984 (0.890 - 1.087) p=7.48e-01	Visit 5	0.881825	1	NUDT3
		SeqId_12798_46	0.913971	0.812031	1.02871	0.135996	0.914 (0.812 - 1.029) p=1.36e-01	Visit 5	0.376513	1	SLC4A8
		SeqId_12799_65	0.949449	0.853679	1.05596	0.338967	0.949 (0.854 - 1.056) p=3.39e-01	Visit 5	0.61024	1	DNAJC27
		SeqId_12800_5	0.967693	0.870752	1.07543	0.542006	0.968 (0.871 - 1.075) p=5.42e-01	Visit 5	0.763405	1	TPPP2
		SeqId_12801_33	1.07201	0.982173	1.17006	0.119437	1.072 (0.982 - 1.170) p=1.19e-01	Visit 5	0.353026	1	IRF2
		SeqId_12803_9	0.919337	0.82299	1.02696	0.136506	0.919 (0.823 - 1.027) p=1.37e-01	Visit 5	0.376513	1	ZNF329
		SeqId_12804_5	1.03892	0.948232	1.13828	0.412609	1.039 (0.948 - 1.138) p=4.13e-01	Visit 5	0.674446	1	GMEB2
		SeqId_12807_89	1.02512	0.931496	1.12816	0.611613	1.025 (0.931 - 1.128) p=6.12e-01	Visit 5	0.806389	1	ARHGAP30
		SeqId_12808_103	1.03737	0.950375	1.13233	0.411637	1.037 (0.950 - 1.132) p=4.12e-01	Visit 5	0.673901	1	CARHSP1
		SeqId_12811_55	0.982251	0.887047	1.08767	0.730624	0.982 (0.887 - 1.088) p=7.31e-01	Visit 5	0.874711	1	ZNF415
		SeqId_12812_25	1.0117	0.910982	1.12356	0.827874	1.012 (0.911 - 1.124) p=8.28e-01	Visit 5	0.922024	1	ACYP2
		SeqId_12813_18	1.06287	0.981851	1.15057	0.131759	1.063 (0.982 - 1.151) p=1.32e-01	Visit 5	0.371438	1	EHBP1
		SeqId_12814_17	1.02378	0.937056	1.11852	0.602834	1.024 (0.937 - 1.119) p=6.03e-01	Visit 5	0.80197	1	RNPC3
		SeqId_12815_9	0.942054	0.850077	1.04398	0.254786	0.942 (0.850 - 1.044) p=2.55e-01	Visit 5	0.531576	1	IARS
		SeqId_12817_1	0.841305	0.74959	0.944242	0.00334462	0.841 (0.750 - 0.944) p=3.34e-03**	Visit 5	0.0340536	1	GEM
		SeqId_12818_159	0.872831	0.776559	0.981038	0.0225475	0.873 (0.777 - 0.981) p=2.25e-02*	Visit 5	0.125387	1	SLC14A2
		SeqId_12820_1	0.903262	0.808854	1.00869	0.0708632	0.903 (0.809 - 1.009) p=7.09e-02	Visit 5	0.256952	1	GRAP
		SeqId_12821_6	1.08693	1.00498	1.17555	0.03714	1.087 (1.005 - 1.176) p=3.71e-02*	Visit 5	0.17109	1	NLRP10
		SeqId_12822_34	0.986847	0.899215	1.08302	0.78021	0.987 (0.899 - 1.083) p=7.80e-01	Visit 5	0.901465	1	APBB1
		SeqId_12825_18	1.00039	0.912564	1.09667	0.993383	1.000 (0.913 - 1.097) p=9.93e-01	Visit 5	0.995833	1	APPL1
		SeqId_12826_5	1.02441	0.928164	1.13064	0.631848	1.024 (0.928 - 1.131) p=6.32e-01	Visit 5	0.817605	1	SLC5A5
		SeqId_12827_37	0.939613	0.84273	1.04763	0.261928	0.940 (0.843 - 1.048) p=2.62e-01	Visit 5	0.537638	1	RGS3
		SeqId_12830_4	0.95196	0.854925	1.06001	0.369437	0.952 (0.855 - 1.060) p=3.69e-01	Visit 5	0.638917	1	SAP18
		SeqId_12831_21	1.09977	1.00259	1.20636	0.0439197	1.100 (1.003 - 1.206) p=4.39e-02*	Visit 5	0.190566	1	TESC
		SeqId_12832_10	1.02651	0.939134	1.12202	0.564301	1.027 (0.939 - 1.122) p=5.64e-01	Visit 5	0.77543	1	ASH2L
		SeqId_12834_3	0.92044	0.820293	1.03281	0.158365	0.920 (0.820 - 1.033) p=1.58e-01	Visit 5	0.409083	1	KCNF1
		SeqId_12835_101	0.938815	0.840906	1.04812	0.261204	0.939 (0.841 - 1.048) p=2.61e-01	Visit 5	0.53728	1	PYDC1
		SeqId_12838_28	1.0131	0.921391	1.11393	0.788117	1.013 (0.921 - 1.114) p=7.88e-01	Visit 5	0.90406	1	DUSP15
		SeqId_12842_43	0.977815	0.879944	1.08657	0.676718	0.978 (0.880 - 1.087) p=6.77e-01	Visit 5	0.842423	1	STX10
		SeqId_12843_6	0.969766	0.877285	1.072	0.548256	0.970 (0.877 - 1.072) p=5.48e-01	Visit 5	0.764733	1	ZNF410
		SeqId_12844_10	0.918074	0.823114	1.02399	0.124927	0.918 (0.823 - 1.024) p=1.25e-01	Visit 5	0.362228	1	BAG4
		SeqId_12845_18	0.904318	0.818027	0.99971	0.0493422	0.904 (0.818 - 1.000) p=4.93e-02*	Visit 5	0.203589	1	SNX17
		SeqId_12846_3	0.98641	0.895803	1.08618	0.780745	0.986 (0.896 - 1.086) p=7.81e-01	Visit 5	0.901869	1	FBXL5
		SeqId_12847_27	0.913661	0.822447	1.01499	0.0924394	0.914 (0.822 - 1.015) p=9.24e-02	Visit 5	0.302163	1	RNGTT
		SeqId_12848_9	0.893989	0.793236	1.00754	0.0662334	0.894 (0.793 - 1.008) p=6.62e-02	Visit 5	0.246496	1	ARHGEF2
		SeqId_12849_25	0.957237	0.862991	1.06177	0.408542	0.957 (0.863 - 1.062) p=4.09e-01	Visit 5	0.671313	1	GSKIP
		SeqId_12851_5	1.07532	0.987756	1.17065	0.0938004	1.075 (0.988 - 1.171) p=9.38e-02	Visit 5	0.304773	1	POLM
		SeqId_12853_112	0.944651	0.855254	1.04339	0.261636	0.945 (0.855 - 1.043) p=2.62e-01	Visit 5	0.537638	1	TMOD2
		SeqId_12854_3	1.04472	0.953414	1.14476	0.348475	1.045 (0.953 - 1.145) p=3.48e-01	Visit 5	0.619849	1	TEAD3
		SeqId_12855_16	0.96063	0.878056	1.05097	0.381091	0.961 (0.878 - 1.051) p=3.81e-01	Visit 5	0.648072	1	CASS4
		SeqId_12856_14	1.07007	0.978788	1.16987	0.13657	1.070 (0.979 - 1.170) p=1.37e-01	Visit 5	0.376513	1	TMEM237
		SeqId_12859_33	1.00103	0.906525	1.10538	0.983838	1.001 (0.907 - 1.105) p=9.84e-01	Visit 5	0.989723	1	ECI2
		SeqId_12860_7	1.02941	0.946805	1.11921	0.497073	1.029 (0.947 - 1.119) p=4.97e-01	Visit 5	0.733724	1	ARPP21
		SeqId_12861_13	0.974124	0.882991	1.07466	0.600881	0.974 (0.883 - 1.075) p=6.01e-01	Visit 5	0.801925	1	TMOD3
		SeqId_12862_14	0.954707	0.859051	1.06101	0.389522	0.955 (0.859 - 1.061) p=3.90e-01	Visit 5	0.655719	1	NEDD9
		SeqId_12864_9	1.00432	0.911139	1.10702	0.930898	1.004 (0.911 - 1.107) p=9.31e-01	Visit 5	0.967396	1	NIPAL4
		SeqId_12867_40	0.918399	0.818172	1.0309	0.148808	0.918 (0.818 - 1.031) p=1.49e-01	Visit 5	0.39378	1	DYNLT3
		SeqId_12869_68	0.952222	0.863487	1.05007	0.32662	0.952 (0.863 - 1.050) p=3.27e-01	Visit 5	0.599746	1	DDX6
		SeqId_12871_10	0.861993	0.767423	0.968218	0.0122557	0.862 (0.767 - 0.968) p=1.23e-02*	Visit 5	0.0832328	1	TWF1
		SeqId_12872_35	1.08604	0.997417	1.18253	0.0573787	1.086 (0.997 - 1.183) p=5.74e-02	Visit 5	0.224587	1	CNGA2
		SeqId_12873_11	0.990319	0.907671	1.08049	0.826804	0.990 (0.908 - 1.080) p=8.27e-01	Visit 5	0.921463	1	SPN
		SeqId_12875_28	1.09715	1.01333	1.1879	0.0222283	1.097 (1.013 - 1.188) p=2.22e-02*	Visit 5	0.124893	1	UBTD2
		SeqId_12876_39	0.945697	0.851809	1.04993	0.295287	0.946 (0.852 - 1.050) p=2.95e-01	Visit 5	0.569892	1	SPEF1
		SeqId_12878_60	0.941359	0.844167	1.04974	0.277088	0.941 (0.844 - 1.050) p=2.77e-01	Visit 5	0.552047	1	OSBPL11
		SeqId_12879_5	0.945239	0.85229	1.04833	0.286266	0.945 (0.852 - 1.048) p=2.86e-01	Visit 5	0.560465	1	RBL1
		SeqId_12880_1	0.91804	0.818008	1.0303	0.146281	0.918 (0.818 - 1.030) p=1.46e-01	Visit 5	0.390698	1	SV2A
		SeqId_12881_17	1.11654	1.03623	1.20307	0.00379858	1.117 (1.036 - 1.203) p=3.80e-03**	Visit 5	0.0375774	1	RDH16
		SeqId_12882_7	0.987635	0.895865	1.08881	0.802554	0.988 (0.896 - 1.089) p=8.03e-01	Visit 5	0.911305	1	PARP11
		SeqId_12885_42	0.934255	0.837317	1.04242	0.223712	0.934 (0.837 - 1.042) p=2.24e-01	Visit 5	0.49638	1	NR1D2
		SeqId_12888_18	0.921512	0.829066	1.02427	0.129662	0.922 (0.829 - 1.024) p=1.30e-01	Visit 5	0.369235	1	SAP30
		SeqId_12891_1	0.882067	0.785862	0.99005	0.033198	0.882 (0.786 - 0.990) p=3.32e-02*	Visit 5	0.158968	1	MICALL2
		SeqId_12892_10	0.992351	0.897164	1.09764	0.881361	0.992 (0.897 - 1.098) p=8.81e-01	Visit 5	0.945701	1	SYTL1
		SeqId_12893_159	1.00977	0.914528	1.11492	0.847531	1.010 (0.915 - 1.115) p=8.48e-01	Visit 5	0.930738	1	IFI16
		SeqId_12894_3	0.915946	0.816442	1.02758	0.134567	0.916 (0.816 - 1.028) p=1.35e-01	Visit 5	0.375662	1	PAXIP1
		SeqId_12895_28	0.991239	0.901982	1.08933	0.854981	0.991 (0.902 - 1.089) p=8.55e-01	Visit 5	0.935364	1	DGKB
		SeqId_12904_180	0.98114	0.878693	1.09553	0.735066	0.981 (0.879 - 1.096) p=7.35e-01	Visit 5	0.876722	1	CUBN
		SeqId_12923_51	1.03192	0.942251	1.13012	0.498131	1.032 (0.942 - 1.130) p=4.98e-01	Visit 5	0.734184	1	KRT17
		SeqId_12925_105	0.924154	0.834965	1.02287	0.127695	0.924 (0.835 - 1.023) p=1.28e-01	Visit 5	0.366119	1	AXIN2
		SeqId_12931_16	0.989463	0.898332	1.08984	0.829858	0.989 (0.898 - 1.090) p=8.30e-01	Visit 5	0.922127	1	NR3C2
		SeqId_12933_17	0.962429	0.87265	1.06145	0.443401	0.962 (0.873 - 1.061) p=4.43e-01	Visit 5	0.699394	1	ENOX1
		SeqId_12934_1	0.85769	0.755865	0.973232	0.0172776	0.858 (0.756 - 0.973) p=1.73e-02*	Visit 5	0.103517	1	HERC5
		SeqId_12936_38	0.882505	0.773601	1.00674	0.0628848	0.883 (0.774 - 1.007) p=6.29e-02	Visit 5	0.237009	1	RLBP1
		SeqId_12939_1	0.894209	0.81476	0.981406	0.0185066	0.894 (0.815 - 0.981) p=1.85e-02*	Visit 5	0.109006	1	POLR1C
		SeqId_12940_35	0.891615	0.787915	1.00896	0.0689865	0.892 (0.788 - 1.009) p=6.90e-02	Visit 5	0.252251	1	ALDH3B1
		SeqId_12945_33	1.01143	0.912969	1.12051	0.827839	1.011 (0.913 - 1.121) p=8.28e-01	Visit 5	0.922024	1	RAB18
		SeqId_12954_71	1.0368	0.948531	1.13328	0.426018	1.037 (0.949 - 1.133) p=4.26e-01	Visit 5	0.684125	1	PPARA
		SeqId_12956_40	0.966863	0.876304	1.06678	0.50184	0.967 (0.876 - 1.067) p=5.02e-01	Visit 5	0.738081	1	KIAA1279
		SeqId_12957_62	0.874087	0.783871	0.974685	0.0154652	0.874 (0.784 - 0.975) p=1.55e-02*	Visit 5	0.0962036	1	UQCRB
		SeqId_12960_9	0.918606	0.8279	1.01925	0.109483	0.919 (0.828 - 1.019) p=1.09e-01	Visit 5	0.333508	1	GCK
		SeqId_12963_1	0.992902	0.899208	1.09636	0.88799	0.993 (0.899 - 1.096) p=8.88e-01	Visit 5	0.948514	1	GPR107
		SeqId_12968_2	0.924473	0.834557	1.02408	0.13252	0.924 (0.835 - 1.024) p=1.33e-01	Visit 5	0.372937	1	CSRP2
		SeqId_12970_35	1.01987	0.932107	1.11589	0.668299	1.020 (0.932 - 1.116) p=6.68e-01	Visit 5	0.839592	1	STAU2
		SeqId_12975_11	1.1579	1.05589	1.26976	0.00183398	1.158 (1.056 - 1.270) p=1.83e-03**	Visit 5	0.0216047	1	KRT20
		SeqId_12976_49	1.09209	1.00782	1.18339	0.0315405	1.092 (1.008 - 1.183) p=3.15e-02*	Visit 5	0.154596	1	SORBS3
		SeqId_12980_31	0.942741	0.849727	1.04594	0.265906	0.943 (0.850 - 1.046) p=2.66e-01	Visit 5	0.541724	1	RBM22
		SeqId_12987_12	1.16763	1.08769	1.25344	1.8432e-05	1.168 (1.088 - 1.253) p=1.84e-05****	Visit 5	0.00055149	0.0898929	SRSF7
		SeqId_12988_49	1.17667	1.09391	1.26568	1.22895e-05	1.177 (1.094 - 1.266) p=1.23e-05****	Visit 5	0.000407726	0.0599357	EWSR1
		SeqId_12990_39	1.01201	0.917356	1.11642	0.811711	1.012 (0.917 - 1.116) p=8.12e-01	Visit 5	0.914887	1	MAP3K3
		SeqId_12991_49	0.966717	0.871038	1.07291	0.5244	0.967 (0.871 - 1.073) p=5.24e-01	Visit 5	0.754147	1	CUL9
		SeqId_12993_21	0.984676	0.892127	1.08683	0.75911	0.985 (0.892 - 1.087) p=7.59e-01	Visit 5	0.888452	1	NPLOC4
		SeqId_13007_66	0.964451	0.876521	1.0612	0.458029	0.964 (0.877 - 1.061) p=4.58e-01	Visit 5	0.709891	1	LCN10
		SeqId_13013_41	0.844651	0.74529	0.957258	0.00819181	0.845 (0.745 - 0.957) p=8.19e-03*	Visit 5	0.0635316	1	PARK2
		SeqId_13025_4	0.888277	0.782587	1.00824	0.0668025	0.888 (0.783 - 1.008) p=6.68e-02	Visit 5	0.247446	1	FRS2
		SeqId_13027_20	1.02817	0.932323	1.13386	0.577972	1.028 (0.932 - 1.134) p=5.78e-01	Visit 5	0.785675	1	CBX7
		SeqId_13032_1	1.07577	0.989011	1.17013	0.0886806	1.076 (0.989 - 1.170) p=8.87e-02	Visit 5	0.293725	1	BECN1
		SeqId_13039_1	0.935123	0.835778	1.04628	0.24178	0.935 (0.836 - 1.046) p=2.42e-01	Visit 5	0.518996	1	PPP1R8
		SeqId_13041_47	0.967547	0.869686	1.07642	0.544248	0.968 (0.870 - 1.076) p=5.44e-01	Visit 5	0.763405	1	TRAF4
		SeqId_13042_7	1.03605	0.940065	1.14183	0.47526	1.036 (0.940 - 1.142) p=4.75e-01	Visit 5	0.720051	1	KCNA10
		SeqId_13043_157	0.995438	0.900346	1.10057	0.928879	0.995 (0.900 - 1.101) p=9.29e-01	Visit 5	0.967396	1	ATAD2
		SeqId_13044_5	0.972018	0.881708	1.07158	0.568382	0.972 (0.882 - 1.072) p=5.68e-01	Visit 5	0.778433	1	TSG101
		SeqId_13053_6	0.875724	0.767516	0.999188	0.0486057	0.876 (0.768 - 0.999) p=4.86e-02*	Visit 5	0.201671	1	SLC6A14
		SeqId_13055_53	0.977208	0.885815	1.07803	0.645365	0.977 (0.886 - 1.078) p=6.45e-01	Visit 5	0.825963	1	PSD
		SeqId_13056_18	0.972036	0.874726	1.08017	0.598186	0.972 (0.875 - 1.080) p=5.98e-01	Visit 5	0.800803	1	SLC6A16
		SeqId_13059_33	0.895077	0.802581	0.998232	0.0463973	0.895 (0.803 - 0.998) p=4.64e-02*	Visit 5	0.196512	1	RFK
		SeqId_13062_4	1.01162	0.917493	1.11541	0.816613	1.012 (0.917 - 1.115) p=8.17e-01	Visit 5	0.916985	1	GMFG
		SeqId_13066_42	0.90572	0.812885	1.00916	0.072691	0.906 (0.813 - 1.009) p=7.27e-02	Visit 5	0.261248	1	EDC4
		SeqId_13067_5	0.785	0.699696	0.880704	3.71878e-05	0.785 (0.700 - 0.881) p=3.72e-05****	Visit 5	0.000996511	0.181365	PRKG1
		SeqId_13073_14	0.90091	0.799771	1.01484	0.0858838	0.901 (0.800 - 1.015) p=8.59e-02	Visit 5	0.288071	1	ANP32A
		SeqId_13076_4	0.912096	0.815166	1.02055	0.108478	0.912 (0.815 - 1.021) p=1.08e-01	Visit 5	0.3319	1	FXR1
		SeqId_13078_3	0.886957	0.794225	0.990517	0.0332473	0.887 (0.794 - 0.991) p=3.32e-02*	Visit 5	0.158968	1	CETN2
		SeqId_13082_9	0.942598	0.854921	1.03927	0.23533	0.943 (0.855 - 1.039) p=2.35e-01	Visit 5	0.510881	1	UNC45A
		SeqId_13083_18	0.923205	0.837264	1.01797	0.10899	0.923 (0.837 - 1.018) p=1.09e-01	Visit 5	0.332631	1	VARS
		SeqId_13085_18	0.779965	0.662435	0.918347	0.0028623	0.780 (0.662 - 0.918) p=2.86e-03**	Visit 5	0.0303466	1	GLP1R
		SeqId_13088_397	1.0749	0.980699	1.17814	0.122719	1.075 (0.981 - 1.178) p=1.23e-01	Visit 5	0.358514	1	BTC
		SeqId_13089_6	0.834657	0.725978	0.959604	0.0111074	0.835 (0.726 - 0.960) p=1.11e-02*	Visit 5	0.0777201	1	HIF1A
		SeqId_13090_17	0.917393	0.823101	1.02249	0.119208	0.917 (0.823 - 1.022) p=1.19e-01	Visit 5	0.352763	1	S100A6
		SeqId_13093_6	1.17432	1.08637	1.2694	5.21781e-05	1.174 (1.086 - 1.269) p=5.22e-05***	Visit 5	0.00132934	0.254472	SECTM1
		SeqId_13094_75	1.09734	1.01377	1.1878	0.0215458	1.097 (1.014 - 1.188) p=2.15e-02*	Visit 5	0.122185	1	RSPO3
		SeqId_13095_51	1.28702	1.16379	1.4233	8.93953e-07	1.287 (1.164 - 1.423) p=8.94e-07*****	Visit 5	4.49465e-05	0.00435981	REG1A
		SeqId_13097_11	0.946159	0.846337	1.05775	0.330592	0.946 (0.846 - 1.058) p=3.31e-01	Visit 5	0.603856	1	BCL2L2
		SeqId_13098_93	1.26523	1.14788	1.39457	2.16833e-06	1.265 (1.148 - 1.395) p=2.17e-06*****	Visit 5	9.27627e-05	0.0105749	FIGF
		SeqId_13101_60	0.94351	0.84546	1.05293	0.298955	0.944 (0.845 - 1.053) p=2.99e-01	Visit 5	0.574549	1	SOST
		SeqId_13102_1	1.09327	0.988428	1.20924	0.0829742	1.093 (0.988 - 1.209) p=8.30e-02	Visit 5	0.281604	1	FAM3D
		SeqId_13103_125	0.934483	0.836312	1.04418	0.231466	0.934 (0.836 - 1.044) p=2.31e-01	Visit 5	0.504858	1	CSH1 CSH2
		SeqId_13104_32	1.06799	0.969596	1.17637	0.182246	1.068 (0.970 - 1.176) p=1.82e-01	Visit 5	0.442945	1	EFNB1
		SeqId_13105_7	0.929536	0.834269	1.03568	0.185351	0.930 (0.834 - 1.036) p=1.85e-01	Visit 5	0.4464	1	SNAP25
		SeqId_13107_9	1.02326	0.93219	1.12324	0.628696	1.023 (0.932 - 1.123) p=6.29e-01	Visit 5	0.815466	1	LYPD3
		SeqId_13109_82	0.914918	0.823524	1.01646	0.0977214	0.915 (0.824 - 1.016) p=9.77e-02	Visit 5	0.311279	1	NEGR1
		SeqId_13111_79	0.921344	0.817869	1.03791	0.177728	0.921 (0.818 - 1.038) p=1.78e-01	Visit 5	0.436885	1	BCL6
		SeqId_13112_179	1.31604	1.19194	1.45306	5.498e-08	1.316 (1.192 - 1.453) p=5.50e-08*****	Visit 5	3.9432e-06	0.000268137	FSTL1
		SeqId_13113_7	1.1018	1.00952	1.2025	0.0298285	1.102 (1.010 - 1.203) p=2.98e-02*	Visit 5	0.149204	1	SPP1
		SeqId_13114_50	1.11293	1.00669	1.23039	0.0366072	1.113 (1.007 - 1.230) p=3.66e-02*	Visit 5	0.169547	1	LUM
		SeqId_13116_25	0.97292	0.881242	1.07414	0.586659	0.973 (0.881 - 1.074) p=5.87e-01	Visit 5	0.791733	1	CD177
		SeqId_13118_5	1.20493	1.12198	1.29402	3.01921e-07	1.205 (1.122 - 1.294) p=3.02e-07*****	Visit 5	1.71217e-05	0.00147247	SMOC1
		SeqId_13119_26	0.892922	0.806598	0.988483	0.0290169	0.893 (0.807 - 0.988) p=2.90e-02*	Visit 5	0.147523	1	SERPINA10
		SeqId_13122_19	1.16292	1.04786	1.2906	0.00451853	1.163 (1.048 - 1.291) p=4.52e-03**	Visit 5	0.0422973	1	FLRT2
		SeqId_13123_3	1.11793	1.01159	1.23545	0.0288149	1.118 (1.012 - 1.235) p=2.88e-02*	Visit 5	0.146998	1	FLRT3
		SeqId_13124_20	1.00834	0.911757	1.11515	0.871598	1.008 (0.912 - 1.115) p=8.72e-01	Visit 5	0.942835	1	ISLR2
		SeqId_13125_45	0.901963	0.819863	0.992285	0.0340888	0.902 (0.820 - 0.992) p=3.41e-02*	Visit 5	0.16188	1	VTN
		SeqId_13126_52	1.348	1.23984	1.4656	2.60035e-12	1.348 (1.240 - 1.466) p=2.60e-12*****	Visit 5	7.45994e-10	1.26819e-08	DSC2
		SeqId_13129_40	1.05348	0.963712	1.15162	0.25157	1.053 (0.964 - 1.152) p=2.52e-01	Visit 5	0.528397	1	LDLR
		SeqId_13130_150	1.05273	0.958357	1.1564	0.283565	1.053 (0.958 - 1.156) p=2.84e-01	Visit 5	0.558765	1	HK2
		SeqId_13131_5	0.923558	0.834253	1.02242	0.125374	0.924 (0.834 - 1.022) p=1.25e-01	Visit 5	0.362663	1	HK1
		SeqId_13132_14	1.0197	0.920833	1.12918	0.707745	1.020 (0.921 - 1.129) p=7.08e-01	Visit 5	0.861196	1	SEMA5A
		SeqId_13133_73	1.2786	1.15769	1.41215	1.2423e-06	1.279 (1.158 - 1.412) p=1.24e-06*****	Visit 5	5.93988e-05	0.00605868	LTBP4
		SeqId_13228_75	1.10497	1.01864	1.19862	0.0161775	1.105 (1.019 - 1.199) p=1.62e-02*	Visit 5	0.0992426	1	MDM2
		SeqId_13229_20	1.02156	0.931069	1.12086	0.652122	1.022 (0.931 - 1.121) p=6.52e-01	Visit 5	0.829525	1	MDM4
		SeqId_13230_174	0.973796	0.885211	1.07125	0.585298	0.974 (0.885 - 1.071) p=5.85e-01	Visit 5	0.791377	1	IGHG2
		SeqId_13231_90	1.1418	1.04689	1.24531	0.00274454	1.142 (1.047 - 1.245) p=2.74e-03**	Visit 5	0.0295478	1	IGHG4
		SeqId_13236_25	0.864873	0.776223	0.963646	0.00851072	0.865 (0.776 - 0.964) p=8.51e-03*	Visit 5	0.065313	1	WNT3A
		SeqId_13240_170	0.865025	0.760484	0.983937	0.0273572	0.865 (0.760 - 0.984) p=2.74e-02*	Visit 5	0.140747	1	SHANK1
		SeqId_13242_134	0.964637	0.870621	1.0688	0.491359	0.965 (0.871 - 1.069) p=4.91e-01	Visit 5	0.730873	1	SHANK3
		SeqId_13268_45	0.948014	0.853066	1.05353	0.321447	0.948 (0.853 - 1.054) p=3.21e-01	Visit 5	0.594231	1	WNT5A
		SeqId_13374_4	0.940595	0.845369	1.04655	0.260775	0.941 (0.845 - 1.047) p=2.61e-01	Visit 5	0.53728	1	DEFB113
		SeqId_13375_48	1.03686	0.945992	1.13646	0.439195	1.037 (0.946 - 1.136) p=4.39e-01	Visit 5	0.696344	1	SYNGR3
		SeqId_13377_3	0.987518	0.888149	1.098	0.816443	0.988 (0.888 - 1.098) p=8.16e-01	Visit 5	0.916985	1	CYB561D1
		SeqId_13378_80	1.03287	0.946097	1.12759	0.470105	1.033 (0.946 - 1.128) p=4.70e-01	Visit 5	0.718186	1	C5orf63
		SeqId_13381_49	1.23851	1.10727	1.3853	0.000181832	1.239 (1.107 - 1.385) p=1.82e-04***	Visit 5	0.0036391	0.886793	B4GALT1
		SeqId_13384_110	0.911781	0.817551	1.01687	0.09704	0.912 (0.818 - 1.017) p=9.70e-02	Visit 5	0.309728	1	FH
		SeqId_13386_248	0.916333	0.827123	1.01517	0.0945333	0.916 (0.827 - 1.015) p=9.45e-02	Visit 5	0.305787	1	RNF34
		SeqId_13387_55	0.992011	0.901467	1.09165	0.869523	0.992 (0.901 - 1.092) p=8.70e-01	Visit 5	0.942027	1	EHF
		SeqId_13388_57	1.15003	1.03693	1.27547	0.00812997	1.150 (1.037 - 1.275) p=8.13e-03*	Visit 5	0.0632374	1	PCSK1
		SeqId_13392_13	0.699307	0.626772	0.780237	1.53867e-10	0.699 (0.627 - 0.780) p=1.54e-10*****	Visit 5	2.50136e-08	7.50409e-07	ATP1B1
		SeqId_13393_46	1.02807	0.936002	1.1292	0.563029	1.028 (0.936 - 1.129) p=5.63e-01	Visit 5	0.774752	1	DERL1
		SeqId_13397_88	1.00837	0.90644	1.12175	0.878217	1.008 (0.906 - 1.122) p=8.78e-01	Visit 5	0.945071	1	DEFB4A
		SeqId_13399_33	1.15128	1.06929	1.23956	0.000186103	1.151 (1.069 - 1.240) p=1.86e-04***	Visit 5	0.00366674	0.907623	RELL1
		SeqId_13403_5	1.05326	0.959021	1.15677	0.277891	1.053 (0.959 - 1.157) p=2.78e-01	Visit 5	0.552047	1	ETV5
		SeqId_13405_61	1.03351	0.938346	1.13832	0.503655	1.034 (0.938 - 1.138) p=5.04e-01	Visit 5	0.738966	1	SPINK2
		SeqId_13411_21	0.960241	0.872603	1.05668	0.406044	0.960 (0.873 - 1.057) p=4.06e-01	Visit 5	0.668561	1	RNF41
		SeqId_13412_5	0.997378	0.90139	1.10359	0.959436	0.997 (0.901 - 1.104) p=9.59e-01	Visit 5	0.980547	1	WFDC6
		SeqId_13416_8	1.02604	0.920016	1.14427	0.644171	1.026 (0.920 - 1.144) p=6.44e-01	Visit 5	0.825223	1	TMEM132D
		SeqId_13421_17	0.971931	0.877287	1.07679	0.585992	0.972 (0.877 - 1.077) p=5.86e-01	Visit 5	0.791657	1	TMEM167B
		SeqId_13422_66	1.10187	1.02059	1.18962	0.0130913	1.102 (1.021 - 1.190) p=1.31e-02*	Visit 5	0.0866699	1	ENOX2
		SeqId_13423_94	0.920226	0.818772	1.03425	0.163045	0.920 (0.819 - 1.034) p=1.63e-01	Visit 5	0.416539	1	FAM213A
		SeqId_13427_66	1.18631	1.07756	1.30603	0.000496307	1.186 (1.078 - 1.306) p=4.96e-04***	Visit 5	0.00765977	1	MAN1C1
		SeqId_13429_3	1.05836	0.969655	1.15518	0.204086	1.058 (0.970 - 1.155) p=2.04e-01	Visit 5	0.471399	1	WFDC10A
		SeqId_13430_50	0.960418	0.862435	1.06953	0.461972	0.960 (0.862 - 1.070) p=4.62e-01	Visit 5	0.712007	1	SLC14A1
		SeqId_13431_74	1.14349	1.05489	1.23955	0.00112055	1.143 (1.055 - 1.240) p=1.12e-03**	Visit 5	0.0147701	1	FAM159A
		SeqId_13434_172	1.08654	0.996808	1.18434	0.0591252	1.087 (0.997 - 1.184) p=5.91e-02	Visit 5	0.22867	1	PARVA
		SeqId_13435_31	0.952956	0.861209	1.05448	0.350845	0.953 (0.861 - 1.054) p=3.51e-01	Visit 5	0.621982	1	IL20RB
		SeqId_13436_54	1.12943	1.04003	1.22651	0.00381614	1.129 (1.040 - 1.227) p=3.82e-03**	Visit 5	0.0376748	1	MAZ
		SeqId_13438_115	0.957758	0.864982	1.06049	0.406394	0.958 (0.865 - 1.060) p=4.06e-01	Visit 5	0.668685	1	CHRD
		SeqId_13439_6	0.835582	0.732294	0.953437	0.00762497	0.836 (0.732 - 0.953) p=7.62e-03*	Visit 5	0.0606639	1	IQCF3
		SeqId_13441_30	0.99586	0.902901	1.09839	0.93387	0.996 (0.903 - 1.098) p=9.34e-01	Visit 5	0.968471	1	DIXDC1
		SeqId_13447_42	1.13848	1.06108	1.22152	0.000305744	1.138 (1.061 - 1.222) p=3.06e-04***	Visit 5	0.00548204	1	SPRN
		SeqId_13449_25	1.07882	0.99184	1.17342	0.0769086	1.079 (0.992 - 1.173) p=7.69e-02	Visit 5	0.268492	1	SF3B4
		SeqId_13450_49	1.02927	0.934931	1.13313	0.556391	1.029 (0.935 - 1.133) p=5.56e-01	Visit 5	0.770011	1	USP8
		SeqId_13451_2	1.00055	0.905728	1.10529	0.991441	1.001 (0.906 - 1.105) p=9.91e-01	Visit 5	0.994417	1	FNDC4
		SeqId_13452_113	0.966378	0.865431	1.0791	0.543474	0.966 (0.865 - 1.079) p=5.43e-01	Visit 5	0.763405	1	SMIM13
		SeqId_13453_2	1.11367	1.01583	1.22093	0.0217444	1.114 (1.016 - 1.221) p=2.17e-02*	Visit 5	0.123025	1	MRPL33
		SeqId_13457_33	1.10986	1.02132	1.20606	0.0139939	1.110 (1.021 - 1.206) p=1.40e-02*	Visit 5	0.0911195	1	ELF5
		SeqId_13459_30	0.993316	0.899488	1.09693	0.894615	0.993 (0.899 - 1.097) p=8.95e-01	Visit 5	0.952362	1	TOR4A
		SeqId_13460_4	0.901368	0.811709	1.00093	0.0520685	0.901 (0.812 - 1.001) p=5.21e-02	Visit 5	0.211263	1	CHAD
		SeqId_13463_1	1.51697	1.32071	1.7424	3.74418e-09	1.517 (1.321 - 1.742) p=3.74e-09*****	Visit 5	3.80424e-07	1.82604e-05	PXDN
		SeqId_13464_8	0.874335	0.770796	0.991783	0.0367742	0.874 (0.771 - 0.992) p=3.68e-02*	Visit 5	0.169894	1	NRAC
		SeqId_13465_5	0.995868	0.906984	1.09346	0.930819	0.996 (0.907 - 1.093) p=9.31e-01	Visit 5	0.967396	1	RCAN1
		SeqId_13468_5	0.94591	0.848411	1.05461	0.316387	0.946 (0.848 - 1.055) p=3.16e-01	Visit 5	0.590943	1	NEURL4
		SeqId_13470_43	0.902777	0.803569	1.01423	0.0850621	0.903 (0.804 - 1.014) p=8.51e-02	Visit 5	0.285708	1	PTH1R
		SeqId_13472_35	0.933994	0.844084	1.03348	0.186083	0.934 (0.844 - 1.033) p=1.86e-01	Visit 5	0.446948	1	HDHD2
		SeqId_13473_55	1.05011	0.963372	1.14467	0.26629	1.050 (0.963 - 1.145) p=2.66e-01	Visit 5	0.542028	1	ITPKA
		SeqId_13474_40	0.968852	0.87426	1.07368	0.546051	0.969 (0.874 - 1.074) p=5.46e-01	Visit 5	0.763405	1	GSTK1
		SeqId_13475_10	0.998919	0.905207	1.10233	0.982839	0.999 (0.905 - 1.102) p=9.83e-01	Visit 5	0.989723	1	UBE2D4
		SeqId_13476_16	1.09301	1.00676	1.18664	0.0339466	1.093 (1.007 - 1.187) p=3.39e-02*	Visit 5	0.16152	1	KIN
		SeqId_13477_65	0.995841	0.902639	1.09867	0.933749	0.996 (0.903 - 1.099) p=9.34e-01	Visit 5	0.968471	1	LTB4R
		SeqId_13479_8	0.947238	0.850534	1.05494	0.323853	0.947 (0.851 - 1.055) p=3.24e-01	Visit 5	0.596913	1	FAM171A2
		SeqId_13481_24	0.987328	0.892263	1.09252	0.804987	0.987 (0.892 - 1.093) p=8.05e-01	Visit 5	0.912133	1	TCEA2
		SeqId_13482_14	0.988912	0.895812	1.09169	0.82508	0.989 (0.896 - 1.092) p=8.25e-01	Visit 5	0.92077	1	CNOT1
		SeqId_13484_69	1.11138	1.02951	1.19976	0.0068326	1.111 (1.030 - 1.200) p=6.83e-03*	Visit 5	0.0563072	1	COL1A1
		SeqId_13485_20	0.864796	0.772869	0.967657	0.0112981	0.865 (0.773 - 0.968) p=1.13e-02*	Visit 5	0.0786502	1	TMEM87B
		SeqId_13487_24	1.0904	1.00214	1.18643	0.0444796	1.090 (1.002 - 1.186) p=4.45e-02*	Visit 5	0.192141	1	UNC93B1
		SeqId_13488_3	0.940516	0.852352	1.0378	0.222019	0.941 (0.852 - 1.038) p=2.22e-01	Visit 5	0.49385	1	ARFIP1
		SeqId_13490_1	0.887809	0.787652	1.0007	0.0513586	0.888 (0.788 - 1.001) p=5.14e-02	Visit 5	0.209078	1	MPP6
		SeqId_13491_40	0.947677	0.850919	1.05544	0.328058	0.948 (0.851 - 1.055) p=3.28e-01	Visit 5	0.601481	1	PDE6D
		SeqId_13492_44	1.13245	1.0453	1.22688	0.00233366	1.132 (1.045 - 1.227) p=2.33e-03**	Visit 5	0.0262847	1	HSPA9
		SeqId_13493_5	0.918622	0.818448	1.03106	0.149639	0.919 (0.818 - 1.031) p=1.50e-01	Visit 5	0.395123	1	GRID1
		SeqId_13494_6	0.935857	0.837907	1.04526	0.239891	0.936 (0.838 - 1.045) p=2.40e-01	Visit 5	0.517847	1	CERS5
		SeqId_13495_48	0.922816	0.830668	1.02519	0.134514	0.923 (0.831 - 1.025) p=1.35e-01	Visit 5	0.375662	1	HCAR2
		SeqId_13496_19	0.947703	0.856391	1.04875	0.298744	0.948 (0.856 - 1.049) p=2.99e-01	Visit 5	0.574517	1	HMGCS1
		SeqId_13497_34	0.991957	0.900395	1.09283	0.870172	0.992 (0.900 - 1.093) p=8.70e-01	Visit 5	0.942027	1	EIF3J
		SeqId_13498_1	1.00615	0.906465	1.11681	0.908258	1.006 (0.906 - 1.117) p=9.08e-01	Visit 5	0.95715	1	MIOX
		SeqId_13499_30	1.06627	0.964903	1.17829	0.208039	1.066 (0.965 - 1.178) p=2.08e-01	Visit 5	0.475531	1	F8
		SeqId_13501_10	0.873664	0.784086	0.973476	0.0144048	0.874 (0.784 - 0.973) p=1.44e-02*	Visit 5	0.0926807	1	SLC35G2
		SeqId_13502_2	1.04689	0.957705	1.14438	0.313118	1.047 (0.958 - 1.144) p=3.13e-01	Visit 5	0.58876	1	SLC26A11
		SeqId_13503_19	1.02512	0.927692	1.13278	0.626298	1.025 (0.928 - 1.133) p=6.26e-01	Visit 5	0.814636	1	ARL6IP5
		SeqId_13506_10	0.95306	0.868027	1.04642	0.313317	0.953 (0.868 - 1.046) p=3.13e-01	Visit 5	0.58876	1	DUS2
		SeqId_13507_51	0.906595	0.821473	1.00054	0.0512608	0.907 (0.821 - 1.001) p=5.13e-02	Visit 5	0.208855	1	TRADD
		SeqId_13509_5	0.927892	0.833766	1.03264	0.170265	0.928 (0.834 - 1.033) p=1.70e-01	Visit 5	0.428475	1	SCAMP5
		SeqId_13510_7	1.05762	0.965342	1.15871	0.229106	1.058 (0.965 - 1.159) p=2.29e-01	Visit 5	0.503083	1	ATP2A3
		SeqId_13511_29	0.971325	0.876214	1.07676	0.580019	0.971 (0.876 - 1.077) p=5.80e-01	Visit 5	0.786858	1	SATB1
		SeqId_13512_28	0.837846	0.736686	0.952898	0.00704149	0.838 (0.737 - 0.953) p=7.04e-03*	Visit 5	0.0577166	1	HNRNPR
		SeqId_13513_174	0.961465	0.865362	1.06824	0.46455	0.961 (0.865 - 1.068) p=4.65e-01	Visit 5	0.713354	1	PIAS3
		SeqId_13514_121	0.889446	0.797753	0.991678	0.0348149	0.889 (0.798 - 0.992) p=3.48e-02*	Visit 5	0.164086	1	RAB35
		SeqId_13515_8	0.978784	0.88345	1.08441	0.681706	0.979 (0.883 - 1.084) p=6.82e-01	Visit 5	0.84619	1	RPRD1A
		SeqId_13516_46	0.962378	0.869406	1.06529	0.459437	0.962 (0.869 - 1.065) p=4.59e-01	Visit 5	0.710405	1	EMC4
		SeqId_13517_3	0.927068	0.8283	1.03761	0.187653	0.927 (0.828 - 1.038) p=1.88e-01	Visit 5	0.44927	1	PTCHD3
		SeqId_13518_5	0.959237	0.861811	1.06768	0.446304	0.959 (0.862 - 1.068) p=4.46e-01	Visit 5	0.70178	1	ASAP2
		SeqId_13519_112	1.08116	0.989641	1.18114	0.0837715	1.081 (0.990 - 1.181) p=8.38e-02	Visit 5	0.283128	1	ARHGEF25
		SeqId_13522_20	1.04594	0.956245	1.14405	0.326147	1.046 (0.956 - 1.144) p=3.26e-01	Visit 5	0.599325	1	VSNL1
		SeqId_13524_25	1.15325	1.0504	1.26617	0.00277536	1.153 (1.050 - 1.266) p=2.78e-03**	Visit 5	0.0297482	1	HS6ST2
		SeqId_13525_17	0.945358	0.852315	1.04856	0.287783	0.945 (0.852 - 1.049) p=2.88e-01	Visit 5	0.56277	1	KCNG4
		SeqId_13526_5	1.06109	0.967614	1.16359	0.207576	1.061 (0.968 - 1.164) p=2.08e-01	Visit 5	0.475073	1	SSB
		SeqId_13529_39	0.764452	0.662887	0.881578	0.00022171	0.764 (0.663 - 0.882) p=2.22e-04***	Visit 5	0.00427382	1	NAP1L2
		SeqId_13530_5	1.12032	1.0375	1.20975	0.00373808	1.120 (1.037 - 1.210) p=3.74e-03**	Visit 5	0.0372457	1	UTS2R
		SeqId_13532_25	1.00791	0.912814	1.11291	0.876208	1.008 (0.913 - 1.113) p=8.76e-01	Visit 5	0.943951	1	CNEP1R1
		SeqId_13534_20	0.998656	0.902251	1.10536	0.979292	0.999 (0.902 - 1.105) p=9.79e-01	Visit 5	0.989026	1	MYOM2
		SeqId_13535_2	0.9991	0.908326	1.09895	0.985221	0.999 (0.908 - 1.099) p=9.85e-01	Visit 5	0.990194	1	COL4A3BP
		SeqId_13536_56	1.02282	0.936862	1.11666	0.614458	1.023 (0.937 - 1.117) p=6.14e-01	Visit 5	0.80861	1	POLI
		SeqId_13539_131	0.864571	0.781666	0.956269	0.00466396	0.865 (0.782 - 0.956) p=4.66e-03**	Visit 5	0.0427498	1	KCNN1
		SeqId_13540_1	0.949985	0.855873	1.05445	0.335072	0.950 (0.856 - 1.054) p=3.35e-01	Visit 5	0.607489	1	GPR26
		SeqId_13541_1	0.933608	0.824499	1.05716	0.278631	0.934 (0.824 - 1.057) p=2.79e-01	Visit 5	0.552842	1	MYCT1
		SeqId_13544_9	0.956111	0.868596	1.05244	0.359488	0.956 (0.869 - 1.052) p=3.59e-01	Visit 5	0.629175	1	HMHA1
		SeqId_13545_97	1.03745	0.943252	1.14106	0.449014	1.037 (0.943 - 1.141) p=4.49e-01	Visit 5	0.702294	1	EIF1AD
		SeqId_13547_5	1.06717	0.976291	1.16651	0.152265	1.067 (0.976 - 1.167) p=1.52e-01	Visit 5	0.398817	1	HTR7
		SeqId_13548_53	1.01561	0.925209	1.11484	0.744691	1.016 (0.925 - 1.115) p=7.45e-01	Visit 5	0.881519	1	PPAPDC1A
		SeqId_13549_15	1.00414	0.913962	1.10321	0.931467	1.004 (0.914 - 1.103) p=9.31e-01	Visit 5	0.967575	1	ADAM29
		SeqId_13552_7	1.0649	0.96926	1.16998	0.190311	1.065 (0.969 - 1.170) p=1.90e-01	Visit 5	0.452755	1	SWAP70
		SeqId_13553_4	0.968654	0.876052	1.07104	0.534465	0.969 (0.876 - 1.071) p=5.34e-01	Visit 5	0.760825	1	DCUN1D3
		SeqId_13554_78	0.966031	0.868858	1.07407	0.522884	0.966 (0.869 - 1.074) p=5.23e-01	Visit 5	0.753132	1	REPIN1
		SeqId_13556_28	0.96699	0.866028	1.07972	0.550754	0.967 (0.866 - 1.080) p=5.51e-01	Visit 5	0.766779	1	HTR2A
		SeqId_13557_3	0.943504	0.848852	1.04871	0.28096	0.944 (0.849 - 1.049) p=2.81e-01	Visit 5	0.556	1	PVRL3
		SeqId_13561_5	1.00599	0.90741	1.11528	0.909649	1.006 (0.907 - 1.115) p=9.10e-01	Visit 5	0.95766	1	HTR6
		SeqId_13563_259	1.06218	0.982774	1.14801	0.128094	1.062 (0.983 - 1.148) p=1.28e-01	Visit 5	0.366403	1	ACBD7
		SeqId_13565_2	1.12587	1.01547	1.24827	0.0243569	1.126 (1.015 - 1.248) p=2.44e-02*	Visit 5	0.131841	1	RBL2
		SeqId_13566_2	1.02549	0.932054	1.12829	0.605614	1.025 (0.932 - 1.128) p=6.06e-01	Visit 5	0.803605	1	SSU72
		SeqId_13567_1	1.02866	0.936242	1.13021	0.556275	1.029 (0.936 - 1.130) p=5.56e-01	Visit 5	0.770011	1	DPYSL2
		SeqId_13568_30	0.852636	0.743051	0.978382	0.0231262	0.853 (0.743 - 0.978) p=2.31e-02*	Visit 5	0.127442	1	PSMD4
		SeqId_13570_43	1.00925	0.914313	1.11405	0.855003	1.009 (0.914 - 1.114) p=8.55e-01	Visit 5	0.935364	1	HDLBP
		SeqId_13572_43	1.00216	0.909725	1.10398	0.96521	1.002 (0.910 - 1.104) p=9.65e-01	Visit 5	0.983768	1	PSMD11
		SeqId_13573_5	0.976249	0.880765	1.08208	0.647142	0.976 (0.881 - 1.082) p=6.47e-01	Visit 5	0.82693	1	ARPC3
		SeqId_13574_50	1.04054	0.949052	1.14085	0.397364	1.041 (0.949 - 1.141) p=3.97e-01	Visit 5	0.662544	1	RND1
		SeqId_13575_40	0.964864	0.879019	1.05909	0.451843	0.965 (0.879 - 1.059) p=4.52e-01	Visit 5	0.705165	1	DVL2
		SeqId_13577_25	0.941357	0.840264	1.05461	0.297127	0.941 (0.840 - 1.055) p=2.97e-01	Visit 5	0.572989	1	U2AF2
		SeqId_13578_98	0.906834	0.811793	1.013	0.083405	0.907 (0.812 - 1.013) p=8.34e-02	Visit 5	0.28228	1	ABLIM3
		SeqId_13580_2	0.968622	0.875163	1.07206	0.537997	0.969 (0.875 - 1.072) p=5.38e-01	Visit 5	0.762958	1	UAP1
		SeqId_13583_19	1.19758	1.10967	1.29246	3.56419e-06	1.198 (1.110 - 1.292) p=3.56e-06*****	Visit 5	0.000144855	0.0173826	APAF1
		SeqId_13587_10	1.10922	1.02256	1.20324	0.012513	1.109 (1.023 - 1.203) p=1.25e-02*	Visit 5	0.0841739	1	RACGAP1
		SeqId_13588_11	1.01042	0.91675	1.11366	0.834561	1.010 (0.917 - 1.114) p=8.35e-01	Visit 5	0.924825	1	ANXA9
		SeqId_13589_10	1.11008	1.02293	1.20465	0.0122995	1.110 (1.023 - 1.205) p=1.23e-02*	Visit 5	0.0833117	1	APBB3
		SeqId_13590_1	0.982435	0.886324	1.08897	0.735832	0.982 (0.886 - 1.089) p=7.36e-01	Visit 5	0.877359	1	REXO2
		SeqId_13591_31	1.10295	1.02159	1.1908	0.0122045	1.103 (1.022 - 1.191) p=1.22e-02*	Visit 5	0.0830145	1	PRIM1
		SeqId_13594_158	1.0071	0.912434	1.11158	0.888316	1.007 (0.912 - 1.112) p=8.88e-01	Visit 5	0.948514	1	GGA1
		SeqId_13595_20	0.901109	0.802215	1.01219	0.079155	0.901 (0.802 - 1.012) p=7.92e-02	Visit 5	0.273429	1	THTPA
		SeqId_13596_3	0.958341	0.856877	1.07182	0.456119	0.958 (0.857 - 1.072) p=4.56e-01	Visit 5	0.708212	1	RAB27B
		SeqId_13597_20	1.17052	1.08427	1.26362	5.53744e-05	1.171 (1.084 - 1.264) p=5.54e-05***	Visit 5	0.00137954	0.270061	RAB31
		SeqId_13599_15	0.934173	0.844871	1.03292	0.184096	0.934 (0.845 - 1.033) p=1.84e-01	Visit 5	0.444853	1	RABEPK
		SeqId_13602_6	1.08614	0.998604	1.18135	0.0539331	1.086 (0.999 - 1.181) p=5.39e-02	Visit 5	0.215776	1	NHP2L1
		SeqId_13603_7	1.05273	0.966509	1.14663	0.238555	1.053 (0.967 - 1.147) p=2.39e-01	Visit 5	0.515707	1	RFESD
		SeqId_13604_27	0.921483	0.828593	1.02479	0.131468	0.921 (0.829 - 1.025) p=1.31e-01	Visit 5	0.371261	1	NEURL1
		SeqId_13605_16	1.11089	1.02887	1.19944	0.00720315	1.111 (1.029 - 1.199) p=7.20e-03*	Visit 5	0.0587454	1	ANXA10
		SeqId_13609_11	1.0593	0.972131	1.15428	0.188566	1.059 (0.972 - 1.154) p=1.89e-01	Visit 5	0.450313	1	GTF2I
		SeqId_13610_9	0.869303	0.77132	0.979732	0.021701	0.869 (0.771 - 0.980) p=2.17e-02*	Visit 5	0.122922	1	MAGEA10
		SeqId_13612_7	0.924381	0.829462	1.03016	0.154909	0.924 (0.829 - 1.030) p=1.55e-01	Visit 5	0.403145	1	CYTIP
		SeqId_13613_23	1.07311	0.983021	1.17146	0.114748	1.073 (0.983 - 1.171) p=1.15e-01	Visit 5	0.344175	1	AK5
		SeqId_13614_6	1.00852	0.910986	1.11651	0.870076	1.009 (0.911 - 1.117) p=8.70e-01	Visit 5	0.942027	1	CREBBP
		SeqId_13615_60	0.972681	0.881943	1.07275	0.579326	0.973 (0.882 - 1.073) p=5.79e-01	Visit 5	0.786355	1	NCK2
		SeqId_13618_15	0.948003	0.845989	1.06232	0.357971	0.948 (0.846 - 1.062) p=3.58e-01	Visit 5	0.62843	1	MAD1L1
		SeqId_13620_10	1.03379	0.940109	1.1368	0.492952	1.034 (0.940 - 1.137) p=4.93e-01	Visit 5	0.731915	1	ASNA1
		SeqId_13621_31	1.09944	0.998864	1.21014	0.052777	1.099 (0.999 - 1.210) p=5.28e-02	Visit 5	0.212546	1	AP2A2
		SeqId_13622_16	0.977237	0.885139	1.07892	0.648444	0.977 (0.885 - 1.079) p=6.48e-01	Visit 5	0.827436	1	PPP2R5A
		SeqId_13623_4	1.03021	0.935415	1.13461	0.545621	1.030 (0.935 - 1.135) p=5.46e-01	Visit 5	0.763405	1	MLL2
		SeqId_13624_17	0.921703	0.825874	1.02865	0.145497	0.922 (0.826 - 1.029) p=1.45e-01	Visit 5	0.389456	1	NADK
		SeqId_13625_19	1.00648	0.916458	1.10536	0.892449	1.006 (0.916 - 1.105) p=8.92e-01	Visit 5	0.951152	1	SSB
		SeqId_13628_58	0.865784	0.762332	0.983275	0.0264362	0.866 (0.762 - 0.983) p=2.64e-02*	Visit 5	0.137745	1	GRB14
		SeqId_13629_25	0.89582	0.80413	0.997965	0.045832	0.896 (0.804 - 0.998) p=4.58e-02*	Visit 5	0.19524	1	ATG4B
		SeqId_13631_1	1.01952	0.924792	1.12395	0.697612	1.020 (0.925 - 1.124) p=6.98e-01	Visit 5	0.857422	1	RBBP5
		SeqId_13632_10	0.965901	0.871021	1.07112	0.510754	0.966 (0.871 - 1.071) p=5.11e-01	Visit 5	0.744943	1	ZYX
		SeqId_13634_209	0.93019	0.835792	1.03525	0.185016	0.930 (0.836 - 1.035) p=1.85e-01	Visit 5	0.446032	1	PIR
		SeqId_13636_20	0.972443	0.882648	1.07137	0.571872	0.972 (0.883 - 1.071) p=5.72e-01	Visit 5	0.781128	1	NAP1L1
		SeqId_13639_101	0.955276	0.863856	1.05637	0.372663	0.955 (0.864 - 1.056) p=3.73e-01	Visit 5	0.641278	1	USO1
		SeqId_13642_90	1.07912	0.991916	1.17399	0.0765348	1.079 (0.992 - 1.174) p=7.65e-02	Visit 5	0.267673	1	IFIT3
		SeqId_13644_30	0.935713	0.84775	1.0328	0.187114	0.936 (0.848 - 1.033) p=1.87e-01	Visit 5	0.448651	1	HGS
		SeqId_13645_14	0.931185	0.835092	1.03834	0.199497	0.931 (0.835 - 1.038) p=1.99e-01	Visit 5	0.465179	1	DHX38
		SeqId_13650_11	0.968189	0.872113	1.07485	0.544322	0.968 (0.872 - 1.075) p=5.44e-01	Visit 5	0.763405	1	KCNIP1
		SeqId_13651_54	1.03188	0.939293	1.1336	0.512894	1.032 (0.939 - 1.134) p=5.13e-01	Visit 5	0.745791	1	ZFP91
		SeqId_13652_2	1.04471	0.95153	1.14702	0.358808	1.045 (0.952 - 1.147) p=3.59e-01	Visit 5	0.629011	1	TOM1L1
		SeqId_13653_335	0.980518	0.885636	1.08557	0.704779	0.981 (0.886 - 1.086) p=7.05e-01	Visit 5	0.860178	1	MACROD1
		SeqId_13654_1	0.944012	0.856156	1.04088	0.247678	0.944 (0.856 - 1.041) p=2.48e-01	Visit 5	0.524046	1	ROCK2
		SeqId_13655_34	1.08713	0.999198	1.1828	0.0522185	1.087 (0.999 - 1.183) p=5.22e-02	Visit 5	0.211349	1	NCL
		SeqId_13657_2	0.94574	0.855116	1.04597	0.277712	0.946 (0.855 - 1.046) p=2.78e-01	Visit 5	0.552047	1	PNKP
		SeqId_13658_31	0.944139	0.843536	1.05674	0.317342	0.944 (0.844 - 1.057) p=3.17e-01	Visit 5	0.590943	1	PDGFC
		SeqId_13659_36	0.951832	0.86118	1.05203	0.333664	0.952 (0.861 - 1.052) p=3.34e-01	Visit 5	0.606288	1	ATP13A1
		SeqId_13665_35	0.949515	0.861246	1.04683	0.298056	0.950 (0.861 - 1.047) p=2.98e-01	Visit 5	0.57398	1	PPP2R3A
		SeqId_13666_222	0.952814	0.856061	1.0605	0.376292	0.953 (0.856 - 1.061) p=3.76e-01	Visit 5	0.642794	1	CA10
		SeqId_13669_6	0.927757	0.832313	1.03415	0.175803	0.928 (0.832 - 1.034) p=1.76e-01	Visit 5	0.433903	1	FGFR3
		SeqId_13671_40	1.0389	0.941706	1.14613	0.446365	1.039 (0.942 - 1.146) p=4.46e-01	Visit 5	0.70178	1	ELANE
		SeqId_13672_3	0.979444	0.88475	1.08427	0.688893	0.979 (0.885 - 1.084) p=6.89e-01	Visit 5	0.851574	1	HSPA6
		SeqId_13673_21	0.975909	0.883675	1.07777	0.630212	0.976 (0.884 - 1.078) p=6.30e-01	Visit 5	0.81678	1	CCT7
		SeqId_13676_46	1.11637	1.004	1.24132	0.041978	1.116 (1.004 - 1.241) p=4.20e-02*	Visit 5	0.185106	1	INHBB
		SeqId_13680_3	1.03569	0.943609	1.13675	0.460445	1.036 (0.944 - 1.137) p=4.60e-01	Visit 5	0.710405	1	NAB2
		SeqId_13681_173	0.967317	0.871846	1.07324	0.530824	0.967 (0.872 - 1.073) p=5.31e-01	Visit 5	0.758964	1	CSNK2A2
		SeqId_13682_47	1.08719	0.983246	1.20212	0.103009	1.087 (0.983 - 1.202) p=1.03e-01	Visit 5	0.320336	1	CSF1R
		SeqId_13683_18	0.974599	0.882754	1.076	0.61042	0.975 (0.883 - 1.076) p=6.10e-01	Visit 5	0.806208	1	CLCNKB
		SeqId_13686_2	1.00299	0.908617	1.10717	0.952752	1.003 (0.909 - 1.107) p=9.53e-01	Visit 5	0.978332	1	IL5RA
		SeqId_13688_2	0.945462	0.849659	1.05207	0.303569	0.945 (0.850 - 1.052) p=3.04e-01	Visit 5	0.580364	1	CAPSL
		SeqId_13689_2	1.01459	0.921516	1.11706	0.767995	1.015 (0.922 - 1.117) p=7.68e-01	Visit 5	0.894131	1	ODC1
		SeqId_13691_10	0.943208	0.85005	1.04657	0.270466	0.943 (0.850 - 1.047) p=2.70e-01	Visit 5	0.545743	1	SLC5A8
		SeqId_13692_154	0.981659	0.880368	1.0946	0.739015	0.982 (0.880 - 1.095) p=7.39e-01	Visit 5	0.878853	1	WISP1
		SeqId_13694_24	0.910415	0.813268	1.01917	0.103057	0.910 (0.813 - 1.019) p=1.03e-01	Visit 5	0.320336	1	CRLF2
		SeqId_13697_51	0.924523	0.83589	1.02255	0.126955	0.925 (0.836 - 1.023) p=1.27e-01	Visit 5	0.364975	1	GPD1
		SeqId_13698_28	1.08021	0.993845	1.17408	0.0695614	1.080 (0.994 - 1.174) p=6.96e-02	Visit 5	0.253092	1	KIAA0319L
		SeqId_13700_10	1.04244	0.950011	1.14386	0.380264	1.042 (0.950 - 1.144) p=3.80e-01	Visit 5	0.647311	1	ANXA2
		SeqId_13704_5	0.873834	0.775446	0.984705	0.0269075	0.874 (0.775 - 0.985) p=2.69e-02*	Visit 5	0.139394	1	HMGCS2
		SeqId_13711_10	0.938959	0.847879	1.03982	0.226338	0.939 (0.848 - 1.040) p=2.26e-01	Visit 5	0.499705	1	CLTC
		SeqId_13713_164	0.924759	0.829211	1.03132	0.159783	0.925 (0.829 - 1.031) p=1.60e-01	Visit 5	0.41122	1	SEC22A
		SeqId_13717_15	0.814729	0.75338	0.881074	2.89988e-07	0.815 (0.753 - 0.881) p=2.90e-07*****	Visit 5	1.66385e-05	0.00141427	FCN2
		SeqId_13719_19	0.910365	0.823595	1.00628	0.0661304	0.910 (0.824 - 1.006) p=6.61e-02	Visit 5	0.246496	1	PAK4
		SeqId_13720_95	1.0063	0.911001	1.11156	0.901567	1.006 (0.911 - 1.112) p=9.02e-01	Visit 5	0.95526	1	PRTN3
		SeqId_13724_27	1.09987	0.999086	1.21081	0.0522198	1.100 (0.999 - 1.211) p=5.22e-02	Visit 5	0.211349	1	FGF19
		SeqId_13726_4	1.08343	0.985623	1.19094	0.0969219	1.083 (0.986 - 1.191) p=9.69e-02	Visit 5	0.309553	1	CD80
		SeqId_13727_44	0.882941	0.781661	0.997344	0.045204	0.883 (0.782 - 0.997) p=4.52e-02*	Visit 5	0.194067	1	SPOP
		SeqId_13728_19	0.983782	0.890706	1.08659	0.747128	0.984 (0.891 - 1.087) p=7.47e-01	Visit 5	0.881825	1	ERP29
		SeqId_13729_26	0.921636	0.824053	1.03078	0.152969	0.922 (0.824 - 1.031) p=1.53e-01	Visit 5	0.400017	1	SFXN5
		SeqId_13733_5	1.14267	1.03985	1.25567	0.00556969	1.143 (1.040 - 1.256) p=5.57e-03*	Visit 5	0.049209	1	IL12B
		SeqId_13735_1	0.963587	0.857604	1.08267	0.532679	0.964 (0.858 - 1.083) p=5.33e-01	Visit 5	0.759169	1	RAP1GAP
		SeqId_13738_8	1.03885	0.936686	1.15215	0.470551	1.039 (0.937 - 1.152) p=4.71e-01	Visit 5	0.718497	1	INHBA
		SeqId_13740_51	1.02313	0.918302	1.13991	0.678473	1.023 (0.918 - 1.140) p=6.78e-01	Visit 5	0.843879	1	FRZB
		SeqId_13743_56	0.951321	0.863196	1.04844	0.314337	0.951 (0.863 - 1.048) p=3.14e-01	Visit 5	0.589807	1	CUL4B
		SeqId_13744_37	1.1856	1.06772	1.3165	0.00144098	1.186 (1.068 - 1.317) p=1.44e-03**	Visit 5	0.0179736	1	IL3RA
		SeqId_13745_10	0.979864	0.894048	1.07392	0.663563	0.980 (0.894 - 1.074) p=6.64e-01	Visit 5	0.83601	1	PKD2
		SeqId_13748_4	1.06467	0.974664	1.16299	0.164375	1.065 (0.975 - 1.163) p=1.64e-01	Visit 5	0.418838	1	CCL8
		SeqId_13926_1	0.860162	0.768098	0.963259	0.00910546	0.860 (0.768 - 0.963) p=9.11e-03*	Visit 5	0.0679011	1	RMI1
		SeqId_13929_27	0.950444	0.856831	1.05428	0.336687	0.950 (0.857 - 1.054) p=3.37e-01	Visit 5	0.609048	1	CROT
		SeqId_13930_3	0.924756	0.83419	1.02515	0.136874	0.925 (0.834 - 1.025) p=1.37e-01	Visit 5	0.376926	1	APOBEC3G
		SeqId_13931_22	0.967456	0.873734	1.07123	0.52452	0.967 (0.874 - 1.071) p=5.25e-01	Visit 5	0.754147	1	PSMD9
		SeqId_13932_45	0.944453	0.853675	1.04488	0.267681	0.944 (0.854 - 1.045) p=2.68e-01	Visit 5	0.5428	1	ARHGEF7
		SeqId_13933_276	0.930299	0.836267	1.0349	0.183874	0.930 (0.836 - 1.035) p=1.84e-01	Visit 5	0.444853	1	NAB1
		SeqId_13934_3	0.898664	0.794923	1.01594	0.0877781	0.899 (0.795 - 1.016) p=8.78e-02	Visit 5	0.292214	1	MCF2L
		SeqId_13936_24	0.84018	0.73446	0.961118	0.0111504	0.840 (0.734 - 0.961) p=1.12e-02*	Visit 5	0.0777979	1	PGK2
		SeqId_13937_75	0.950482	0.858153	1.05274	0.33001	0.950 (0.858 - 1.053) p=3.30e-01	Visit 5	0.603538	1	CAND1
		SeqId_13939_14	0.941606	0.848834	1.04452	0.255557	0.942 (0.849 - 1.045) p=2.56e-01	Visit 5	0.531946	1	UGP2
		SeqId_13940_19	1.1855	1.09297	1.28588	4.06529e-05	1.186 (1.093 - 1.286) p=4.07e-05****	Visit 5	0.0010717	0.198264	IFI16
		SeqId_13941_82	0.765833	0.676048	0.867542	2.74945e-05	0.766 (0.676 - 0.868) p=2.75e-05****	Visit 5	0.000793437	0.134091	FARS2
		SeqId_13942_140	0.848532	0.744292	0.967372	0.0140499	0.849 (0.744 - 0.967) p=1.40e-02*	Visit 5	0.09131	1	SPSB1
		SeqId_13943_38	1.26412	1.18205	1.35189	7.75064e-12	1.264 (1.182 - 1.352) p=7.75e-12*****	Visit 5	1.93151e-09	3.77999e-08	DPY30
		SeqId_13944_3	0.946712	0.852832	1.05093	0.30407	0.947 (0.853 - 1.051) p=3.04e-01	Visit 5	0.580865	1	SULT1A3
		SeqId_13946_8	0.913546	0.813142	1.02635	0.127963	0.914 (0.813 - 1.026) p=1.28e-01	Visit 5	0.366403	1	DDX23
		SeqId_13947_371	0.956263	0.867726	1.05383	0.366959	0.956 (0.868 - 1.054) p=3.67e-01	Visit 5	0.63621	1	NUDT12
		SeqId_13948_50	1.06677	0.981621	1.15931	0.127778	1.067 (0.982 - 1.159) p=1.28e-01	Visit 5	0.36614	1	GABBR2
		SeqId_13950_9	1.10006	0.997626	1.21302	0.055838	1.100 (0.998 - 1.213) p=5.58e-02	Visit 5	0.220147	1	COL4A3BP
		SeqId_13954_9	0.973754	0.882297	1.07469	0.597142	0.974 (0.882 - 1.075) p=5.97e-01	Visit 5	0.800161	1	GNPNAT1
		SeqId_13955_33	1.01772	0.929342	1.11449	0.704763	1.018 (0.929 - 1.114) p=7.05e-01	Visit 5	0.860178	1	DAPK1
		SeqId_13958_5	0.834803	0.730342	0.954206	0.00811559	0.835 (0.730 - 0.954) p=8.12e-03*	Visit 5	0.0632264	1	RBM46
		SeqId_13959_7	0.982914	0.890788	1.08457	0.731432	0.983 (0.891 - 1.085) p=7.31e-01	Visit 5	0.875171	1	LAP3
		SeqId_13960_15	0.974398	0.875913	1.08396	0.633324	0.974 (0.876 - 1.084) p=6.33e-01	Visit 5	0.81857	1	AGAP3
		SeqId_13961_18	0.955393	0.864297	1.05609	0.372105	0.955 (0.864 - 1.056) p=3.72e-01	Visit 5	0.640892	1	KIF3A
		SeqId_13963_7	0.969165	0.879221	1.06831	0.528514	0.969 (0.879 - 1.068) p=5.29e-01	Visit 5	0.756993	1	TOLLIP
		SeqId_13966_30	0.954441	0.863728	1.05468	0.360117	0.954 (0.864 - 1.055) p=3.60e-01	Visit 5	0.629871	1	MYOM3
		SeqId_13967_14	0.967375	0.872728	1.07229	0.527776	0.967 (0.873 - 1.072) p=5.28e-01	Visit 5	0.756159	1	TXNRD1
		SeqId_13969_24	0.930892	0.841961	1.02922	0.162157	0.931 (0.842 - 1.029) p=1.62e-01	Visit 5	0.415356	1	KPNA6
		SeqId_13972_4	1.04157	0.953298	1.13801	0.367373	1.042 (0.953 - 1.138) p=3.67e-01	Visit 5	0.636458	1	HSD17B14
		SeqId_13973_62	0.852056	0.747833	0.970805	0.0161701	0.852 (0.748 - 0.971) p=1.62e-02*	Visit 5	0.0992426	1	TTL
		SeqId_13975_56	0.979206	0.887598	1.08027	0.675	0.979 (0.888 - 1.080) p=6.75e-01	Visit 5	0.842194	1	PPFIA1
		SeqId_13976_9	0.918427	0.823506	1.02429	0.126315	0.918 (0.824 - 1.024) p=1.26e-01	Visit 5	0.363864	1	ARHGEF1
		SeqId_13977_28	1.031	0.947261	1.12214	0.479955	1.031 (0.947 - 1.122) p=4.80e-01	Visit 5	0.72312	1	BARD1
		SeqId_13978_122	0.962591	0.870832	1.06402	0.455715	0.963 (0.871 - 1.064) p=4.56e-01	Visit 5	0.708094	1	TBX3
		SeqId_13979_3	0.930021	0.835308	1.03547	0.18555	0.930 (0.835 - 1.035) p=1.86e-01	Visit 5	0.446437	1	SLC26A7
		SeqId_13982_33	1.02147	0.929429	1.12263	0.659224	1.021 (0.929 - 1.123) p=6.59e-01	Visit 5	0.833603	1	RGS18
		SeqId_13983_27	1.03026	0.936084	1.1339	0.542219	1.030 (0.936 - 1.134) p=5.42e-01	Visit 5	0.763405	1	CRYZ
		SeqId_13984_23	0.913474	0.815343	1.02341	0.118568	0.913 (0.815 - 1.023) p=1.19e-01	Visit 5	0.351309	1	DDX25
		SeqId_13985_12	0.912876	0.809994	1.02883	0.135135	0.913 (0.810 - 1.029) p=1.35e-01	Visit 5	0.376386	1	SMURF2
		SeqId_13986_6	0.895746	0.811364	0.988905	0.0291848	0.896 (0.811 - 0.989) p=2.92e-02*	Visit 5	0.147948	1	LANCL1
		SeqId_13988_67	0.873687	0.780895	0.977504	0.0184167	0.874 (0.781 - 0.978) p=1.84e-02*	Visit 5	0.108871	1	NMRAL1
		SeqId_13990_1	1.06876	0.975341	1.17113	0.154169	1.069 (0.975 - 1.171) p=1.54e-01	Visit 5	0.402187	1	PC
		SeqId_13991_47	1.0193	0.92353	1.12499	0.704202	1.019 (0.924 - 1.125) p=7.04e-01	Visit 5	0.860178	1	EIF4G3
		SeqId_13992_12	1.08938	0.998627	1.18837	0.0537301	1.089 (0.999 - 1.188) p=5.37e-02	Visit 5	0.215495	1	NSF
		SeqId_13993_20	0.945911	0.85514	1.04632	0.279994	0.946 (0.855 - 1.046) p=2.80e-01	Visit 5	0.555093	1	EPB41L1
		SeqId_13994_1	0.869555	0.781141	0.967976	0.0106218	0.870 (0.781 - 0.968) p=1.06e-02*	Visit 5	0.0757174	1	FBL
		SeqId_13996_16	0.966094	0.86561	1.07824	0.538167	0.966 (0.866 - 1.078) p=5.38e-01	Visit 5	0.762976	1	PPCDC
		SeqId_13998_26	0.897785	0.809586	0.995592	0.0409842	0.898 (0.810 - 0.996) p=4.10e-02*	Visit 5	0.181874	1	ADSSL1
		SeqId_14002_18	0.971114	0.878496	1.0735	0.566543	0.971 (0.878 - 1.073) p=5.67e-01	Visit 5	0.776748	1	DOCK9
		SeqId_14005_2	0.921091	0.819502	1.03527	0.168029	0.921 (0.820 - 1.035) p=1.68e-01	Visit 5	0.4246	1	CHD7
		SeqId_14006_36	0.990478	0.892235	1.09954	0.857534	0.990 (0.892 - 1.100) p=8.58e-01	Visit 5	0.936242	1	GNMT
		SeqId_14007_22	0.912984	0.816844	1.02044	0.108812	0.913 (0.817 - 1.020) p=1.09e-01	Visit 5	0.332294	1	PAPSS1
		SeqId_14008_22	1.06804	0.983586	1.15974	0.117308	1.068 (0.984 - 1.160) p=1.17e-01	Visit 5	0.349488	1	DCP1A
		SeqId_14009_65	1.03044	0.935149	1.13545	0.544693	1.030 (0.935 - 1.135) p=5.45e-01	Visit 5	0.763405	1	TNFAIP3
		SeqId_14011_17	1.02725	0.940176	1.12239	0.551897	1.027 (0.940 - 1.122) p=5.52e-01	Visit 5	0.767275	1	S100A11
		SeqId_14012_17	0.966706	0.872185	1.07147	0.518923	0.967 (0.872 - 1.071) p=5.19e-01	Visit 5	0.749863	1	DHX58
		SeqId_14013_11	0.998643	0.90776	1.09862	0.977739	0.999 (0.908 - 1.099) p=9.78e-01	Visit 5	0.98824	1	TANK
		SeqId_14021_81	1.04832	0.960203	1.14452	0.292155	1.048 (0.960 - 1.145) p=2.92e-01	Visit 5	0.566583	1	MED4
		SeqId_14024_196	0.934529	0.837121	1.04327	0.227937	0.935 (0.837 - 1.043) p=2.28e-01	Visit 5	0.501874	1	EDA
		SeqId_14025_18	0.911315	0.80743	1.02857	0.132619	0.911 (0.807 - 1.029) p=1.33e-01	Visit 5	0.373	1	TNFRSF9
		SeqId_14026_24	1.03891	0.952669	1.13296	0.387947	1.039 (0.953 - 1.133) p=3.88e-01	Visit 5	0.654451	1	IL17F
		SeqId_14028_22	0.897141	0.806463	0.998014	0.0458756	0.897 (0.806 - 0.998) p=4.59e-02*	Visit 5	0.19524	1	PIK3C2A
		SeqId_14029_42	0.88542	0.79365	0.987802	0.0292724	0.885 (0.794 - 0.988) p=2.93e-02*	Visit 5	0.147948	1	COPS2
		SeqId_14034_22	0.963742	0.866921	1.07138	0.494176	0.964 (0.867 - 1.071) p=4.94e-01	Visit 5	0.73322	1	TACSTD2
		SeqId_14035_13	0.99489	0.898399	1.10174	0.921593	0.995 (0.898 - 1.102) p=9.22e-01	Visit 5	0.964094	1	TIAM1
		SeqId_14036_116	1.04855	0.961272	1.14376	0.284967	1.049 (0.961 - 1.144) p=2.85e-01	Visit 5	0.559813	1	MPDZ
		SeqId_14037_18	1.0897	0.999353	1.18821	0.051737	1.090 (0.999 - 1.188) p=5.17e-02	Visit 5	0.210093	1	RANBP3
		SeqId_14039_33	0.815915	0.71284	0.933895	0.00315214	0.816 (0.713 - 0.934) p=3.15e-03**	Visit 5	0.0324618	1	KLK5
		SeqId_14043_12	0.934949	0.846866	1.03219	0.182748	0.935 (0.847 - 1.032) p=1.83e-01	Visit 5	0.443607	1	EEA1
		SeqId_14045_12	0.934879	0.831541	1.05106	0.259856	0.935 (0.832 - 1.051) p=2.60e-01	Visit 5	0.536545	1	NCOA2
		SeqId_14047_78	0.919298	0.828454	1.0201	0.112957	0.919 (0.828 - 1.020) p=1.13e-01	Visit 5	0.340823	1	BDNF
		SeqId_14048_7	0.98494	0.888517	1.09183	0.772837	0.985 (0.889 - 1.092) p=7.73e-01	Visit 5	0.896983	1	IL1RAP
		SeqId_14051_54	0.992987	0.8997	1.09595	0.888806	0.993 (0.900 - 1.096) p=8.89e-01	Visit 5	0.948514	1	FOXC2
		SeqId_14052_26	1.00557	0.916226	1.10362	0.906892	1.006 (0.916 - 1.104) p=9.07e-01	Visit 5	0.956926	1	UNC13A
		SeqId_14054_17	1.22177	1.08806	1.37192	0.00070615	1.222 (1.088 - 1.372) p=7.06e-04**	Visit 5	0.0100994	1	IL15RA
		SeqId_14056_4	0.893741	0.785685	1.01666	0.0875101	0.894 (0.786 - 1.017) p=8.75e-02	Visit 5	0.29189	1	CGA
		SeqId_14061_48	0.979225	0.881391	1.08792	0.695868	0.979 (0.881 - 1.088) p=6.96e-01	Visit 5	0.856558	1	TNFSF11
		SeqId_14063_17	1.07699	0.988809	1.17304	0.0887997	1.077 (0.989 - 1.173) p=8.88e-02	Visit 5	0.29381	1	OSM
		SeqId_14065_11	0.851934	0.746925	0.971705	0.0169574	0.852 (0.747 - 0.972) p=1.70e-02*	Visit 5	0.102159	1	CD5
		SeqId_14066_49	1.13944	1.05035	1.23608	0.00167411	1.139 (1.050 - 1.236) p=1.67e-03**	Visit 5	0.0201325	1	MAGI2
		SeqId_14067_6	0.911982	0.817661	1.01718	0.0981111	0.912 (0.818 - 1.017) p=9.81e-02	Visit 5	0.311313	1	PKP2
		SeqId_14069_61	1.00884	0.910563	1.11772	0.866393	1.009 (0.911 - 1.118) p=8.66e-01	Visit 5	0.940404	1	CA4
		SeqId_14070_56	0.963275	0.863594	1.07446	0.502006	0.963 (0.864 - 1.074) p=5.02e-01	Visit 5	0.738101	1	ITSN1
		SeqId_14074_2	1.02584	0.929919	1.13166	0.610479	1.026 (0.930 - 1.132) p=6.10e-01	Visit 5	0.806208	1	SHC2
		SeqId_14076_74	1.0285	0.929288	1.13831	0.58714	1.029 (0.929 - 1.138) p=5.87e-01	Visit 5	0.792111	1	CST4
		SeqId_14079_14	1.0448	0.942499	1.1582	0.404527	1.045 (0.942 - 1.158) p=4.05e-01	Visit 5	0.667756	1	IL18R1
		SeqId_14082_56	0.931831	0.836877	1.03756	0.197899	0.932 (0.837 - 1.038) p=1.98e-01	Visit 5	0.463562	1	TLN2
		SeqId_14083_25	0.944985	0.852373	1.04766	0.282261	0.945 (0.852 - 1.048) p=2.82e-01	Visit 5	0.556872	1	SEPHS1
		SeqId_14088_38	0.996335	0.884104	1.12281	0.951979	0.996 (0.884 - 1.123) p=9.52e-01	Visit 5	0.978332	1	IGFBP6
		SeqId_14090_23	0.892101	0.803318	0.990696	0.032782	0.892 (0.803 - 0.991) p=3.28e-02*	Visit 5	0.157558	1	DEF6
		SeqId_14091_42	0.891737	0.80559	0.987096	0.0270688	0.892 (0.806 - 0.987) p=2.71e-02*	Visit 5	0.139846	1	CBR3
		SeqId_14093_10	0.864264	0.755263	0.988996	0.0339361	0.864 (0.755 - 0.989) p=3.39e-02*	Visit 5	0.16152	1	FLT3LG
		SeqId_14094_29	0.89819	0.812064	0.99345	0.0368215	0.898 (0.812 - 0.993) p=3.68e-02*	Visit 5	0.169894	1	HBEGF
		SeqId_14095_1	1.06155	0.968968	1.16298	0.199521	1.062 (0.969 - 1.163) p=2.00e-01	Visit 5	0.465179	1	KLRK1
		SeqId_14098_28	0.98823	0.895336	1.09076	0.814153	0.988 (0.895 - 1.091) p=8.14e-01	Visit 5	0.915698	1	CARS
		SeqId_14099_20	0.898538	0.801902	1.00682	0.0653446	0.899 (0.802 - 1.007) p=6.53e-02	Visit 5	0.244391	1	PSMA4
		SeqId_14100_63	1.01063	0.916084	1.11493	0.832885	1.011 (0.916 - 1.115) p=8.33e-01	Visit 5	0.923807	1	C1QC
		SeqId_14101_2	0.981642	0.882662	1.09172	0.732591	0.982 (0.883 - 1.092) p=7.33e-01	Visit 5	0.875429	1	CNTFR
		SeqId_14106_46	0.854289	0.748047	0.975621	0.0201143	0.854 (0.748 - 0.976) p=2.01e-02*	Visit 5	0.116107	1	RAP1GDS1
		SeqId_14107_1	0.963368	0.871993	1.06432	0.462957	0.963 (0.872 - 1.064) p=4.63e-01	Visit 5	0.712344	1	MTHFS
		SeqId_14111_15	0.947223	0.847831	1.05827	0.337737	0.947 (0.848 - 1.058) p=3.38e-01	Visit 5	0.609602	1	THBS2
		SeqId_14112_40	1.00485	0.909048	1.11075	0.924612	1.005 (0.909 - 1.111) p=9.25e-01	Visit 5	0.965596	1	RELT
		SeqId_14114_18	1.02572	0.916732	1.14767	0.657675	1.026 (0.917 - 1.148) p=6.58e-01	Visit 5	0.833329	1	PIANP
		SeqId_14115_34	0.878702	0.777236	0.993416	0.0388769	0.879 (0.777 - 0.993) p=3.89e-02*	Visit 5	0.176249	1	ADM
		SeqId_14116_129	0.987914	0.898515	1.08621	0.801622	0.988 (0.899 - 1.086) p=8.02e-01	Visit 5	0.910671	1	S100A4
		SeqId_14120_2	1.0135	0.918283	1.1186	0.789874	1.014 (0.918 - 1.119) p=7.90e-01	Visit 5	0.905126	1	RNF43
		SeqId_14121_24	1.09311	1.01279	1.17979	0.0222244	1.093 (1.013 - 1.180) p=2.22e-02*	Visit 5	0.124893	1	TNFRSF10D
		SeqId_14122_132	1.04608	0.948778	1.15336	0.365783	1.046 (0.949 - 1.153) p=3.66e-01	Visit 5	0.635074	1	ZNRF3
		SeqId_14123_34	1.06478	0.979452	1.15754	0.140807	1.065 (0.979 - 1.158) p=1.41e-01	Visit 5	0.381933	1	C10orf54
		SeqId_14124_6	1.21814	1.0931	1.35747	0.000355672	1.218 (1.093 - 1.357) p=3.56e-04***	Visit 5	0.00608636	1	EFNA2
		SeqId_14127_240	0.980192	0.884325	1.08645	0.703207	0.980 (0.884 - 1.086) p=7.03e-01	Visit 5	0.859534	1	IFNB1
		SeqId_14128_121	1.11359	1.0279	1.20643	0.00845401	1.114 (1.028 - 1.206) p=8.45e-03*	Visit 5	0.065224	1	IFNA10
		SeqId_14129_1	1.06229	0.975404	1.15692	0.165151	1.062 (0.975 - 1.157) p=1.65e-01	Visit 5	0.420157	1	IFNA7
		SeqId_14131_37	1.15256	1.0181	1.30477	0.0248736	1.153 (1.018 - 1.305) p=2.49e-02*	Visit 5	0.133453	1	EFNB2
		SeqId_14132_21	1.0369	0.938934	1.14508	0.474272	1.037 (0.939 - 1.145) p=4.74e-01	Visit 5	0.719878	1	HHLA2
		SeqId_14133_93	1.03768	0.936376	1.14994	0.480388	1.038 (0.936 - 1.150) p=4.80e-01	Visit 5	0.723362	1	IL1R2
		SeqId_14134_49	1.12824	1.03166	1.23387	0.00822594	1.128 (1.032 - 1.234) p=8.23e-03*	Visit 5	0.0636792	1	AMIGO2
		SeqId_14135_3	1.01628	0.921749	1.1205	0.745796	1.016 (0.922 - 1.121) p=7.46e-01	Visit 5	0.881825	1	RXFP1
		SeqId_14136_234	1.2101	1.08957	1.34396	0.000367414	1.210 (1.090 - 1.344) p=3.67e-04***	Visit 5	0.00626494	1	CD93
		SeqId_14139_16	1.01262	0.925606	1.10781	0.784427	1.013 (0.926 - 1.108) p=7.84e-01	Visit 5	0.903281	1	NRG4
		SeqId_14143_8	1.12223	1.01381	1.24225	0.0261101	1.122 (1.014 - 1.242) p=2.61e-02*	Visit 5	0.13704	1	HIST2H2BE
		SeqId_14144_3	1.1084	1.00546	1.22187	0.0384945	1.108 (1.005 - 1.222) p=3.85e-02*	Visit 5	0.175456	1	HIST3H2A
		SeqId_14146_92	1.07626	0.988601	1.1717	0.0899844	1.076 (0.989 - 1.172) p=9.00e-02	Visit 5	0.296805	1	HIST1H3A
		SeqId_14149_9	1.0421	0.9473	1.1464	0.396731	1.042 (0.947 - 1.146) p=3.97e-01	Visit 5	0.661943	1	IL36B
		SeqId_14150_7	1.09346	0.98101	1.2188	0.106597	1.093 (0.981 - 1.219) p=1.07e-01	Visit 5	0.327789	1	IL36A
		SeqId_14151_4	1.09052	0.988383	1.20321	0.0841543	1.091 (0.988 - 1.203) p=8.42e-02	Visit 5	0.283924	1	ISG15
		SeqId_14153_8	0.949123	0.854403	1.05434	0.330337	0.949 (0.854 - 1.054) p=3.30e-01	Visit 5	0.603843	1	EFNA3
		SeqId_14156_33	0.948817	0.85742	1.04996	0.30932	0.949 (0.857 - 1.050) p=3.09e-01	Visit 5	0.58694	1	YWHAB
		SeqId_14157_21	1.0359	0.942202	1.13892	0.465899	1.036 (0.942 - 1.139) p=4.66e-01	Visit 5	0.71459	1	YWHAE
		SeqId_14158_17	0.953234	0.863982	1.05171	0.339644	0.953 (0.864 - 1.052) p=3.40e-01	Visit 5	0.611009	1	ANXA5
		SeqId_14175_78	1.01647	0.922687	1.11979	0.740796	1.016 (0.923 - 1.120) p=7.41e-01	Visit 5	0.879683	1	SCP2D1
		SeqId_14178_18	1.10499	1.01424	1.20386	0.0224087	1.105 (1.014 - 1.204) p=2.24e-02*	Visit 5	0.125055	1	CDKN3
		SeqId_14186_13	0.961982	0.866609	1.06785	0.46685	0.962 (0.867 - 1.068) p=4.67e-01	Visit 5	0.715533	1	RFFL
		SeqId_14192_31	0.953981	0.854117	1.06552	0.403685	0.954 (0.854 - 1.066) p=4.04e-01	Visit 5	0.667155	1	PDCL2
		SeqId_14197_2	0.994305	0.902044	1.096	0.908478	0.994 (0.902 - 1.096) p=9.08e-01	Visit 5	0.95715	1	PRDM1
		SeqId_14203_3	0.9386	0.850439	1.0359	0.207982	0.939 (0.850 - 1.036) p=2.08e-01	Visit 5	0.475531	1	ANXA7
		SeqId_14204_55	0.931632	0.842108	1.03067	0.169488	0.932 (0.842 - 1.031) p=1.69e-01	Visit 5	0.42718	1	FOXJ2
		SeqId_14205_6	0.960225	0.870367	1.05936	0.418146	0.960 (0.870 - 1.059) p=4.18e-01	Visit 5	0.678561	1	HEXIM2
		SeqId_14206_28	1.01044	0.921677	1.10776	0.824754	1.010 (0.922 - 1.108) p=8.25e-01	Visit 5	0.920664	1	APBB1
		SeqId_14208_3	1.08444	0.980932	1.19887	0.113234	1.084 (0.981 - 1.199) p=1.13e-01	Visit 5	0.34098	1	RBP7
		SeqId_14216_35	0.889736	0.799634	0.989991	0.0319827	0.890 (0.800 - 0.990) p=3.20e-02*	Visit 5	0.154845	1	DDX46
		SeqId_14226_120	1.00821	0.919315	1.1057	0.862202	1.008 (0.919 - 1.106) p=8.62e-01	Visit 5	0.937921	1	BHMT2
		SeqId_14227_21	1.13109	1.0337	1.23766	0.00733189	1.131 (1.034 - 1.238) p=7.33e-03*	Visit 5	0.0592995	1	MYL6B
		SeqId_14229_5	0.931484	0.844839	1.02702	0.154212	0.931 (0.845 - 1.027) p=1.54e-01	Visit 5	0.402187	1	MOCS3
		SeqId_14245_195	1.01134	0.915416	1.11731	0.824534	1.011 (0.915 - 1.117) p=8.25e-01	Visit 5	0.920664	1	SNX7
		SeqId_14246_50	0.931587	0.844543	1.0276	0.156801	0.932 (0.845 - 1.028) p=1.57e-01	Visit 5	0.406333	1	DOK2
		SeqId_14250_115	0.859819	0.758294	0.974937	0.018478	0.860 (0.758 - 0.975) p=1.85e-02*	Visit 5	0.108969	1	BLMH
		SeqId_14254_27	0.924347	0.832604	1.0262	0.140196	0.924 (0.833 - 1.026) p=1.40e-01	Visit 5	0.381581	1	PTPN4
		SeqId_14260_112	1.19548	1.1026	1.29618	1.51107e-05	1.195 (1.103 - 1.296) p=1.51e-05****	Visit 5	0.000472404	0.073695	NET1
		SeqId_14268_4	0.958992	0.867054	1.06068	0.415462	0.959 (0.867 - 1.061) p=4.15e-01	Visit 5	0.676983	1	SRXN1
		SeqId_14271_23	0.941086	0.853207	1.03802	0.224754	0.941 (0.853 - 1.038) p=2.25e-01	Visit 5	0.498012	1	RAB6B
		SeqId_14273_19	0.948338	0.857147	1.04923	0.303801	0.948 (0.857 - 1.049) p=3.04e-01	Visit 5	0.580579	1	PREP
		SeqId_14283_12	0.945604	0.848233	1.05415	0.313067	0.946 (0.848 - 1.054) p=3.13e-01	Visit 5	0.58876	1	RAB14
		SeqId_14286_2	0.839986	0.75086	0.93969	0.00231188	0.840 (0.751 - 0.940) p=2.31e-03**	Visit 5	0.0260996	1	NFATC1
		SeqId_14287_6	0.934627	0.84534	1.03334	0.186937	0.935 (0.845 - 1.033) p=1.87e-01	Visit 5	0.448447	1	RAB5C
		SeqId_14291_53	0.940977	0.846883	1.04553	0.257738	0.941 (0.847 - 1.046) p=2.58e-01	Visit 5	0.53392	1	AGAP2
		SeqId_14294_61	0.983687	0.889403	1.08797	0.749016	0.984 (0.889 - 1.088) p=7.49e-01	Visit 5	0.882114	1	MBD1
		SeqId_14309_8	0.833842	0.722859	0.961865	0.0126491	0.834 (0.723 - 0.962) p=1.26e-02*	Visit 5	0.084972	1	HNRNPH1
		SeqId_14314_6	0.998233	0.903891	1.10242	0.97215	0.998 (0.904 - 1.102) p=9.72e-01	Visit 5	0.987205	1	PPIL2
		SeqId_14318_1	0.995805	0.906265	1.09419	0.930312	0.996 (0.906 - 1.094) p=9.30e-01	Visit 5	0.967396	1	VPS29
		SeqId_14324_52	1.06984	0.973881	1.17525	0.159137	1.070 (0.974 - 1.175) p=1.59e-01	Visit 5	0.409775	1	SMC3
		SeqId_14326_4	1.04979	0.951264	1.15853	0.33387	1.050 (0.951 - 1.159) p=3.34e-01	Visit 5	0.606288	1	UBE2E1
		SeqId_14329_4	0.940514	0.84545	1.04627	0.259294	0.941 (0.845 - 1.046) p=2.59e-01	Visit 5	0.536065	1	DIDO1
		SeqId_14331_262	0.849757	0.750678	0.961913	0.0100568	0.850 (0.751 - 0.962) p=1.01e-02*	Visit 5	0.073424	1	DYNLT1
		SeqId_14332_3	0.961328	0.865937	1.06723	0.459487	0.961 (0.866 - 1.067) p=4.59e-01	Visit 5	0.710405	1	RALA
		SeqId_14334_3	0.968383	0.87268	1.07458	0.545089	0.968 (0.873 - 1.075) p=5.45e-01	Visit 5	0.763405	1	RCVRN
		SeqId_14337_1	0.97758	0.872012	1.09593	0.697352	0.978 (0.872 - 1.096) p=6.97e-01	Visit 5	0.85732	1	TRAPPC3
		SeqId_14341_8	1.02979	0.926517	1.14457	0.58617	1.030 (0.927 - 1.145) p=5.86e-01	Visit 5	0.791678	1	FAM69C
		SeqId_14583_49	0.947282	0.852892	1.05212	0.311873	0.947 (0.853 - 1.052) p=3.12e-01	Visit 5	0.587714	1	MSTN
		SeqId_14587_16	0.934782	0.841603	1.03828	0.208093	0.935 (0.842 - 1.038) p=2.08e-01	Visit 5	0.475531	1	GDF11
		SeqId_14593_152	0.935856	0.843348	1.03851	0.211895	0.936 (0.843 - 1.039) p=2.12e-01	Visit 5	0.480654	1	FAM210A
		SeqId_14597_5	0.940622	0.844116	1.04816	0.267723	0.941 (0.844 - 1.048) p=2.68e-01	Visit 5	0.5428	1	SEMA6C
		SeqId_14599_18	0.95308	0.859055	1.0574	0.36449	0.953 (0.859 - 1.057) p=3.64e-01	Visit 5	0.633731	1	STAB1
		SeqId_14603_51	0.967055	0.876234	1.06729	0.505571	0.967 (0.876 - 1.067) p=5.06e-01	Visit 5	0.740752	1	KIAA0040
		SeqId_14614_41	0.992251	0.906017	1.08669	0.866827	0.992 (0.906 - 1.087) p=8.67e-01	Visit 5	0.940492	1	NCMAP
		SeqId_14615_46	1.22736	1.12142	1.34331	8.66194e-06	1.227 (1.121 - 1.343) p=8.66e-06****	Visit 5	0.00031062	0.0422443	KRTAP2-4
		SeqId_14616_16	1.03407	0.945203	1.1313	0.464915	1.034 (0.945 - 1.131) p=4.65e-01	Visit 5	0.713465	1	ZNF382
		SeqId_14618_26	1.13493	1.03917	1.23952	0.00488971	1.135 (1.039 - 1.240) p=4.89e-03**	Visit 5	0.044408	1	VOPP1
		SeqId_14619_8	0.970203	0.872788	1.07849	0.575269	0.970 (0.873 - 1.078) p=5.75e-01	Visit 5	0.783722	1	ZNF526
		SeqId_14623_26	0.977474	0.884923	1.0797	0.653484	0.977 (0.885 - 1.080) p=6.53e-01	Visit 5	0.830608	1	SUMO3
		SeqId_14624_51	1.00345	0.90613	1.11121	0.947314	1.003 (0.906 - 1.111) p=9.47e-01	Visit 5	0.97668	1	CTCF
		SeqId_14628_72	1.16631	1.07982	1.25972	9.09757e-05	1.166 (1.080 - 1.260) p=9.10e-05***	Visit 5	0.0021128	0.443688	FBXO3
		SeqId_14631_22	0.967559	0.86757	1.07907	0.553471	0.968 (0.868 - 1.079) p=5.53e-01	Visit 5	0.76815	1	DUSP16
		SeqId_14633_26	0.858632	0.770392	0.956979	0.0058736	0.859 (0.770 - 0.957) p=5.87e-03*	Visit 5	0.0509933	1	TMEM185A
		SeqId_14634_13	1.0246	0.9323	1.12605	0.613821	1.025 (0.932 - 1.126) p=6.14e-01	Visit 5	0.808427	1	LHCGR
		SeqId_14636_25	1.06256	0.956473	1.18042	0.258165	1.063 (0.956 - 1.180) p=2.58e-01	Visit 5	0.53441	1	HRSP12
		SeqId_14645_253	0.86368	0.778532	0.958139	0.00564936	0.864 (0.779 - 0.958) p=5.65e-03*	Visit 5	0.0497328	1	GSTA4
		SeqId_14655_1	1.00291	0.910793	1.10434	0.952921	1.003 (0.911 - 1.104) p=9.53e-01	Visit 5	0.978332	1	DNAJC17
		SeqId_14662_6	0.987805	0.888925	1.09768	0.819642	0.988 (0.889 - 1.098) p=8.20e-01	Visit 5	0.918636	1	MZF1
		SeqId_14663_44	0.965004	0.863368	1.0786	0.530415	0.965 (0.863 - 1.079) p=5.30e-01	Visit 5	0.758602	1	RNF8
		SeqId_14670_1	0.95018	0.859084	1.05094	0.320307	0.950 (0.859 - 1.051) p=3.20e-01	Visit 5	0.593291	1	SKIL
		SeqId_14674_63	0.880479	0.781753	0.991673	0.0359254	0.880 (0.782 - 0.992) p=3.59e-02*	Visit 5	0.168146	1	PACSIN3
		SeqId_14675_20	0.97106	0.879757	1.07184	0.559945	0.971 (0.880 - 1.072) p=5.60e-01	Visit 5	0.772281	1	EIF4B
		SeqId_14684_17	1.07837	0.990141	1.17446	0.083191	1.078 (0.990 - 1.174) p=8.32e-02	Visit 5	0.282143	1	CAPN2
		SeqId_14685_17	0.963415	0.861833	1.07697	0.512079	0.963 (0.862 - 1.077) p=5.12e-01	Visit 5	0.745495	1	AKT2
		SeqId_14687_6	1.03845	0.951118	1.1338	0.399918	1.038 (0.951 - 1.134) p=4.00e-01	Visit 5	0.663853	1	PLIN3
		SeqId_14688_6	0.975739	0.878801	1.08337	0.645488	0.976 (0.879 - 1.083) p=6.45e-01	Visit 5	0.825963	1	PTPN7
		SeqId_14689_3	1.0406	0.941584	1.15003	0.435312	1.041 (0.942 - 1.150) p=4.35e-01	Visit 5	0.691928	1	SEC13
		SeqId_14692_3	0.957234	0.873114	1.04946	0.351678	0.957 (0.873 - 1.049) p=3.52e-01	Visit 5	0.622723	1	ZNF276
		SeqId_14705_1	1.20951	1.1112	1.31652	1.09431e-05	1.210 (1.111 - 1.317) p=1.09e-05****	Visit 5	0.000370622	0.0533696	FIGF
		SeqId_14708_59	0.982293	0.885921	1.08915	0.734531	0.982 (0.886 - 1.089) p=7.35e-01	Visit 5	0.876722	1	C8G
		SeqId_14711_27	1.05365	0.942263	1.1782	0.359291	1.054 (0.942 - 1.178) p=3.59e-01	Visit 5	0.629175	1	CST6
		SeqId_14713_46	0.870479	0.774546	0.978293	0.0198941	0.870 (0.775 - 0.978) p=1.99e-02*	Visit 5	0.115657	1	AZU1
		SeqId_14747_9	1.09308	1.00371	1.19041	0.0408527	1.093 (1.004 - 1.190) p=4.09e-02*	Visit 5	0.181456	1	CRLF1
		SeqId_14748_31	0.945061	0.856407	1.04289	0.260886	0.945 (0.856 - 1.043) p=2.61e-01	Visit 5	0.53728	1	ARHGAP5
		SeqId_15297_3	0.965537	0.880846	1.05837	0.454	0.966 (0.881 - 1.058) p=4.54e-01	Visit 5	0.706946	1	S100A3
		SeqId_15298_199	1.03674	0.949468	1.13204	0.421246	1.037 (0.949 - 1.132) p=4.21e-01	Visit 5	0.681398	1	NETO1
		SeqId_15299_102	1.04649	0.948168	1.155	0.3667	1.046 (0.948 - 1.155) p=3.67e-01	Visit 5	0.635986	1	MESDC2
		SeqId_15300_66	1.11177	1.01094	1.22265	0.0289412	1.112 (1.011 - 1.223) p=2.89e-02*	Visit 5	0.147334	1	CCDC134
		SeqId_15301_24	1.02056	0.931854	1.11772	0.660848	1.021 (0.932 - 1.118) p=6.61e-01	Visit 5	0.834746	1	ACRV1
		SeqId_15303_63	0.940685	0.848225	1.04322	0.24672	0.941 (0.848 - 1.043) p=2.47e-01	Visit 5	0.523578	1	S100A5
		SeqId_15304_1	1.24641	1.12301	1.38337	3.4577e-05	1.246 (1.123 - 1.383) p=3.46e-05****	Visit 5	0.00094562	0.168632	REG3A
		SeqId_15305_7	1.05422	0.959346	1.15847	0.27249	1.054 (0.959 - 1.158) p=2.72e-01	Visit 5	0.547733	1	SCGN
		SeqId_15306_20	0.962977	0.869324	1.06672	0.469865	0.963 (0.869 - 1.067) p=4.70e-01	Visit 5	0.718124	1	IGJ
		SeqId_15308_108	1.02132	0.909719	1.14661	0.720843	1.021 (0.910 - 1.147) p=7.21e-01	Visit 5	0.868587	1	VWC2
		SeqId_15310_61	0.959176	0.864576	1.06413	0.431422	0.959 (0.865 - 1.064) p=4.31e-01	Visit 5	0.688046	1	PRC1
		SeqId_15312_14	0.978262	0.885688	1.08051	0.664805	0.978 (0.886 - 1.081) p=6.65e-01	Visit 5	0.837143	1	AGO1
		SeqId_15313_28	0.900031	0.799498	1.01321	0.0813558	0.900 (0.799 - 1.013) p=8.14e-02	Visit 5	0.278632	1	MAD2L1
		SeqId_15314_49	0.967997	0.875661	1.07007	0.524825	0.968 (0.876 - 1.070) p=5.25e-01	Visit 5	0.754147	1	CLIC4
		SeqId_15315_64	0.761074	0.664497	0.871686	8.03276e-05	0.761 (0.664 - 0.872) p=8.03e-05***	Visit 5	0.00191536	0.391758	CUTC
		SeqId_15316_262	1.01617	0.918195	1.12461	0.756451	1.016 (0.918 - 1.125) p=7.56e-01	Visit 5	0.887043	1	TXNL4B
		SeqId_15318_75	0.902631	0.804963	1.01215	0.0795542	0.903 (0.805 - 1.012) p=7.96e-02	Visit 5	0.274284	1	S100A10
		SeqId_15319_226	0.924414	0.828268	1.03172	0.16072	0.924 (0.828 - 1.032) p=1.61e-01	Visit 5	0.412761	1	CCNA1
		SeqId_15321_8	1.27811	1.15004	1.42044	5.23657e-06	1.278 (1.150 - 1.420) p=5.24e-06****	Visit 5	0.000197975	0.0255387	CPLX2
		SeqId_15322_35	0.970246	0.87741	1.0729	0.556104	0.970 (0.877 - 1.073) p=5.56e-01	Visit 5	0.770011	1	CRADD
		SeqId_15323_112	1.06348	0.957249	1.1815	0.251693	1.063 (0.957 - 1.181) p=2.52e-01	Visit 5	0.528414	1	AGO3
		SeqId_15324_58	0.913182	0.826493	1.00896	0.0743244	0.913 (0.826 - 1.009) p=7.43e-02	Visit 5	0.264388	1	FTL
		SeqId_15325_14	0.95531	0.865396	1.05457	0.364659	0.955 (0.865 - 1.055) p=3.65e-01	Visit 5	0.6338	1	GAP43
		SeqId_15326_64	1.05981	0.963551	1.16568	0.231822	1.060 (0.964 - 1.166) p=2.32e-01	Visit 5	0.505182	1	GBP1
		SeqId_15329_167	0.872733	0.782694	0.97313	0.0142762	0.873 (0.783 - 0.973) p=1.43e-02*	Visit 5	0.0922183	1	ROBLD3
		SeqId_15331_47	1.1161	1.02157	1.21938	0.0149951	1.116 (1.022 - 1.219) p=1.50e-02*	Visit 5	0.094724	1	RBBP4
		SeqId_15333_11	0.899403	0.804924	1.00497	0.0611566	0.899 (0.805 - 1.005) p=6.12e-02	Visit 5	0.2332	1	SDF2
		SeqId_15336_7	1.31763	1.17487	1.47774	2.42533e-06	1.318 (1.175 - 1.478) p=2.43e-06*****	Visit 5	0.000102855	0.0118284	SELM
		SeqId_15343_337	1.02602	0.930294	1.1316	0.607219	1.026 (0.930 - 1.132) p=6.07e-01	Visit 5	0.804293	1	KNG1
		SeqId_15346_31	0.919474	0.823316	1.02686	0.136326	0.919 (0.823 - 1.027) p=1.36e-01	Visit 5	0.376513	1	IFNG
		SeqId_15347_12	1.06606	0.964191	1.17869	0.211905	1.066 (0.964 - 1.179) p=2.12e-01	Visit 5	0.480654	1	HPX
		SeqId_15358_28	0.911724	0.834268	0.99637	0.0413255	0.912 (0.834 - 0.996) p=4.13e-02*	Visit 5	0.183056	1	SCG5
		SeqId_15361_37	0.962958	0.864478	1.07266	0.492889	0.963 (0.864 - 1.073) p=4.93e-01	Visit 5	0.731915	1	ANKRD1
		SeqId_15363_32	0.982024	0.88298	1.09218	0.738066	0.982 (0.883 - 1.092) p=7.38e-01	Visit 5	0.878582	1	APOA5
		SeqId_15364_101	1.0387	0.932251	1.1573	0.491297	1.039 (0.932 - 1.157) p=4.91e-01	Visit 5	0.730873	1	APOC1
		SeqId_15365_41	0.966027	0.87714	1.06392	0.482794	0.966 (0.877 - 1.064) p=4.83e-01	Visit 5	0.72408	1	BAI3
		SeqId_15367_38	1.15519	1.04847	1.27276	0.00353273	1.155 (1.048 - 1.273) p=3.53e-03**	Visit 5	0.035524	1	BPIFB1
		SeqId_15368_3	1.09456	1.01095	1.18507	0.0258318	1.095 (1.011 - 1.185) p=2.58e-02*	Visit 5	0.136196	1	BMPER
		SeqId_15370_5	1.08508	0.991673	1.18728	0.0754216	1.085 (0.992 - 1.187) p=7.54e-02	Visit 5	0.265582	1	BOLA1
		SeqId_15372_43	0.993126	0.902899	1.09237	0.887131	0.993 (0.903 - 1.092) p=8.87e-01	Visit 5	0.948005	1	BRD2
		SeqId_15374_15	0.988862	0.896682	1.09052	0.822491	0.989 (0.897 - 1.091) p=8.22e-01	Visit 5	0.919599	1	GKN1
		SeqId_15375_49	1.00403	0.906655	1.11186	0.938417	1.004 (0.907 - 1.112) p=9.38e-01	Visit 5	0.970248	1	CPB1
		SeqId_15376_134	0.914999	0.821016	1.01974	0.108176	0.915 (0.821 - 1.020) p=1.08e-01	Visit 5	0.331626	1	CTSE
		SeqId_15381_45	1.08911	0.995724	1.19126	0.0620039	1.089 (0.996 - 1.191) p=6.20e-02	Visit 5	0.234652	1	DDR2
		SeqId_15383_200	1.02717	0.938791	1.12387	0.559235	1.027 (0.939 - 1.124) p=5.59e-01	Visit 5	0.771872	1	EDN3
		SeqId_15384_15	0.925992	0.830814	1.03207	0.164688	0.926 (0.831 - 1.032) p=1.65e-01	Visit 5	0.419417	1	KL
		SeqId_15385_116	1.05804	0.962923	1.16255	0.240455	1.058 (0.963 - 1.163) p=2.40e-01	Visit 5	0.517904	1	FABP2
		SeqId_15386_7	1.40788	1.22856	1.61337	8.60207e-07	1.408 (1.229 - 1.613) p=8.60e-07*****	Visit 5	4.37003e-05	0.00419523	FABP4
		SeqId_15387_44	1.20572	1.08715	1.33721	0.000397046	1.206 (1.087 - 1.337) p=3.97e-04***	Visit 5	0.00665427	1	NRP2
		SeqId_15388_24	1.10434	1.00034	1.21914	0.0492114	1.104 (1.000 - 1.219) p=4.92e-02*	Visit 5	0.203262	1	FCGR3A
		SeqId_15389_1	1.09081	1.00785	1.18059	0.0312577	1.091 (1.008 - 1.181) p=3.13e-02*	Visit 5	0.153673	1	FXN
		SeqId_15390_3	1.00794	0.919086	1.10539	0.866551	1.008 (0.919 - 1.105) p=8.67e-01	Visit 5	0.940404	1	GAL
		SeqId_15391_114	1.14619	1.04359	1.25888	0.00434786	1.146 (1.044 - 1.259) p=4.35e-03**	Visit 5	0.0414151	1	GAS6
		SeqId_15394_79	1.20502	1.0769	1.34839	0.0011471	1.205 (1.077 - 1.348) p=1.15e-03**	Visit 5	0.0150387	1	UNC5B
		SeqId_15395_15	0.999665	0.905911	1.10312	0.994685	1.000 (0.906 - 1.103) p=9.95e-01	Visit 5	0.996319	1	GSTM1
		SeqId_15398_2	1.05283	0.964323	1.14946	0.250527	1.053 (0.964 - 1.149) p=2.51e-01	Visit 5	0.528086	1	GFER
		SeqId_15402_2	1.107	1.0287	1.19127	0.00660756	1.107 (1.029 - 1.191) p=6.61e-03*	Visit 5	0.0548045	1	ID1
		SeqId_15403_53	1.07803	0.988045	1.17621	0.0911215	1.078 (0.988 - 1.176) p=9.11e-02	Visit 5	0.299058	1	ID2
		SeqId_15404_3	1.1269	1.03879	1.22249	0.00402589	1.127 (1.039 - 1.222) p=4.03e-03**	Visit 5	0.0389569	1	IFNA21
		SeqId_15405_23	1.01033	0.922704	1.10627	0.82437	1.010 (0.923 - 1.106) p=8.24e-01	Visit 5	0.920664	1	IFNA4
		SeqId_15412_40	1.02332	0.930807	1.12504	0.633439	1.023 (0.931 - 1.125) p=6.33e-01	Visit 5	0.81857	1	BIRC7
		SeqId_15413_3	1.0819	0.993145	1.17858	0.0714724	1.082 (0.993 - 1.179) p=7.15e-02	Visit 5	0.258009	1	LCAT
		SeqId_15414_316	1.00148	0.90499	1.10825	0.977245	1.001 (0.905 - 1.108) p=9.77e-01	Visit 5	0.988057	1	LDHA
		SeqId_15416_54	0.951356	0.853925	1.0599	0.365676	0.951 (0.854 - 1.060) p=3.66e-01	Visit 5	0.635074	1	LYG2
		SeqId_15417_3	0.977726	0.875714	1.09162	0.688671	0.978 (0.876 - 1.092) p=6.89e-01	Visit 5	0.851574	1	SERPINB5
		SeqId_15418_25	0.9429	0.853421	1.04176	0.247789	0.943 (0.853 - 1.042) p=2.48e-01	Visit 5	0.524053	1	MAPK10
		SeqId_15419_15	0.95631	0.861258	1.06185	0.402952	0.956 (0.861 - 1.062) p=4.03e-01	Visit 5	0.666394	1	MMP20
		SeqId_15422_12	1.19747	1.11257	1.28884	1.56085e-06	1.197 (1.113 - 1.289) p=1.56e-06*****	Visit 5	7.11426e-05	0.00761226	PMP2
		SeqId_15426_5	0.887302	0.790785	0.995599	0.0418483	0.887 (0.791 - 0.996) p=4.18e-02*	Visit 5	0.184833	1	NEU1
		SeqId_15427_35	0.9972	0.89845	1.1068	0.957972	0.997 (0.898 - 1.107) p=9.58e-01	Visit 5	0.980078	1	LOXL3
		SeqId_15430_165	0.903954	0.811348	1.00713	0.0670818	0.904 (0.811 - 1.007) p=6.71e-02	Visit 5	0.247847	1	OPTC
		SeqId_15431_31	1.02091	0.925598	1.12604	0.678976	1.021 (0.926 - 1.126) p=6.79e-01	Visit 5	0.844091	1	OTC
		SeqId_15432_1	0.949834	0.85695	1.05278	0.326953	0.950 (0.857 - 1.053) p=3.27e-01	Visit 5	0.599905	1	OTOR
		SeqId_15433_4	0.917675	0.830879	1.01354	0.0901309	0.918 (0.831 - 1.014) p=9.01e-02	Visit 5	0.296805	1	SRC
		SeqId_15434_5	1.04474	0.958795	1.13838	0.317674	1.045 (0.959 - 1.138) p=3.18e-01	Visit 5	0.591108	1	PNOC
		SeqId_15435_4	0.912049	0.823962	1.00955	0.0756523	0.912 (0.824 - 1.010) p=7.57e-02	Visit 5	0.26601	1	PNP
		SeqId_15436_40	1.07395	0.981578	1.17502	0.120005	1.074 (0.982 - 1.175) p=1.20e-01	Visit 5	0.353849	1	RAMP1
		SeqId_15437_11	0.984844	0.889141	1.09085	0.769669	0.985 (0.889 - 1.091) p=7.70e-01	Visit 5	0.894798	1	RAMP3
		SeqId_15439_21	1.07968	0.993636	1.17317	0.0704052	1.080 (0.994 - 1.173) p=7.04e-02	Visit 5	0.255481	1	RND3
		SeqId_15440_57	0.930017	0.831381	1.04036	0.20468	0.930 (0.831 - 1.040) p=2.05e-01	Visit 5	0.471512	1	PCSK2
		SeqId_15441_6	1.32977	1.21474	1.4557	6.66304e-10	1.330 (1.215 - 1.456) p=6.66e-10*****	Visit 5	7.55713e-08	3.24957e-06	GM2A
		SeqId_15444_45	1.0365	0.945738	1.13597	0.443246	1.036 (0.946 - 1.136) p=4.43e-01	Visit 5	0.699394	1	SERPINB4
		SeqId_15446_25	1.07804	0.995081	1.16792	0.0658764	1.078 (0.995 - 1.168) p=6.59e-02	Visit 5	0.246003	1	NRG1
		SeqId_15447_45	0.890524	0.807059	0.982619	0.0209349	0.891 (0.807 - 0.983) p=2.09e-02*	Visit 5	0.119275	1	SORD
		SeqId_15448_47	1.10854	1.01989	1.2049	0.0153865	1.109 (1.020 - 1.205) p=1.54e-02*	Visit 5	0.0960818	1	SQSTM1
		SeqId_15449_33	1.15913	1.05246	1.27661	0.00271675	1.159 (1.052 - 1.277) p=2.72e-03**	Visit 5	0.0293782	1	TIMD4
		SeqId_15452_5	1.04182	0.942118	1.15208	0.42472	1.042 (0.942 - 1.152) p=4.25e-01	Visit 5	0.683721	1	NT5E
		SeqId_15453_3	1.05376	0.942328	1.17836	0.358484	1.054 (0.942 - 1.178) p=3.58e-01	Visit 5	0.628895	1	AMBP
		SeqId_15455_40	0.951744	0.857378	1.0565	0.353214	0.952 (0.857 - 1.056) p=3.53e-01	Visit 5	0.624591	1	ADAM15
		SeqId_15457_14	1.11702	1.04289	1.19642	0.00158466	1.117 (1.043 - 1.196) p=1.58e-03**	Visit 5	0.019321	1	ANPEP
		SeqId_15460_9	0.920439	0.825476	1.02633	0.135643	0.920 (0.825 - 1.026) p=1.36e-01	Visit 5	0.376511	1	DPP4
		SeqId_15462_28	1.26736	1.13801	1.41141	1.60514e-05	1.267 (1.138 - 1.411) p=1.61e-05****	Visit 5	0.000495776	0.0782828	CD8A
		SeqId_15465_79	0.986383	0.892248	1.09045	0.788759	0.986 (0.892 - 1.090) p=7.89e-01	Visit 5	0.90406	1	CNPY4
		SeqId_15466_30	1.09432	1.0007	1.19671	0.0482375	1.094 (1.001 - 1.197) p=4.82e-02*	Visit 5	0.201072	1	COL9A1
		SeqId_15467_10	1.05856	0.959269	1.16812	0.257451	1.059 (0.959 - 1.168) p=2.57e-01	Visit 5	0.5338	1	CTHRC1
		SeqId_15468_14	0.919066	0.823678	1.0255	0.13115	0.919 (0.824 - 1.025) p=1.31e-01	Visit 5	0.370884	1	CFHR1
		SeqId_15470_11	0.96141	0.869922	1.06252	0.440507	0.961 (0.870 - 1.063) p=4.41e-01	Visit 5	0.697291	1	HEXB
		SeqId_15471_29	1.02488	0.928177	1.13166	0.626977	1.025 (0.928 - 1.132) p=6.27e-01	Visit 5	0.815048	1	PNLIPRP2
		SeqId_15472_16	1.23144	1.10199	1.3761	0.000239115	1.231 (1.102 - 1.376) p=2.39e-04***	Visit 5	0.0045376	1	LRP11
		SeqId_15474_7	0.972298	0.880139	1.07411	0.580326	0.972 (0.880 - 1.074) p=5.80e-01	Visit 5	0.787055	1	PIN1
		SeqId_15475_4	1.15146	1.03584	1.27999	0.00899918	1.151 (1.036 - 1.280) p=9.00e-03*	Visit 5	0.0677299	1	PLTP
		SeqId_15476_6	1.04316	0.942601	1.15444	0.413947	1.043 (0.943 - 1.154) p=4.14e-01	Visit 5	0.675191	1	REG3G
		SeqId_15480_2	1.07975	0.972444	1.1989	0.150787	1.080 (0.972 - 1.199) p=1.51e-01	Visit 5	0.396651	1	VNN2
		SeqId_15481_45	0.93722	0.850957	1.03223	0.188142	0.937 (0.851 - 1.032) p=1.88e-01	Visit 5	0.449789	1	CAMP
		SeqId_15482_12	0.923649	0.829329	1.0287	0.14841	0.924 (0.829 - 1.029) p=1.48e-01	Visit 5	0.393368	1	A2ML1
		SeqId_15483_377	0.982147	0.888005	1.08627	0.726043	0.982 (0.888 - 1.086) p=7.26e-01	Visit 5	0.871651	1	AGRN
		SeqId_15486_126	0.957261	0.865702	1.0585	0.394476	0.957 (0.866 - 1.059) p=3.94e-01	Visit 5	0.65976	1	AOC1
		SeqId_15487_164	0.934577	0.845054	1.03358	0.187833	0.935 (0.845 - 1.034) p=1.88e-01	Visit 5	0.44927	1	CES1
		SeqId_15491_20	1.00248	0.906104	1.1091	0.961713	1.002 (0.906 - 1.109) p=9.62e-01	Visit 5	0.98164	1	CD248
		SeqId_15492_1	1.19419	1.11623	1.2776	2.57518e-07	1.194 (1.116 - 1.278) p=2.58e-07*****	Visit 5	1.51315e-05	0.00125592	CRIM1
		SeqId_15494_11	1.0626	0.981638	1.15024	0.133193	1.063 (0.982 - 1.150) p=1.33e-01	Visit 5	0.373322	1	FGFBP1
		SeqId_15495_9	0.993855	0.90008	1.0974	0.902975	0.994 (0.900 - 1.097) p=9.03e-01	Visit 5	0.95557	1	FOLR3
		SeqId_15497_9	0.861558	0.764922	0.970404	0.0140919	0.862 (0.765 - 0.970) p=1.41e-02*	Visit 5	0.09131	1	HS3ST1
		SeqId_15499_11	0.902637	0.821235	0.992108	0.0336465	0.903 (0.821 - 0.992) p=3.36e-02*	Visit 5	0.160562	1	ATRN
		SeqId_15503_15	1.24051	1.10917	1.38739	0.000160143	1.241 (1.109 - 1.387) p=1.60e-04***	Visit 5	0.00328159	0.781018	LEFTY2
		SeqId_15503_20	1.01538	0.918326	1.12269	0.765863	1.015 (0.918 - 1.123) p=7.66e-01	Visit 5	0.893141	1	LEFTY2
		SeqId_15504_39	1.13521	1.04761	1.23013	0.00196739	1.135 (1.048 - 1.230) p=1.97e-03**	Visit 5	0.0229545	1	BIRC7
		SeqId_15506_34	0.947264	0.852941	1.05202	0.311364	0.947 (0.853 - 1.052) p=3.11e-01	Visit 5	0.587599	1	LRP12
		SeqId_15509_2	0.980751	0.88473	1.08719	0.71158	0.981 (0.885 - 1.087) p=7.12e-01	Visit 5	0.862848	1	NAGLU
		SeqId_15511_37	0.981839	0.87872	1.09706	0.746144	0.982 (0.879 - 1.097) p=7.46e-01	Visit 5	0.881825	1	NPTXR
		SeqId_15513_108	1.07088	0.981591	1.1683	0.12315	1.071 (0.982 - 1.168) p=1.23e-01	Visit 5	0.359211	1	PRSS8
		SeqId_15514_26	0.818296	0.745259	0.898491	2.62349e-05	0.818 (0.745 - 0.898) p=2.62e-05****	Visit 5	0.000761592	0.127948	BCHE
		SeqId_15515_2	1.18772	1.08341	1.30208	0.000244281	1.188 (1.083 - 1.302) p=2.44e-04***	Visit 5	0.00458215	1	SAA1
		SeqId_15516_12	1.02856	0.923547	1.14551	0.608341	1.029 (0.924 - 1.146) p=6.08e-01	Visit 5	0.804905	1	SAA4
		SeqId_15521_4	1.13654	1.04118	1.24062	0.00420168	1.137 (1.041 - 1.241) p=4.20e-03**	Visit 5	0.0404173	1	CLSTN1
		SeqId_15522_2	0.908895	0.825334	1.00092	0.0522161	0.909 (0.825 - 1.001) p=5.22e-02	Visit 5	0.211349	1	GLIPR2
		SeqId_15523_9	0.924679	0.836076	1.02267	0.127574	0.925 (0.836 - 1.023) p=1.28e-01	Visit 5	0.366059	1	ALAD
		SeqId_15524_30	1.16104	1.05576	1.27683	0.0020787	1.161 (1.056 - 1.277) p=2.08e-03**	Visit 5	0.0239444	1	PGAM2
		SeqId_15525_294	0.883536	0.795999	0.980701	0.0200156	0.884 (0.796 - 0.981) p=2.00e-02*	Visit 5	0.116072	1	ADH1C
		SeqId_15526_33	0.949249	0.858595	1.04947	0.309138	0.949 (0.859 - 1.049) p=3.09e-01	Visit 5	0.58694	1	GSS
		SeqId_15527_90	1.01209	0.912144	1.12298	0.820816	1.012 (0.912 - 1.123) p=8.21e-01	Visit 5	0.918779	1	DLD
		SeqId_15529_33	0.882542	0.801429	0.971865	0.0110814	0.883 (0.801 - 0.972) p=1.11e-02*	Visit 5	0.0777201	1	CSRP1
		SeqId_15530_33	1.15432	1.03729	1.28456	0.00850707	1.154 (1.037 - 1.285) p=8.51e-03*	Visit 5	0.065313	1	EPHB4
		SeqId_15533_97	1.31678	1.18163	1.46739	6.33877e-07	1.317 (1.182 - 1.467) p=6.34e-07*****	Visit 5	3.32411e-05	0.00309142	MSR1
		SeqId_15534_26	1.01799	0.922032	1.12392	0.724158	1.018 (0.922 - 1.124) p=7.24e-01	Visit 5	0.870614	1	MDH2
		SeqId_15535_3	1.07366	0.974553	1.18284	0.150347	1.074 (0.975 - 1.183) p=1.50e-01	Visit 5	0.396133	1	PRSS27
		SeqId_15539_15	0.85426	0.752609	0.96964	0.0148127	0.854 (0.753 - 0.970) p=1.48e-02*	Visit 5	0.0940644	1	SLITRK1
		SeqId_15540_6	1.13227	1.047	1.22449	0.00187361	1.132 (1.047 - 1.224) p=1.87e-03**	Visit 5	0.0220015	1	VIM
		SeqId_15542_19	1.10973	1.00139	1.2298	0.0469915	1.110 (1.001 - 1.230) p=4.70e-02*	Visit 5	0.197397	1	CKMT1A
		SeqId_15544_25	1.10482	0.99859	1.22235	0.0532855	1.105 (0.999 - 1.222) p=5.33e-02	Visit 5	0.21424	1	KLK14
		SeqId_15545_13	1.10111	1.00273	1.20915	0.0436941	1.101 (1.003 - 1.209) p=4.37e-02*	Visit 5	0.190034	1	PPP3R1
		SeqId_15548_35	0.973331	0.878167	1.07881	0.606596	0.973 (0.878 - 1.079) p=6.07e-01	Visit 5	0.804122	1	PHGDH
		SeqId_15553_22	0.987603	0.893777	1.09128	0.80652	0.988 (0.894 - 1.091) p=8.07e-01	Visit 5	0.913045	1	ACHE
		SeqId_15556_49	0.961647	0.86242	1.07229	0.481541	0.962 (0.862 - 1.072) p=4.82e-01	Visit 5	0.72408	1	AMY2B
		SeqId_15558_63	1.23256	1.11706	1.36002	3.11511e-05	1.233 (1.117 - 1.360) p=3.12e-05****	Visit 5	0.000868135	0.151924	ENPEP
		SeqId_15559_5	0.875901	0.788758	0.972671	0.0132041	0.876 (0.789 - 0.973) p=1.32e-02*	Visit 5	0.0871402	1	ANTXR2
		SeqId_15560_52	1.03148	0.93315	1.14018	0.544244	1.031 (0.933 - 1.140) p=5.44e-01	Visit 5	0.763405	1	TCN2
		SeqId_15562_24	0.901967	0.812539	1.00124	0.0527743	0.902 (0.813 - 1.001) p=5.28e-02	Visit 5	0.212546	1	GUSB
		SeqId_15565_102	1.27303	1.18156	1.37158	2.22238e-10	1.273 (1.182 - 1.372) p=2.22e-10*****	Visit 5	3.2997e-08	1.08385e-06	MUC16
		SeqId_15566_10	0.98054	0.885164	1.08619	0.706615	0.981 (0.885 - 1.086) p=7.07e-01	Visit 5	0.860679	1	CNN1
		SeqId_15567_2	1.01332	0.92153	1.11424	0.784809	1.013 (0.922 - 1.114) p=7.85e-01	Visit 5	0.903281	1	CD247
		SeqId_15569_15	1.07743	0.980548	1.18388	0.120822	1.077 (0.981 - 1.184) p=1.21e-01	Visit 5	0.354746	1	COL2A1
		SeqId_15570_99	1.00886	0.912737	1.1151	0.862929	1.009 (0.913 - 1.115) p=8.63e-01	Visit 5	0.938142	1	CR2
		SeqId_15573_110	0.847431	0.759687	0.945309	0.00299265	0.847 (0.760 - 0.945) p=2.99e-03**	Visit 5	0.0313201	1	NCAN
		SeqId_15574_37	1.01476	0.920843	1.11826	0.767414	1.015 (0.921 - 1.118) p=7.67e-01	Visit 5	0.89401	1	CCNA2
		SeqId_15576_158	1.07045	0.965506	1.18681	0.195944	1.070 (0.966 - 1.187) p=1.96e-01	Visit 5	0.460867	1	RNASE3
		SeqId_15579_26	1.05802	0.967916	1.15652	0.214262	1.058 (0.968 - 1.157) p=2.14e-01	Visit 5	0.483551	1	ENPP6
		SeqId_15580_2	1.05383	0.95874	1.15835	0.277177	1.054 (0.959 - 1.158) p=2.77e-01	Visit 5	0.552047	1	EPHA7
		SeqId_15581_16	1.08164	0.997258	1.17317	0.0582627	1.082 (0.997 - 1.173) p=5.83e-02	Visit 5	0.227136	1	FANK1
		SeqId_15582_25	1.15954	1.07502	1.25071	0.000126493	1.160 (1.075 - 1.251) p=1.26e-04***	Visit 5	0.00276639	0.616904	FCN1
		SeqId_15583_18	1.04277	0.951089	1.1433	0.372396	1.043 (0.951 - 1.143) p=3.72e-01	Visit 5	0.641078	1	FCRLB
		SeqId_15584_9	1.00791	0.913603	1.11196	0.875057	1.008 (0.914 - 1.112) p=8.75e-01	Visit 5	0.943527	1	CFHR2
		SeqId_15585_304	1.29506	1.17777	1.42403	9.40367e-08	1.295 (1.178 - 1.424) p=9.40e-08*****	Visit 5	6.28242e-06	0.000458617	FBLN5
		SeqId_15587_20	1.11574	1.01104	1.23128	0.0293834	1.116 (1.011 - 1.231) p=2.94e-02*	Visit 5	0.147948	1	FOLR2
		SeqId_15588_17	0.947893	0.844909	1.06343	0.361804	0.948 (0.845 - 1.063) p=3.62e-01	Visit 5	0.630635	1	GLA
		SeqId_15589_1	0.92099	0.829203	1.02294	0.124399	0.921 (0.829 - 1.023) p=1.24e-01	Visit 5	0.36166	1	GC
		SeqId_15591_28	0.961656	0.869861	1.06314	0.444956	0.962 (0.870 - 1.063) p=4.45e-01	Visit 5	0.700263	1	GPX1
		SeqId_15594_47	1.15948	1.04497	1.28653	0.00528466	1.159 (1.045 - 1.287) p=5.28e-03*	Visit 5	0.0472691	1	HTRA1
		SeqId_15596_7	0.970034	0.879282	1.07015	0.543794	0.970 (0.879 - 1.070) p=5.44e-01	Visit 5	0.763405	1	HEXIM1
		SeqId_15602_43	0.970165	0.873578	1.07743	0.571338	0.970 (0.874 - 1.077) p=5.71e-01	Visit 5	0.780946	1	IL6R
		SeqId_15603_20	0.995951	0.904343	1.09684	0.934315	0.996 (0.904 - 1.097) p=9.34e-01	Visit 5	0.968471	1	ITGA2
		SeqId_15604_18	0.971257	0.876608	1.07613	0.577187	0.971 (0.877 - 1.076) p=5.77e-01	Visit 5	0.78498	1	MAPK9
		SeqId_15606_19	1.06476	0.973697	1.16433	0.168945	1.065 (0.974 - 1.164) p=1.69e-01	Visit 5	0.426472	1	KRT19
		SeqId_15607_56	0.966504	0.875583	1.06686	0.499096	0.967 (0.876 - 1.067) p=4.99e-01	Visit 5	0.735152	1	PKLR
		SeqId_15608_5	1.05623	0.972656	1.14698	0.193354	1.056 (0.973 - 1.147) p=1.93e-01	Visit 5	0.456873	1	RPS6KB1
		SeqId_15610_72	1.03773	0.940718	1.14475	0.459546	1.038 (0.941 - 1.145) p=4.60e-01	Visit 5	0.710405	1	LAP3
		SeqId_15612_5	1.00913	0.920427	1.10639	0.846445	1.009 (0.920 - 1.106) p=8.46e-01	Visit 5	0.93037	1	LIN7B
		SeqId_15613_16	0.927461	0.83892	1.02535	0.141293	0.927 (0.839 - 1.025) p=1.41e-01	Visit 5	0.383037	1	PNLIP
		SeqId_15614_168	1.06936	0.972362	1.17603	0.166893	1.069 (0.972 - 1.176) p=1.67e-01	Visit 5	0.422824	1	LILRA2
		SeqId_15615_8	1.10319	1.00691	1.20868	0.0350604	1.103 (1.007 - 1.209) p=3.51e-02*	Visit 5	0.16473	1	LILRB3
		SeqId_15617_8	0.972911	0.877308	1.07893	0.602802	0.973 (0.877 - 1.079) p=6.03e-01	Visit 5	0.80197	1	XCL2
		SeqId_15619_49	0.80098	0.702189	0.913671	0.000952242	0.801 (0.702 - 0.914) p=9.52e-04**	Visit 5	0.012829	1	MOG
		SeqId_15620_4	1.06841	0.968584	1.17852	0.186117	1.068 (0.969 - 1.179) p=1.86e-01	Visit 5	0.446948	1	NLGN1
		SeqId_15622_13	1.21833	1.13343	1.30959	8.40067e-08	1.218 (1.133 - 1.310) p=8.40e-08*****	Visit 5	5.69029e-06	0.000409701	OPCML
		SeqId_15623_1	0.928906	0.826379	1.04415	0.216494	0.929 (0.826 - 1.044) p=2.16e-01	Visit 5	0.486564	1	PDCD1
		SeqId_15626_223	1.12575	1.02753	1.23336	0.0109933	1.126 (1.028 - 1.233) p=1.10e-02*	Visit 5	0.0773652	1	HSPG2
		SeqId_15627_83	0.968386	0.87817	1.06787	0.519662	0.968 (0.878 - 1.068) p=5.20e-01	Visit 5	0.750365	1	AKT1
		SeqId_15631_18	0.901928	0.800561	1.01613	0.0897165	0.902 (0.801 - 1.016) p=8.97e-02	Visit 5	0.296241	1	PSG1
		SeqId_15633_6	0.941717	0.83722	1.05926	0.316988	0.942 (0.837 - 1.059) p=3.17e-01	Visit 5	0.590943	1	RBP4
		SeqId_15634_139	0.969067	0.876186	1.07179	0.541048	0.969 (0.876 - 1.072) p=5.41e-01	Visit 5	0.763405	1	SLIT1
		SeqId_15635_4	1.22176	1.09576	1.36225	0.000310039	1.222 (1.096 - 1.362) p=3.10e-04***	Visit 5	0.00551847	1	SMOC2
		SeqId_15636_49	1.12618	1.03918	1.22047	0.0037703	1.126 (1.039 - 1.220) p=3.77e-03**	Visit 5	0.0373735	1	SORCS1
		SeqId_15637_38	1.03587	0.942852	1.13807	0.462861	1.036 (0.943 - 1.138) p=4.63e-01	Visit 5	0.712344	1	SORCS3
		SeqId_15640_54	1.5381	1.36604	1.73183	1.13365e-12	1.538 (1.366 - 1.732) p=1.13e-12*****	Visit 5	3.68587e-10	5.52881e-09	TAGLN
		SeqId_15641_20	0.991913	0.889731	1.10583	0.883622	0.992 (0.890 - 1.106) p=8.84e-01	Visit 5	0.946259	1	TMEFF1
		SeqId_15644_1	0.850836	0.774998	0.934096	0.000695767	0.851 (0.775 - 0.934) p=6.96e-04**	Visit 5	0.00998016	1	BTD
		SeqId_15653_9	1.11569	1.02699	1.21206	0.00959783	1.116 (1.027 - 1.212) p=9.60e-03*	Visit 5	0.0709221	1	COL10A1
		SeqId_15666_21	0.972958	0.882279	1.07296	0.582865	0.973 (0.882 - 1.073) p=5.83e-01	Visit 5	0.789224	1	BMP2
		SeqId_15667_39	1.05092	0.950385	1.16208	0.333023	1.051 (0.950 - 1.162) p=3.33e-01	Visit 5	0.605801	1	BMP4
		SeqId_15668_19	0.950431	0.864518	1.04488	0.292921	0.950 (0.865 - 1.045) p=2.93e-01	Visit 5	0.566895	1	BMP8B
		SeqId_15669_7	0.929243	0.831053	1.03903	0.197767	0.929 (0.831 - 1.039) p=1.98e-01	Visit 5	0.463562	1	BRAF
		SeqId_15670_15	1.00169	0.908506	1.10442	0.973035	1.002 (0.909 - 1.104) p=9.73e-01	Visit 5	0.987205	1	C1QL2
		SeqId_15675_3	1.03847	0.940181	1.14702	0.456855	1.038 (0.940 - 1.147) p=4.57e-01	Visit 5	0.708903	1	CEBPB
		SeqId_15678_71	0.969035	0.869077	1.08049	0.571213	0.969 (0.869 - 1.080) p=5.71e-01	Visit 5	0.780946	1	DKK2
		SeqId_15686_49	0.874161	0.802675	0.952015	0.00200381	0.874 (0.803 - 0.952) p=2.00e-03**	Visit 5	0.023268	1	INHBC
		SeqId_15688_30	0.991594	0.89491	1.09872	0.871884	0.992 (0.895 - 1.099) p=8.72e-01	Visit 5	0.942835	1	LMAN1
		SeqId_15692_300	1.07539	0.989595	1.16862	0.0866423	1.075 (0.990 - 1.169) p=8.66e-02	Visit 5	0.290017	1	NODAL
		SeqId_15693_9	1.14274	1.03924	1.25654	0.00587466	1.143 (1.039 - 1.257) p=5.87e-03*	Visit 5	0.0509933	1	PGR
		SeqId_15698_6	1.03161	0.947499	1.12319	0.473246	1.032 (0.947 - 1.123) p=4.73e-01	Visit 5	0.719233	1	TXLNA
		SeqId_16015_19	0.941927	0.854278	1.03857	0.22993	0.942 (0.854 - 1.039) p=2.30e-01	Visit 5	0.504048	1	GPT
		SeqId_16035_8	1.07588	0.975338	1.18678	0.143986	1.076 (0.975 - 1.187) p=1.44e-01	Visit 5	0.387324	1	FLT4
		SeqId_16043_30	1.04347	0.950259	1.14582	0.372775	1.043 (0.950 - 1.146) p=3.73e-01	Visit 5	0.641278	1	SHC1
		SeqId_16055_3	1.07187	0.937196	1.22589	0.311007	1.072 (0.937 - 1.226) p=3.11e-01	Visit 5	0.587216	1	CFHR5
		SeqId_16057_6	1.01849	0.921481	1.12571	0.719793	1.018 (0.921 - 1.126) p=7.20e-01	Visit 5	0.868059	1	IGF2R
		SeqId_16060_99	1.05205	0.966884	1.14473	0.238753	1.052 (0.967 - 1.145) p=2.39e-01	Visit 5	0.515906	1	NID2
		SeqId_16070_7	1.00004	0.905203	1.10482	0.999321	1.000 (0.905 - 1.105) p=9.99e-01	Visit 5	0.999499	1	WIF1
		SeqId_16074_12	0.839419	0.750125	0.939343	0.00228515	0.839 (0.750 - 0.939) p=2.29e-03**	Visit 5	0.0258577	1	GRAP2
		SeqId_16079_2	0.952402	0.860611	1.05398	0.345603	0.952 (0.861 - 1.054) p=3.46e-01	Visit 5	0.617855	1	TEC
		SeqId_16081_38	0.894378	0.812938	0.983976	0.0219299	0.894 (0.813 - 0.984) p=2.19e-02*	Visit 5	0.123787	1	AKR1B10
		SeqId_16288_17	0.940863	0.849238	1.04237	0.243573	0.941 (0.849 - 1.042) p=2.44e-01	Visit 5	0.520783	1	EPHA4
		SeqId_16292_288	1.15917	1.0672	1.25906	0.000461766	1.159 (1.067 - 1.259) p=4.62e-04***	Visit 5	0.00738371	1	GIP
		SeqId_16293_1	1.01884	0.932124	1.11362	0.680904	1.019 (0.932 - 1.114) p=6.81e-01	Visit 5	0.845409	1	GHRH
		SeqId_16296_43	0.90663	0.803956	1.02242	0.109943	0.907 (0.804 - 1.022) p=1.10e-01	Visit 5	0.334494	1	LGR5
		SeqId_16297_14	1.04825	0.955714	1.14974	0.317649	1.048 (0.956 - 1.150) p=3.18e-01	Visit 5	0.591108	1	ROBO4
		SeqId_16298_84	0.967206	0.869907	1.07539	0.537636	0.967 (0.870 - 1.075) p=5.38e-01	Visit 5	0.762889	1	PLA2G2D
		SeqId_16299_13	0.950627	0.853481	1.05883	0.357262	0.951 (0.853 - 1.059) p=3.57e-01	Visit 5	0.62843	1	TIGIT
		SeqId_16300_4	1.22309	1.09783	1.36264	0.000259049	1.223 (1.098 - 1.363) p=2.59e-04***	Visit 5	0.00480372	1	TREM2
		SeqId_16302_11	1.01766	0.916137	1.13043	0.744086	1.018 (0.916 - 1.130) p=7.44e-01	Visit 5	0.881016	1	BPIFA2
		SeqId_16304_6	0.897118	0.799432	1.00674	0.0649277	0.897 (0.799 - 1.007) p=6.49e-02	Visit 5	0.243204	1	LGR4
		SeqId_16305_10	1.02897	0.923632	1.14632	0.604264	1.029 (0.924 - 1.146) p=6.04e-01	Visit 5	0.802737	1	CDH11
		SeqId_16307_22	0.933967	0.824027	1.05857	0.285015	0.934 (0.824 - 1.059) p=2.85e-01	Visit 5	0.559813	1	UNC5D
		SeqId_16308_14	0.678967	0.602841	0.764706	1.75537e-10	0.679 (0.603 - 0.765) p=1.76e-10*****	Visit 5	2.76159e-08	8.56093e-07	BTLA
		SeqId_16309_30	0.984763	0.89124	1.0881	0.76297	0.985 (0.891 - 1.088) p=7.63e-01	Visit 5	0.891472	1	DKKL1
		SeqId_16312_45	0.901349	0.809949	1.00306	0.0569247	0.901 (0.810 - 1.003) p=5.69e-02	Visit 5	0.223817	1	CDH6
		SeqId_16315_105	0.998319	0.90891	1.09652	0.97197	0.998 (0.909 - 1.097) p=9.72e-01	Visit 5	0.987205	1	FLT1
		SeqId_16317_20	1.20357	1.09764	1.31974	8.09029e-05	1.204 (1.098 - 1.320) p=8.09e-05***	Visit 5	0.00191536	0.394563	DSG3
		SeqId_16318_12	1.05738	0.974155	1.14772	0.182226	1.057 (0.974 - 1.148) p=1.82e-01	Visit 5	0.442945	1	ACVRL1
		SeqId_16320_139	0.985839	0.894612	1.08637	0.773444	0.986 (0.895 - 1.086) p=7.73e-01	Visit 5	0.897261	1	CD320
		SeqId_16322_10	1.22719	1.1111	1.35542	5.39978e-05	1.227 (1.111 - 1.355) p=5.40e-05***	Visit 5	0.00135746	0.263347	PACAP
		SeqId_16323_8	1.02479	0.918012	1.14398	0.662732	1.025 (0.918 - 1.144) p=6.63e-01	Visit 5	0.83601	1	NRXN3
		SeqId_16324_38	0.927959	0.831418	1.03571	0.182219	0.928 (0.831 - 1.036) p=1.82e-01	Visit 5	0.442945	1	TLR1
		SeqId_16536_3	1.02149	0.925092	1.12793	0.67417	1.021 (0.925 - 1.128) p=6.74e-01	Visit 5	0.842194	1	HMGA1
		SeqId_16551_14	1.02419	0.929956	1.12798	0.627403	1.024 (0.930 - 1.128) p=6.27e-01	Visit 5	0.815048	1	STAT5B
		SeqId_16558_2	0.886237	0.79373	0.989525	0.0317784	0.886 (0.794 - 0.990) p=3.18e-02*	Visit 5	0.154845	1	MYOC
		SeqId_16561_9	0.998386	0.902575	1.10437	0.974973	0.998 (0.903 - 1.104) p=9.75e-01	Visit 5	0.987528	1	A1BG
		SeqId_16583_8	0.983216	0.892976	1.08258	0.730392	0.983 (0.893 - 1.083) p=7.30e-01	Visit 5	0.874711	1	NUDT2
		SeqId_16585_16	0.964342	0.870454	1.06836	0.4872	0.964 (0.870 - 1.068) p=4.87e-01	Visit 5	0.727742	1	B3GNT4
		SeqId_16591_71	0.888472	0.780959	1.01079	0.0723448	0.888 (0.781 - 1.011) p=7.23e-02	Visit 5	0.260388	1	CHIA
		SeqId_16593_3	0.836558	0.753981	0.928178	0.000763945	0.837 (0.754 - 0.928) p=7.64e-04**	Visit 5	0.0107576	1	FADD
		SeqId_16594_44	1.02374	0.918379	1.14118	0.672015	1.024 (0.918 - 1.141) p=6.72e-01	Visit 5	0.841875	1	FAIM
		SeqId_16596_25	0.950681	0.860513	1.0503	0.319846	0.951 (0.861 - 1.050) p=3.20e-01	Visit 5	0.593113	1	GLRX3
		SeqId_16597_11	1.00915	0.913698	1.11458	0.857368	1.009 (0.914 - 1.115) p=8.57e-01	Visit 5	0.936242	1	GLRX5
		SeqId_16599_38	0.968992	0.879504	1.06759	0.524042	0.969 (0.880 - 1.068) p=5.24e-01	Visit 5	0.754132	1	GPN1
		SeqId_16605_2	0.975638	0.879563	1.08221	0.641004	0.976 (0.880 - 1.082) p=6.41e-01	Visit 5	0.823526	1	C1QTNF9
		SeqId_16606_85	1.00199	0.904463	1.11004	0.969616	1.002 (0.904 - 1.110) p=9.70e-01	Visit 5	0.986804	1	AKR1B1
		SeqId_16607_78	1.03421	0.936219	1.14247	0.507735	1.034 (0.936 - 1.142) p=5.08e-01	Visit 5	0.742942	1	GSN
		SeqId_16609_106	1.09973	1.00615	1.20202	0.0361643	1.100 (1.006 - 1.202) p=3.62e-02*	Visit 5	0.168883	1	KIRREL2
		SeqId_16610_13	1.25325	1.12699	1.39366	3.09376e-05	1.253 (1.127 - 1.394) p=3.09e-05****	Visit 5	0.000868135	0.150883	LRP10
		SeqId_16612_28	0.817582	0.738693	0.904897	0.000100129	0.818 (0.739 - 0.905) p=1.00e-04***	Visit 5	0.00228191	0.488329	SDC3
		SeqId_16613_3	1.07987	0.977225	1.19329	0.131591	1.080 (0.977 - 1.193) p=1.32e-01	Visit 5	0.371394	1	CDH17
		SeqId_16614_27	1.39562	1.27055	1.533	3.44173e-12	1.396 (1.271 - 1.533) p=3.44e-12*****	Visit 5	9.32518e-10	1.67853e-08	RSPO1
		SeqId_16616_137	0.894195	0.800389	0.998994	0.0479558	0.894 (0.800 - 0.999) p=4.80e-02*	Visit 5	0.200412	1	ENO3
		SeqId_16618_7	0.884687	0.788847	0.992171	0.0362313	0.885 (0.789 - 0.992) p=3.62e-02*	Visit 5	0.168929	1	CD69
		SeqId_16620_26	1.04673	0.947567	1.15628	0.368435	1.047 (0.948 - 1.156) p=3.68e-01	Visit 5	0.637766	1	LY75
		SeqId_16621_77	0.953525	0.85749	1.06032	0.3796	0.954 (0.857 - 1.060) p=3.80e-01	Visit 5	0.646633	1	APOA1BP
		SeqId_16746_12	0.947783	0.849684	1.05721	0.336033	0.948 (0.850 - 1.057) p=3.36e-01	Visit 5	0.608327	1	INHBB
		SeqId_16748_1	0.931947	0.838444	1.03588	0.191368	0.932 (0.838 - 1.036) p=1.91e-01	Visit 5	0.454161	1	BMP3
		SeqId_16749_79	0.88678	0.793628	0.990865	0.0338355	0.887 (0.794 - 0.991) p=3.38e-02*	Visit 5	0.161306	1	GDF10
		SeqId_16751_15	1.30096	1.21933	1.38805	1.7454e-15	1.301 (1.219 - 1.388) p=1.75e-15*****	Visit 5	1.66846e-12	8.51229e-12	NPPB#
		SeqId_16753_46	1.10958	1.02446	1.20177	0.0106655	1.110 (1.024 - 1.202) p=1.07e-02*	Visit 5	0.0758244	1	COL6A2
		SeqId_16754_40	1.16257	1.07612	1.25598	0.000133192	1.163 (1.076 - 1.256) p=1.33e-04***	Visit 5	0.00287425	0.649579	CASK
		SeqId_16755_195	1.08934	0.997373	1.18979	0.0572347	1.089 (0.997 - 1.190) p=5.72e-02	Visit 5	0.224384	1	GDF3
		SeqId_16756_30	1.01031	0.918578	1.11119	0.83278	1.010 (0.919 - 1.111) p=8.33e-01	Visit 5	0.923807	1	GDF7
		SeqId_16758_96	1.11968	1.01729	1.23238	0.0208686	1.120 (1.017 - 1.232) p=2.09e-02*	Visit 5	0.119275	1	HDGF
		SeqId_16760_2	0.939328	0.850351	1.03762	0.217679	0.939 (0.850 - 1.038) p=2.18e-01	Visit 5	0.488551	1	IL26
		SeqId_16763_11	0.887518	0.815275	0.966163	0.00587638	0.888 (0.815 - 0.966) p=5.88e-03*	Visit 5	0.0509933	1	LECT2
		SeqId_16765_52	0.936901	0.847368	1.0359	0.203438	0.937 (0.847 - 1.036) p=2.03e-01	Visit 5	0.470892	1	PPBP
		SeqId_16768_3	0.879386	0.782982	0.987659	0.0300392	0.879 (0.783 - 0.988) p=3.00e-02*	Visit 5	0.149644	1	JUP
		SeqId_16769_20	0.97903	0.886289	1.08147	0.676398	0.979 (0.886 - 1.081) p=6.76e-01	Visit 5	0.842423	1	RAC3
		SeqId_16770_3	1.26475	1.14568	1.3962	3.22956e-06	1.265 (1.146 - 1.396) p=3.23e-06*****	Visit 5	0.000133479	0.0157505	REG1B
		SeqId_16773_29	1.05803	0.968253	1.15614	0.212442	1.058 (0.968 - 1.156) p=2.12e-01	Visit 5	0.481002	1	SCUBE3
		SeqId_16781_2	1.00292	0.910796	1.10436	0.952756	1.003 (0.911 - 1.104) p=9.53e-01	Visit 5	0.978332	1	ENGASE
		SeqId_16785_45	1.15992	1.05202	1.27888	0.00290237	1.160 (1.052 - 1.279) p=2.90e-03**	Visit 5	0.0307047	1	DEFA5
		SeqId_16792_4	1.00771	0.903622	1.12379	0.89018	1.008 (0.904 - 1.124) p=8.90e-01	Visit 5	0.949565	1	SIGLEC5
		SeqId_16802_31	0.921755	0.830664	1.02284	0.124869	0.922 (0.831 - 1.023) p=1.25e-01	Visit 5	0.362228	1	OCIAD1
		SeqId_16803_4	1.09914	1.01106	1.19489	0.026544	1.099 (1.011 - 1.195) p=2.65e-02*	Visit 5	0.138012	1	CALB2
		SeqId_16805_5	0.946254	0.858897	1.0425	0.263634	0.946 (0.859 - 1.042) p=2.64e-01	Visit 5	0.539336	1	PDE5A
		SeqId_16807_35	0.92193	0.836935	1.01556	0.0995278	0.922 (0.837 - 1.016) p=9.95e-02	Visit 5	0.31397	1	TNNT3
		SeqId_16809_1	1.04589	0.951698	1.14941	0.351411	1.046 (0.952 - 1.149) p=3.51e-01	Visit 5	0.622533	1	NME4
		SeqId_16810_3	0.945119	0.85201	1.0484	0.286116	0.945 (0.852 - 1.048) p=2.86e-01	Visit 5	0.560397	1	GDI1
		SeqId_16814_13	0.976497	0.878781	1.08508	0.658406	0.976 (0.879 - 1.085) p=6.58e-01	Visit 5	0.833388	1	FHL1
		SeqId_16818_200	1.12025	1.01457	1.23693	0.0246956	1.120 (1.015 - 1.237) p=2.47e-02*	Visit 5	0.132935	1	CDCP1
		SeqId_16823_75	1.07092	0.978141	1.1725	0.138359	1.071 (0.978 - 1.172) p=1.38e-01	Visit 5	0.378878	1	APOL3
		SeqId_16825_20	0.937054	0.844057	1.0403	0.222795	0.937 (0.844 - 1.040) p=2.23e-01	Visit 5	0.494795	1	ATXN3
		SeqId_16828_8	1.05213	0.951547	1.16335	0.321577	1.052 (0.952 - 1.163) p=3.22e-01	Visit 5	0.594231	1	COL6A1
		SeqId_16831_7	0.969895	0.878214	1.07115	0.546272	0.970 (0.878 - 1.071) p=5.46e-01	Visit 5	0.763405	1	DOK1
		SeqId_16836_1	1.01041	0.917488	1.11275	0.833287	1.010 (0.917 - 1.113) p=8.33e-01	Visit 5	0.923833	1	CFHR3
		SeqId_16845_15	0.995934	0.902678	1.09882	0.935268	0.996 (0.903 - 1.099) p=9.35e-01	Visit 5	0.969116	1	MPZL1
		SeqId_16847_39	1.00975	0.916694	1.11225	0.84408	1.010 (0.917 - 1.112) p=8.44e-01	Visit 5	0.930301	1	RAB3B
		SeqId_16850_5	0.936122	0.838345	1.0453	0.240886	0.936 (0.838 - 1.045) p=2.41e-01	Visit 5	0.517934	1	RGS5
		SeqId_16851_50	1.28472	1.19268	1.38386	3.9569e-11	1.285 (1.193 - 1.384) p=3.96e-11*****	Visit 5	8.39036e-09	1.92978e-07	SCO2
		SeqId_16852_10	0.958612	0.865392	1.06187	0.418062	0.959 (0.865 - 1.062) p=4.18e-01	Visit 5	0.678561	1	PDZK1
		SeqId_16853_5	0.884201	0.787362	0.99295	0.0375705	0.884 (0.787 - 0.993) p=3.76e-02*	Visit 5	0.172372	1	NRK1
		SeqId_16854_17	0.922893	0.836157	1.01863	0.111049	0.923 (0.836 - 1.019) p=1.11e-01	Visit 5	0.337649	1	LSM4
		SeqId_16856_79	0.961753	0.869837	1.06338	0.446724	0.962 (0.870 - 1.063) p=4.47e-01	Visit 5	0.702118	1	MAPRE2
		SeqId_16857_2	1.03684	0.944371	1.13836	0.447834	1.037 (0.944 - 1.138) p=4.48e-01	Visit 5	0.702294	1	RAB2A
		SeqId_16858_384	1.04007	0.951393	1.13702	0.387525	1.040 (0.951 - 1.137) p=3.88e-01	Visit 5	0.653965	1	RCN3
		SeqId_16859_100	0.950742	0.845454	1.06914	0.398945	0.951 (0.845 - 1.069) p=3.99e-01	Visit 5	0.66382	1	SH3GLB1
		SeqId_16863_47	1.07836	0.991139	1.17325	0.07958	1.078 (0.991 - 1.173) p=7.96e-02	Visit 5	0.274284	1	NANP
		SeqId_16865_62	1.04154	0.9452	1.1477	0.411142	1.042 (0.945 - 1.148) p=4.11e-01	Visit 5	0.673901	1	TAF15
		SeqId_16867_76	0.996781	0.903197	1.10006	0.948891	0.997 (0.903 - 1.100) p=9.49e-01	Visit 5	0.976935	1	PCTK1
		SeqId_16872_248	1.00619	0.912457	1.10954	0.901622	1.006 (0.912 - 1.110) p=9.02e-01	Visit 5	0.95526	1	GSTZ1
		SeqId_16875_13	1.06003	0.971833	1.15623	0.188403	1.060 (0.972 - 1.156) p=1.88e-01	Visit 5	0.450192	1	MAGOHB
		SeqId_16877_19	0.915036	0.81263	1.03035	0.14257	0.915 (0.813 - 1.030) p=1.43e-01	Visit 5	0.384789	1	MSRB2
		SeqId_16882_27	0.977027	0.88351	1.08044	0.650739	0.977 (0.884 - 1.080) p=6.51e-01	Visit 5	0.828414	1	PHPT1
		SeqId_16883_57	0.967694	0.87064	1.07557	0.54253	0.968 (0.871 - 1.076) p=5.43e-01	Visit 5	0.763405	1	RAB4A
		SeqId_16885_49	0.928628	0.846327	1.01893	0.117848	0.929 (0.846 - 1.019) p=1.18e-01	Visit 5	0.350281	1	MAPRE3
		SeqId_16887_29	1.08605	1.00092	1.17843	0.0474833	1.086 (1.001 - 1.178) p=4.75e-02*	Visit 5	0.198767	1	PTRH2
		SeqId_16890_37	1.10381	0.982086	1.24061	0.0975734	1.104 (0.982 - 1.241) p=9.76e-02	Visit 5	0.311226	1	ADAMTSL1
		SeqId_16892_23	1.05721	0.9441	1.18387	0.335239	1.057 (0.944 - 1.184) p=3.35e-01	Visit 5	0.607565	1	ENPP2
		SeqId_16899_59	1.01329	0.92005	1.11599	0.78859	1.013 (0.920 - 1.116) p=7.89e-01	Visit 5	0.90406	1	OSBPL9
		SeqId_16900_29	1.03759	0.938451	1.1472	0.471415	1.038 (0.938 - 1.147) p=4.71e-01	Visit 5	0.718529	1	MDGA1
		SeqId_16902_17	1.02282	0.926542	1.1291	0.65463	1.023 (0.927 - 1.129) p=6.55e-01	Visit 5	0.831414	1	LAMP1
		SeqId_16907_3	1.01174	0.904636	1.13153	0.837955	1.012 (0.905 - 1.132) p=8.38e-01	Visit 5	0.927112	1	CADM2
		SeqId_16908_5	0.936518	0.845003	1.03795	0.211264	0.937 (0.845 - 1.038) p=2.11e-01	Visit 5	0.480654	1	OMG
		SeqId_16913_8	1.20989	1.1127	1.31556	8.2093e-06	1.210 (1.113 - 1.316) p=8.21e-06****	Visit 5	0.000296569	0.0400368	RNASET2
		SeqId_16914_104	1.11343	1.01779	1.21806	0.019041	1.113 (1.018 - 1.218) p=1.90e-02*	Visit 5	0.11148	1	CD14
		SeqId_16915_153	1.02428	0.925574	1.13351	0.642667	1.024 (0.926 - 1.134) p=6.43e-01	Visit 5	0.823945	1	SEMA4A
		SeqId_16916_19	1.05781	0.958091	1.16791	0.265919	1.058 (0.958 - 1.168) p=2.66e-01	Visit 5	0.541724	1	SLITRK6
		SeqId_16918_198	0.917928	0.819284	1.02845	0.139846	0.918 (0.819 - 1.028) p=1.40e-01	Visit 5	0.381447	1	TLR3
		SeqId_16919_1	1.12584	1.0164	1.24707	0.0231009	1.126 (1.016 - 1.247) p=2.31e-02*	Visit 5	0.127442	1	DBI
		SeqId_16922_53	0.968736	0.871278	1.0771	0.557119	0.969 (0.871 - 1.077) p=5.57e-01	Visit 5	0.770216	1	PLXNB3
		SeqId_16923_20	1.01218	0.919536	1.11417	0.8047	1.012 (0.920 - 1.114) p=8.05e-01	Visit 5	0.912133	1	PFN2
		SeqId_16926_44	0.858534	0.763509	0.965385	0.0108162	0.859 (0.764 - 0.965) p=1.08e-02*	Visit 5	0.0766722	1	ALPL
		SeqId_16932_5	1.07234	0.985701	1.1666	0.104184	1.072 (0.986 - 1.167) p=1.04e-01	Visit 5	0.322726	1	SULT1E1
		SeqId_17137_160	1.01519	0.924557	1.11471	0.752044	1.015 (0.925 - 1.115) p=7.52e-01	Visit 5	0.884853	1	HBB
		SeqId_17138_8	0.983152	0.89194	1.08369	0.73232	0.983 (0.892 - 1.084) p=7.32e-01	Visit 5	0.875429	1	GSTA1
		SeqId_17140_57	0.960628	0.868423	1.06262	0.435275	0.961 (0.868 - 1.063) p=4.35e-01	Visit 5	0.691928	1	PDGFD
		SeqId_17145_1	0.996994	0.902266	1.10167	0.952876	0.997 (0.902 - 1.102) p=9.53e-01	Visit 5	0.978332	1	S100A8 S100A9
		SeqId_17148_7	0.907526	0.819873	1.00455	0.0611569	0.908 (0.820 - 1.005) p=6.12e-02	Visit 5	0.2332	1	BLVRB
		SeqId_17150_8	1.05724	0.957084	1.16787	0.273018	1.057 (0.957 - 1.168) p=2.73e-01	Visit 5	0.547733	1	HSPE1
		SeqId_17151_84	0.972217	0.88078	1.07315	0.576088	0.972 (0.881 - 1.073) p=5.76e-01	Visit 5	0.78433	1	IRF3
		SeqId_17152_10	0.977267	0.878817	1.08675	0.67124	0.977 (0.879 - 1.087) p=6.71e-01	Visit 5	0.841552	1	KIR2DS4
		SeqId_17153_46	1.16542	1.05765	1.28418	0.00198695	1.165 (1.058 - 1.284) p=1.99e-03**	Visit 5	0.0231273	1	KIR2DL3
		SeqId_17154_2	0.901165	0.817593	0.99328	0.0361037	0.901 (0.818 - 0.993) p=3.61e-02*	Visit 5	0.168819	1	PTGES3
		SeqId_17155_1	0.964637	0.87565	1.06267	0.465941	0.965 (0.876 - 1.063) p=4.66e-01	Visit 5	0.71459	1	VPS28
		SeqId_17156_72	1.04115	0.941801	1.15099	0.430605	1.041 (0.942 - 1.151) p=4.31e-01	Visit 5	0.68728	1	DCLK1
		SeqId_17158_17	0.909612	0.815231	1.01492	0.0900765	0.910 (0.815 - 1.015) p=9.01e-02	Visit 5	0.296805	1	UBE2G1
		SeqId_17161_1	1.10861	1.02194	1.20264	0.0130524	1.109 (1.022 - 1.203) p=1.31e-02*	Visit 5	0.0866699	1	DDOST
		SeqId_17163_117	0.960833	0.86369	1.0689	0.462522	0.961 (0.864 - 1.069) p=4.63e-01	Visit 5	0.712258	1	ANXA3
		SeqId_17164_15	0.976665	0.884166	1.07884	0.641858	0.977 (0.884 - 1.079) p=6.42e-01	Visit 5	0.823526	1	ANXA4
		SeqId_17165_1	0.965785	0.873751	1.06751	0.495647	0.966 (0.874 - 1.068) p=4.96e-01	Visit 5	0.733421	1	PPBP
		SeqId_17166_4	0.963473	0.867194	1.07044	0.48847	0.963 (0.867 - 1.070) p=4.88e-01	Visit 5	0.728968	1	FGF8
		SeqId_17170_15	1.02273	0.928362	1.12668	0.64912	1.023 (0.928 - 1.127) p=6.49e-01	Visit 5	0.827866	1	CALCB
		SeqId_17172_19	1.04666	0.952952	1.14958	0.340627	1.047 (0.953 - 1.150) p=3.41e-01	Visit 5	0.6121	1	STATH
		SeqId_17175_5	0.965318	0.872211	1.06836	0.495173	0.965 (0.872 - 1.068) p=4.95e-01	Visit 5	0.733421	1	MAP2K6
		SeqId_17176_13	1.16042	1.05334	1.27838	0.00259532	1.160 (1.053 - 1.278) p=2.60e-03**	Visit 5	0.0286991	1	PSIP1
		SeqId_17195_43	0.940678	0.847505	1.04409	0.250501	0.941 (0.848 - 1.044) p=2.51e-01	Visit 5	0.528086	1	BAG1
		SeqId_17196_5	1.00774	0.916141	1.1085	0.874005	1.008 (0.916 - 1.108) p=8.74e-01	Visit 5	0.943307	1	CLPP
		SeqId_17199_43	1.02252	0.931392	1.12256	0.640074	1.023 (0.931 - 1.123) p=6.40e-01	Visit 5	0.823526	1	HIF1AN
		SeqId_17200_50	0.989008	0.899023	1.088	0.820352	0.989 (0.899 - 1.088) p=8.20e-01	Visit 5	0.918636	1	KIR2DL1
		SeqId_17202_37	0.969513	0.876969	1.07182	0.545252	0.970 (0.877 - 1.072) p=5.45e-01	Visit 5	0.763405	1	PDCD4
		SeqId_17204_17	0.959071	0.863586	1.06511	0.43479	0.959 (0.864 - 1.065) p=4.35e-01	Visit 5	0.691928	1	PNMT
		SeqId_17205_21	1.01792	0.924225	1.12111	0.718469	1.018 (0.924 - 1.121) p=7.18e-01	Visit 5	0.867105	1	RAB5A
		SeqId_17209_27	1.01015	0.915031	1.11515	0.841416	1.010 (0.915 - 1.115) p=8.41e-01	Visit 5	0.929886	1	SULT2B1
		SeqId_17210_2	1.05716	0.963389	1.16005	0.240833	1.057 (0.963 - 1.160) p=2.41e-01	Visit 5	0.517934	1	TCL1A
		SeqId_17224_12	1.07792	0.980509	1.18502	0.120501	1.078 (0.981 - 1.185) p=1.21e-01	Visit 5	0.354746	1	OGN
		SeqId_17231_1	0.955978	0.864707	1.05688	0.379216	0.956 (0.865 - 1.057) p=3.79e-01	Visit 5	0.646205	1	LCP1
		SeqId_17319_1	1.01339	0.920777	1.11532	0.785627	1.013 (0.921 - 1.115) p=7.86e-01	Visit 5	0.903281	1	SELH
		SeqId_17320_19	0.938598	0.848941	1.03772	0.216057	0.939 (0.849 - 1.038) p=2.16e-01	Visit 5	0.486189	1	AASDHPPT
		SeqId_17325_10	0.963825	0.872104	1.06519	0.470201	0.964 (0.872 - 1.065) p=4.70e-01	Visit 5	0.718186	1	GUK1
		SeqId_17326_44	0.986767	0.888826	1.0955	0.802767	0.987 (0.889 - 1.096) p=8.03e-01	Visit 5	0.911335	1	DUSP23
		SeqId_17327_3	1.06574	0.965817	1.176	0.204963	1.066 (0.966 - 1.176) p=2.05e-01	Visit 5	0.471512	1	CNPY3
		SeqId_17329_2	1.04552	0.95238	1.14776	0.349766	1.046 (0.952 - 1.148) p=3.50e-01	Visit 5	0.620972	1	BDH2
		SeqId_17331_138	1.05469	0.975751	1.14001	0.179762	1.055 (0.976 - 1.140) p=1.80e-01	Visit 5	0.439008	1	KREMEN1
		SeqId_17332_3	1.00157	0.906524	1.10658	0.975433	1.002 (0.907 - 1.107) p=9.75e-01	Visit 5	0.987568	1	ADPRHL2
		SeqId_17333_20	0.978219	0.8826	1.0842	0.674769	0.978 (0.883 - 1.084) p=6.75e-01	Visit 5	0.842194	1	ACADM
		SeqId_17335_18	1.00459	0.914009	1.10416	0.924255	1.005 (0.914 - 1.104) p=9.24e-01	Visit 5	0.96543	1	VAMP2
		SeqId_17336_54	0.872497	0.7744	0.983021	0.0250021	0.872 (0.774 - 0.983) p=2.50e-02*	Visit 5	0.133848	1	CREB3L2
		SeqId_17337_1	1.30935	1.22223	1.40267	1.68453e-14	1.309 (1.222 - 1.403) p=1.68e-14*****	Visit 5	1.17364e-11	8.21547e-11	YY1
		SeqId_17341_89	0.873963	0.789072	0.967987	0.00976422	0.874 (0.789 - 0.968) p=9.76e-03*	Visit 5	0.0720425	1	ACAT2
		SeqId_17342_13	1.0654	0.961995	1.17992	0.223928	1.065 (0.962 - 1.180) p=2.24e-01	Visit 5	0.496633	1	AGR3
		SeqId_17343_6	0.994451	0.902539	1.09572	0.910464	0.994 (0.903 - 1.096) p=9.10e-01	Visit 5	0.957737	1	SNPH
		SeqId_17344_23	0.754242	0.672735	0.845624	1.34004e-06	0.754 (0.673 - 0.846) p=1.34e-06*****	Visit 5	6.28401e-05	0.00653537	STOML1
		SeqId_17345_12	0.947673	0.854571	1.05092	0.308361	0.948 (0.855 - 1.051) p=3.08e-01	Visit 5	0.586534	1	ZADH2
		SeqId_17346_61	1.00395	0.905189	1.11348	0.94054	1.004 (0.905 - 1.113) p=9.41e-01	Visit 5	0.971825	1	FDCSP
		SeqId_17347_80	0.920878	0.832626	1.01848	0.108794	0.921 (0.833 - 1.018) p=1.09e-01	Visit 5	0.332294	1	AIDA
		SeqId_17348_5	1.0166	0.924939	1.11735	0.732725	1.017 (0.925 - 1.117) p=7.33e-01	Visit 5	0.875429	1	SYNJ2BP
		SeqId_17350_13	0.967102	0.87507	1.06881	0.512067	0.967 (0.875 - 1.069) p=5.12e-01	Visit 5	0.745495	1	CHMP2B
		SeqId_17355_56	0.995354	0.897209	1.10424	0.929943	0.995 (0.897 - 1.104) p=9.30e-01	Visit 5	0.967396	1	SYT4
		SeqId_17356_34	0.759506	0.660918	0.8728	0.000105407	0.760 (0.661 - 0.873) p=1.05e-04***	Visit 5	0.00236898	0.51407	IL1F10
		SeqId_17357_33	0.898097	0.801503	1.00633	0.0641348	0.898 (0.802 - 1.006) p=6.41e-02	Visit 5	0.240604	1	SEPSECS
		SeqId_17362_5	1.01409	0.924738	1.11207	0.766275	1.014 (0.925 - 1.112) p=7.66e-01	Visit 5	0.893361	1	VHL
		SeqId_17364_8	1.08149	0.99092	1.18034	0.0791638	1.081 (0.991 - 1.180) p=7.92e-02	Visit 5	0.273429	1	SNRPB2
		SeqId_17365_7	0.942844	0.848652	1.04749	0.273094	0.943 (0.849 - 1.047) p=2.73e-01	Visit 5	0.547733	1	CCBL1
		SeqId_17366_6	0.788867	0.708256	0.878652	1.61633e-05	0.789 (0.708 - 0.879) p=1.62e-05****	Visit 5	0.000495776	0.0788285	DCUN1D1
		SeqId_17367_5	1.109	1.02333	1.20186	0.0116681	1.109 (1.023 - 1.202) p=1.17e-02*	Visit 5	0.0804886	1	STMN1
		SeqId_17370_186	1.08077	0.986918	1.18355	0.0937677	1.081 (0.987 - 1.184) p=9.38e-02	Visit 5	0.304773	1	ABHD10
		SeqId_17372_5	0.803809	0.695933	0.928405	0.00297491	0.804 (0.696 - 0.928) p=2.97e-03**	Visit 5	0.0313201	1	EIF4EBP1
		SeqId_17377_1	1.02557	0.933407	1.12684	0.599189	1.026 (0.933 - 1.127) p=5.99e-01	Visit 5	0.801095	1	AKR1C3
		SeqId_17380_2	0.960836	0.870134	1.06099	0.429697	0.961 (0.870 - 1.061) p=4.30e-01	Visit 5	0.686665	1	UBE2K
		SeqId_17383_4	0.963266	0.866753	1.07053	0.487182	0.963 (0.867 - 1.071) p=4.87e-01	Visit 5	0.727742	1	STARD5
		SeqId_17384_110	0.798726	0.709599	0.899049	0.000197035	0.799 (0.710 - 0.899) p=1.97e-04***	Visit 5	0.00384376	0.96094	PFKM
		SeqId_17387_27	1.00787	0.918254	1.10623	0.868934	1.008 (0.918 - 1.106) p=8.69e-01	Visit 5	0.94194	1	NFKBIB
		SeqId_17391_10	0.992245	0.897981	1.09641	0.878516	0.992 (0.898 - 1.096) p=8.79e-01	Visit 5	0.945101	1	RBM17
		SeqId_17393_13	1.00799	0.912829	1.11308	0.874944	1.008 (0.913 - 1.113) p=8.75e-01	Visit 5	0.943527	1	ACADS
		SeqId_17396_23	0.882303	0.791863	0.983071	0.0232446	0.882 (0.792 - 0.983) p=2.32e-02*	Visit 5	0.12795	1	ADH1A
		SeqId_17397_8	1.0208	0.929866	1.12062	0.665431	1.021 (0.930 - 1.121) p=6.65e-01	Visit 5	0.837498	1	HSD17B11
		SeqId_17398_55	1.00365	0.906478	1.11124	0.944114	1.004 (0.906 - 1.111) p=9.44e-01	Visit 5	0.974073	1	HMOX1
		SeqId_17400_71	0.959723	0.868813	1.06015	0.418133	0.960 (0.869 - 1.060) p=4.18e-01	Visit 5	0.678561	1	ACOT8
		SeqId_17403_14	1.08867	1.00786	1.17595	0.0308545	1.089 (1.008 - 1.176) p=3.09e-02*	Visit 5	0.151997	1	ACADSB
		SeqId_17404_5	0.96748	0.869477	1.07653	0.544055	0.967 (0.869 - 1.077) p=5.44e-01	Visit 5	0.763405	1	ARL5B
		SeqId_17405_2	1.0601	0.965922	1.16346	0.218876	1.060 (0.966 - 1.163) p=2.19e-01	Visit 5	0.490215	1	UCHL5
		SeqId_17408_2	0.926473	0.835034	1.02793	0.149739	0.926 (0.835 - 1.028) p=1.50e-01	Visit 5	0.39517	1	PMM1
		SeqId_17410_5	1.01484	0.925529	1.11277	0.753983	1.015 (0.926 - 1.113) p=7.54e-01	Visit 5	0.885624	1	CETN3
		SeqId_17411_55	0.993078	0.899389	1.09653	0.890732	0.993 (0.899 - 1.097) p=8.91e-01	Visit 5	0.949905	1	UFD1L
		SeqId_17419_17	0.976664	0.877153	1.08746	0.666713	0.977 (0.877 - 1.087) p=6.67e-01	Visit 5	0.838679	1	TES
		SeqId_17427_26	0.968487	0.876477	1.07016	0.529559	0.968 (0.876 - 1.070) p=5.30e-01	Visit 5	0.757691	1	NLGN3
		SeqId_17432_25	0.900583	0.813918	0.996477	0.0425268	0.901 (0.814 - 0.996) p=4.25e-02*	Visit 5	0.18685	1	AK4
		SeqId_17435_43	0.833406	0.734848	0.945182	0.0045407	0.833 (0.735 - 0.945) p=4.54e-03**	Visit 5	0.0424234	1	ETFA
		SeqId_17436_193	0.935677	0.84761	1.03289	0.187415	0.936 (0.848 - 1.033) p=1.87e-01	Visit 5	0.44893	1	CSNK1G2
		SeqId_17441_4	0.93291	0.8384	1.03807	0.202555	0.933 (0.838 - 1.038) p=2.03e-01	Visit 5	0.469292	1	ALPI
		SeqId_17447_52	0.896275	0.809733	0.992065	0.0345377	0.896 (0.810 - 0.992) p=3.45e-02*	Visit 5	0.163242	1	SFRP4
		SeqId_17449_23	0.813331	0.720696	0.917873	0.000811103	0.813 (0.721 - 0.918) p=8.11e-04**	Visit 5	0.0113671	1	CD9
		SeqId_17450_51	0.963722	0.873751	1.06296	0.459925	0.964 (0.874 - 1.063) p=4.60e-01	Visit 5	0.710405	1	HARS
		SeqId_17451_13	1.06055	0.9761	1.1523	0.164965	1.061 (0.976 - 1.152) p=1.65e-01	Visit 5	0.419902	1	BCL2L11
		SeqId_17453_34	1.0133	0.924254	1.11092	0.77836	1.013 (0.924 - 1.111) p=7.78e-01	Visit 5	0.900181	1	CP
		SeqId_17454_15	0.937916	0.84356	1.04283	0.236097	0.938 (0.844 - 1.043) p=2.36e-01	Visit 5	0.51198	1	EGFL6
		SeqId_17455_42	1.06137	0.964885	1.16751	0.220624	1.061 (0.965 - 1.168) p=2.21e-01	Visit 5	0.491766	1	FOLR1
		SeqId_17456_53	1.18632	1.07784	1.30572	0.000479623	1.186 (1.078 - 1.306) p=4.80e-04***	Visit 5	0.00754555	1	GOLM1
		SeqId_17460_51	1.01018	0.921188	1.10776	0.829631	1.010 (0.921 - 1.108) p=8.30e-01	Visit 5	0.922127	1	MX1
		SeqId_17462_19	0.948383	0.854697	1.05234	0.317955	0.948 (0.855 - 1.052) p=3.18e-01	Visit 5	0.59117	1	IRF1
		SeqId_17466_72	0.853164	0.749893	0.970657	0.0158484	0.853 (0.750 - 0.971) p=1.58e-02*	Visit 5	0.0978386	1	ACSF2
		SeqId_17467_1	0.998191	0.907078	1.09846	0.970423	0.998 (0.907 - 1.098) p=9.70e-01	Visit 5	0.987018	1	DHRS9
		SeqId_17468_1	0.961537	0.862507	1.07194	0.479394	0.962 (0.863 - 1.072) p=4.79e-01	Visit 5	0.722945	1	SUFU
		SeqId_17474_106	1.09195	1.0139	1.176	0.0200816	1.092 (1.014 - 1.176) p=2.01e-02*	Visit 5	0.116107	1	YEATS4
		SeqId_17475_18	1.02207	0.932207	1.12059	0.642002	1.022 (0.932 - 1.121) p=6.42e-01	Visit 5	0.823526	1	PBK
		SeqId_17490_4	1.00461	0.91182	1.10685	0.925816	1.005 (0.912 - 1.107) p=9.26e-01	Visit 5	0.966348	1	SH3BGRL3
		SeqId_17495_141	0.962708	0.863029	1.0739	0.495561	0.963 (0.863 - 1.074) p=4.96e-01	Visit 5	0.733421	1	SIRT3
		SeqId_17505_125	0.918144	0.825446	1.02125	0.11579	0.918 (0.825 - 1.021) p=1.16e-01	Visit 5	0.346022	1	NAALADL1
		SeqId_17509_6	1.07907	0.9839	1.18345	0.106217	1.079 (0.984 - 1.183) p=1.06e-01	Visit 5	0.326827	1	HPD
		SeqId_17510_7	1.07396	0.983133	1.17317	0.113505	1.074 (0.983 - 1.173) p=1.14e-01	Visit 5	0.341283	1	SRP14
		SeqId_17511_10	0.877812	0.780156	0.987692	0.0303285	0.878 (0.780 - 0.988) p=3.03e-02*	Visit 5	0.15047	1	RPP30
		SeqId_17512_2	1.02845	0.930604	1.13659	0.582297	1.028 (0.931 - 1.137) p=5.82e-01	Visit 5	0.78885	1	NMI
		SeqId_17513_11	0.946495	0.85895	1.04296	0.266789	0.946 (0.859 - 1.043) p=2.67e-01	Visit 5	0.542531	1	ANXA11
		SeqId_17514_48	0.913621	0.828265	1.00777	0.0710411	0.914 (0.828 - 1.008) p=7.10e-02	Visit 5	0.257214	1	RAB21
		SeqId_17515_6	1.08091	0.98678	1.18402	0.0941901	1.081 (0.987 - 1.184) p=9.42e-02	Visit 5	0.305429	1	HSPA13
		SeqId_17516_7	1.01355	0.920024	1.11658	0.785297	1.014 (0.920 - 1.117) p=7.85e-01	Visit 5	0.903281	1	RAB3A
		SeqId_17671_58	1.06475	0.971774	1.16661	0.178376	1.065 (0.972 - 1.167) p=1.78e-01	Visit 5	0.437596	1	ING4
		SeqId_17672_184	0.893668	0.808301	0.988051	0.02819	0.894 (0.808 - 0.988) p=2.82e-02*	Visit 5	0.144263	1	GIF
		SeqId_17673_34	0.999307	0.905187	1.10321	0.989037	0.999 (0.905 - 1.103) p=9.89e-01	Visit 5	0.993314	1	CA5B
		SeqId_17675_17	1.01955	0.924152	1.1248	0.699278	1.020 (0.924 - 1.125) p=6.99e-01	Visit 5	0.858249	1	ACOT13
		SeqId_17676_13	0.952938	0.864912	1.04992	0.329646	0.953 (0.865 - 1.050) p=3.30e-01	Visit 5	0.603258	1	TRIP10
		SeqId_17680_12	1.10337	1.016	1.19825	0.0194397	1.103 (1.016 - 1.198) p=1.94e-02*	Visit 5	0.113678	1	EPHB1
		SeqId_17682_1	1.16666	1.04584	1.30144	0.00571801	1.167 (1.046 - 1.301) p=5.72e-03*	Visit 5	0.0499762	1	CD46
		SeqId_17683_2	0.975113	0.882898	1.07696	0.619042	0.975 (0.883 - 1.077) p=6.19e-01	Visit 5	0.809965	1	COMMD9
		SeqId_17685_9	1.13215	1.01502	1.2628	0.0259081	1.132 (1.015 - 1.263) p=2.59e-02*	Visit 5	0.136451	1	APOA4
		SeqId_17686_27	0.943538	0.855938	1.0401	0.24238	0.944 (0.856 - 1.040) p=2.42e-01	Visit 5	0.519322	1	TBCB
		SeqId_17691_1	1.061	0.965115	1.1664	0.220503	1.061 (0.965 - 1.166) p=2.21e-01	Visit 5	0.491766	1	TPP1
		SeqId_17692_2	1.16655	1.05266	1.29277	0.00329205	1.167 (1.053 - 1.293) p=3.29e-03**	Visit 5	0.0335885	1	BTN3A3
		SeqId_17693_2	1.05047	0.955284	1.15515	0.309617	1.050 (0.955 - 1.155) p=3.10e-01	Visit 5	0.58694	1	2023-09-06
		SeqId_17694_32	0.897051	0.807577	0.996439	0.0427134	0.897 (0.808 - 0.996) p=4.27e-02*	Visit 5	0.187332	1	PSME2
		SeqId_17696_1	0.86004	0.760598	0.972483	0.0161707	0.860 (0.761 - 0.972) p=1.62e-02*	Visit 5	0.0992426	1	TICAM2
		SeqId_17697_2	0.969786	0.877583	1.07168	0.54725	0.970 (0.878 - 1.072) p=5.47e-01	Visit 5	0.764234	1	OVCA2
		SeqId_17698_15	0.850636	0.750741	0.963824	0.0111468	0.851 (0.751 - 0.964) p=1.11e-02*	Visit 5	0.0777979	1	WBP2
		SeqId_17699_43	1.04791	0.963037	1.14027	0.277485	1.048 (0.963 - 1.140) p=2.77e-01	Visit 5	0.552047	1	TIMELESS
		SeqId_17702_53	1.02653	0.941033	1.11979	0.555105	1.027 (0.941 - 1.120) p=5.55e-01	Visit 5	0.769632	1	UGT1A1
		SeqId_17703_40	1.04638	0.964032	1.13576	0.278337	1.046 (0.964 - 1.136) p=2.78e-01	Visit 5	0.5526	1	GMNN
		SeqId_17704_74	1.09174	1.01165	1.17817	0.023954	1.092 (1.012 - 1.178) p=2.40e-02*	Visit 5	0.13085	1	HSPH1
		SeqId_17706_4	1.0977	0.998439	1.20683	0.0538977	1.098 (0.998 - 1.207) p=5.39e-02	Visit 5	0.215776	1	PPP1R1A
		SeqId_17710_40	1.02348	0.930144	1.12618	0.6343	1.023 (0.930 - 1.126) p=6.34e-01	Visit 5	0.819031	1	TPD52L1
		SeqId_17711_13	1.02149	0.928861	1.12336	0.661093	1.021 (0.929 - 1.123) p=6.61e-01	Visit 5	0.83484	1	VAMP1
		SeqId_17712_7	0.854087	0.767639	0.950271	0.00376981	0.854 (0.768 - 0.950) p=3.77e-03**	Visit 5	0.0373735	1	IDI1
		SeqId_17721_82	0.978637	0.884511	1.08278	0.675551	0.979 (0.885 - 1.083) p=6.76e-01	Visit 5	0.842194	1	GAS7
		SeqId_17722_5	1.01951	0.924237	1.12461	0.699455	1.020 (0.924 - 1.125) p=6.99e-01	Visit 5	0.858249	1	FKBP4
		SeqId_17724_3	0.895137	0.797578	1.00463	0.059901	0.895 (0.798 - 1.005) p=5.99e-02	Visit 5	0.230731	1	WWOX
		SeqId_17725_37	0.940013	0.847485	1.04264	0.24196	0.940 (0.847 - 1.043) p=2.42e-01	Visit 5	0.519012	1	USH1C
		SeqId_17726_3	0.914834	0.831574	1.00643	0.067504	0.915 (0.832 - 1.006) p=6.75e-02	Visit 5	0.24903	1	SAR1A
		SeqId_17727_1	1.00691	0.908007	1.11659	0.896085	1.007 (0.908 - 1.117) p=8.96e-01	Visit 5	0.953153	1	PTTG1
		SeqId_17728_61	0.968151	0.875915	1.0701	0.526319	0.968 (0.876 - 1.070) p=5.26e-01	Visit 5	0.755711	1	CHMP2A
		SeqId_17729_20	0.934932	0.845202	1.03419	0.19123	0.935 (0.845 - 1.034) p=1.91e-01	Visit 5	0.454054	1	UBE2S
		SeqId_17735_130	1.25597	1.155	1.36576	9.81353e-08	1.256 (1.155 - 1.366) p=9.81e-08*****	Visit 5	6.46765e-06	0.000478606	GABARAP
		SeqId_17736_105	1.04849	0.968777	1.13475	0.240527	1.048 (0.969 - 1.135) p=2.41e-01	Visit 5	0.517904	1	APTX
		SeqId_17737_7	0.956112	0.866112	1.05546	0.373592	0.956 (0.866 - 1.055) p=3.74e-01	Visit 5	0.641555	1	IVD
		SeqId_17739_1	1.00178	0.90646	1.10713	0.972136	1.002 (0.906 - 1.107) p=9.72e-01	Visit 5	0.987205	1	HADH
		SeqId_17742_2	0.968677	0.874062	1.07353	0.543929	0.969 (0.874 - 1.074) p=5.44e-01	Visit 5	0.763405	1	RRAS
		SeqId_17743_14	0.954906	0.865749	1.05324	0.356184	0.955 (0.866 - 1.053) p=3.56e-01	Visit 5	0.627342	1	UBE2A
		SeqId_17744_31	0.995856	0.903413	1.09776	0.933415	0.996 (0.903 - 1.098) p=9.33e-01	Visit 5	0.968471	1	RAB11A
		SeqId_17746_77	0.983692	0.893105	1.08347	0.738701	0.984 (0.893 - 1.083) p=7.39e-01	Visit 5	0.878694	1	FIS1
		SeqId_17747_45	0.960166	0.866778	1.06362	0.436204	0.960 (0.867 - 1.064) p=4.36e-01	Visit 5	0.692728	1	TRAF1
		SeqId_17748_21	0.978413	0.888041	1.07798	0.658967	0.978 (0.888 - 1.078) p=6.59e-01	Visit 5	0.833603	1	TP53I3
		SeqId_17750_8	1.07218	0.976176	1.17763	0.145342	1.072 (0.976 - 1.178) p=1.45e-01	Visit 5	0.389456	1	RRM2
		SeqId_17751_68	1.10035	1.0093	1.19961	0.0299968	1.100 (1.009 - 1.200) p=3.00e-02*	Visit 5	0.149585	1	CRYBB1
		SeqId_17752_24	1.06179	0.971907	1.15998	0.184004	1.062 (0.972 - 1.160) p=1.84e-01	Visit 5	0.444853	1	ARG2
		SeqId_17755_5	0.896059	0.808342	0.993296	0.0368035	0.896 (0.808 - 0.993) p=3.68e-02*	Visit 5	0.169894	1	UGDH
		SeqId_17756_69	0.891243	0.805681	0.985892	0.0253594	0.891 (0.806 - 0.986) p=2.54e-02*	Visit 5	0.134657	1	DCTD
		SeqId_17757_86	0.943128	0.852217	1.04374	0.257542	0.943 (0.852 - 1.044) p=2.58e-01	Visit 5	0.5338	1	CAB39
		SeqId_17758_79	0.895904	0.806927	0.994694	0.0394314	0.896 (0.807 - 0.995) p=3.94e-02*	Visit 5	0.177958	1	DCXR
		SeqId_17760_128	1.0752	0.986386	1.17202	0.0992807	1.075 (0.986 - 1.172) p=9.93e-02	Visit 5	0.313596	1	WDR5
		SeqId_17761_2	1.23052	1.14534	1.32202	1.44514e-08	1.231 (1.145 - 1.322) p=1.45e-08*****	Visit 5	1.25856e-06	7.04795e-05	NUDT5
		SeqId_17764_108	0.972602	0.882916	1.0714	0.573576	0.973 (0.883 - 1.071) p=5.74e-01	Visit 5	0.782689	1	RHOC
		SeqId_17765_3	0.975951	0.88282	1.07891	0.634264	0.976 (0.883 - 1.079) p=6.34e-01	Visit 5	0.819031	1	SNUPN
		SeqId_17766_5	1.04564	0.94455	1.15754	0.38964	1.046 (0.945 - 1.158) p=3.90e-01	Visit 5	0.655719	1	NCF1
		SeqId_17768_50	1.03083	0.94334	1.12642	0.502258	1.031 (0.943 - 1.126) p=5.02e-01	Visit 5	0.738245	1	HAO1
		SeqId_17769_28	0.986138	0.89293	1.08907	0.782889	0.986 (0.893 - 1.089) p=7.83e-01	Visit 5	0.903119	1	PCNP
		SeqId_17770_42	0.914336	0.813961	1.02709	0.131182	0.914 (0.814 - 1.027) p=1.31e-01	Visit 5	0.370884	1	EMC8
		SeqId_17771_35	0.897934	0.806018	1.00033	0.0507073	0.898 (0.806 - 1.000) p=5.07e-02	Visit 5	0.207119	1	CRCP
		SeqId_17772_7	0.94944	0.852291	1.05766	0.346177	0.949 (0.852 - 1.058) p=3.46e-01	Visit 5	0.618653	1	UBD
		SeqId_17773_26	0.902013	0.813538	1.00011	0.0502455	0.902 (0.814 - 1.000) p=5.02e-02	Visit 5	0.206095	1	NAPG
		SeqId_17774_38	0.935751	0.834378	1.04944	0.256337	0.936 (0.834 - 1.049) p=2.56e-01	Visit 5	0.532208	1	SNRPD3
		SeqId_17775_8	1.10725	1.02252	1.19901	0.012138	1.107 (1.023 - 1.199) p=1.21e-02*	Visit 5	0.0826773	1	TAGLN3
		SeqId_17776_15	0.973403	0.872597	1.08585	0.628887	0.973 (0.873 - 1.086) p=6.29e-01	Visit 5	0.815496	1	PECR
		SeqId_17777_31	1.11739	1.03514	1.20617	0.00443644	1.117 (1.035 - 1.206) p=4.44e-03**	Visit 5	0.0416889	1	SDSL
		SeqId_17778_19	0.935626	0.845439	1.03543	0.198213	0.936 (0.845 - 1.035) p=1.98e-01	Visit 5	0.463861	1	RAB32
		SeqId_17781_191	1.10364	1.00127	1.21647	0.0470922	1.104 (1.001 - 1.216) p=4.71e-02*	Visit 5	0.19764	1	MAP1LC3A
		SeqId_17782_23	1.12879	1.0289	1.23837	0.0103873	1.129 (1.029 - 1.238) p=1.04e-02*	Visit 5	0.074939	1	ACAA1
		SeqId_17783_9	0.923197	0.829467	1.02752	0.143472	0.923 (0.829 - 1.028) p=1.43e-01	Visit 5	0.386367	1	MMAB
		SeqId_17785_11	0.937147	0.844947	1.03941	0.219264	0.937 (0.845 - 1.039) p=2.19e-01	Visit 5	0.490302	1	RCL
		SeqId_17786_5	0.932219	0.834032	1.04197	0.216453	0.932 (0.834 - 1.042) p=2.16e-01	Visit 5	0.486564	1	GGPS1
		SeqId_17787_1	1.13666	1.03664	1.24632	0.00641487	1.137 (1.037 - 1.246) p=6.41e-03*	Visit 5	0.0539402	1	ECHS1
		SeqId_17789_1	1.03026	0.937938	1.13166	0.533733	1.030 (0.938 - 1.132) p=5.34e-01	Visit 5	0.760017	1	QPRT
		SeqId_17791_25	0.932622	0.83749	1.03856	0.203832	0.933 (0.837 - 1.039) p=2.04e-01	Visit 5	0.471131	1	HPCAL1
		SeqId_17792_158	0.897292	0.817621	0.984727	0.022349	0.897 (0.818 - 0.985) p=2.23e-02*	Visit 5	0.125052	1	ALDH5A1
		SeqId_17793_4	0.952616	0.863721	1.05066	0.331434	0.953 (0.864 - 1.051) p=3.31e-01	Visit 5	0.604802	1	DIRAS1
		SeqId_17794_6	0.960207	0.869986	1.05978	0.419909	0.960 (0.870 - 1.060) p=4.20e-01	Visit 5	0.680365	1	PMM2
		SeqId_17795_176	0.910298	0.810759	1.02206	0.111681	0.910 (0.811 - 1.022) p=1.12e-01	Visit 5	0.338723	1	LSM1
		SeqId_17796_15	1.06856	0.985572	1.15853	0.107916	1.069 (0.986 - 1.159) p=1.08e-01	Visit 5	0.33122	1	IMPA1
		SeqId_17797_1	0.939646	0.834021	1.05865	0.306214	0.940 (0.834 - 1.059) p=3.06e-01	Visit 5	0.583108	1	CUL1
		SeqId_17799_9	0.97789	0.883104	1.08285	0.667334	0.978 (0.883 - 1.083) p=6.67e-01	Visit 5	0.838811	1	PGLS
		SeqId_17800_33	1.00166	0.904041	1.10982	0.974711	1.002 (0.904 - 1.110) p=9.75e-01	Visit 5	0.987528	1	SCAND1
		SeqId_17802_4	0.963869	0.872094	1.0653	0.471009	0.964 (0.872 - 1.065) p=4.71e-01	Visit 5	0.718529	1	NANS
		SeqId_17804_102	0.950297	0.852947	1.05876	0.355204	0.950 (0.853 - 1.059) p=3.55e-01	Visit 5	0.626398	1	PNPO
		SeqId_17805_35	1.04575	0.955319	1.14474	0.332337	1.046 (0.955 - 1.145) p=3.32e-01	Visit 5	0.605004	1	SMNDC1
		SeqId_17806_6	1.00886	0.912494	1.11539	0.863335	1.009 (0.912 - 1.115) p=8.63e-01	Visit 5	0.938279	1	SDCBP
		SeqId_17808_37	0.922465	0.832716	1.02189	0.122252	0.922 (0.833 - 1.022) p=1.22e-01	Visit 5	0.357449	1	NIT2
		SeqId_17811_78	1.03832	0.950554	1.1342	0.40394	1.038 (0.951 - 1.134) p=4.04e-01	Visit 5	0.667349	1	SULT1C2
		SeqId_17812_2	1.05167	0.968121	1.14242	0.232943	1.052 (0.968 - 1.142) p=2.33e-01	Visit 5	0.507171	1	PTP4A1
		SeqId_17813_21	0.970632	0.873781	1.07822	0.578361	0.971 (0.874 - 1.078) p=5.78e-01	Visit 5	0.785675	1	BPHL
		SeqId_17814_8	1.04635	0.945918	1.15743	0.378869	1.046 (0.946 - 1.157) p=3.79e-01	Visit 5	0.646065	1	BPNT1
		SeqId_17816_58	1.00494	0.913939	1.105	0.91897	1.005 (0.914 - 1.105) p=9.19e-01	Visit 5	0.962796	1	NCALD
		SeqId_17817_22	1.03742	0.943181	1.14108	0.449591	1.037 (0.943 - 1.141) p=4.50e-01	Visit 5	0.702294	1	DDIT4
		SeqId_17818_22	0.977953	0.88594	1.07952	0.658337	0.978 (0.886 - 1.080) p=6.58e-01	Visit 5	0.833388	1	SUGT1
		SeqId_17819_30	0.867072	0.777913	0.966449	0.00998373	0.867 (0.778 - 0.966) p=9.98e-03*	Visit 5	0.0729995	1	FAHD1
		SeqId_17820_170	0.931258	0.836672	1.03654	0.192483	0.931 (0.837 - 1.037) p=1.92e-01	Visit 5	0.455921	1	MLF1
		SeqId_17821_20	0.994728	0.898816	1.10088	0.918619	0.995 (0.899 - 1.101) p=9.19e-01	Visit 5	0.962635	1	NMT2
		SeqId_17822_57	0.889565	0.793946	0.996699	0.0437011	0.890 (0.794 - 0.997) p=4.37e-02*	Visit 5	0.190034	1	RERG
		SeqId_17823_40	0.826288	0.735276	0.928564	0.00135172	0.826 (0.735 - 0.929) p=1.35e-03**	Visit 5	0.0170786	1	SNRPD2
		SeqId_17826_341	0.958149	0.869091	1.05633	0.39039	0.958 (0.869 - 1.056) p=3.90e-01	Visit 5	0.656221	1	EEF1D
		SeqId_17827_53	1.11882	1.0341	1.2105	0.00519976	1.119 (1.034 - 1.210) p=5.20e-03*	Visit 5	0.0467883	1	DYNLRB2
		SeqId_17828_3	1.0504	0.953903	1.15665	0.317286	1.050 (0.954 - 1.157) p=3.17e-01	Visit 5	0.590943	1	S100A14
		SeqId_17829_2	1.15674	1.06876	1.25196	0.000308933	1.157 (1.069 - 1.252) p=3.09e-04***	Visit 5	0.00551847	1	TREX2
		SeqId_17832_12	1.04083	0.951485	1.13856	0.382158	1.041 (0.951 - 1.139) p=3.82e-01	Visit 5	0.648951	1	IDI2
		SeqId_17835_28	0.889077	0.782839	1.00973	0.0701744	0.889 (0.783 - 1.010) p=7.02e-02	Visit 5	0.254833	1	ANXA13
		SeqId_17836_17	0.939985	0.845716	1.04476	0.251037	0.940 (0.846 - 1.045) p=2.51e-01	Visit 5	0.52834	1	S100A16
		SeqId_17837_5	1.06438	0.966495	1.17217	0.204952	1.064 (0.966 - 1.172) p=2.05e-01	Visit 5	0.471512	1	CLIC2
		SeqId_17843_30	0.993311	0.899438	1.09698	0.894584	0.993 (0.899 - 1.097) p=8.95e-01	Visit 5	0.952362	1	PPCS
		SeqId_17849_6	0.960162	0.869491	1.06029	0.421822	0.960 (0.869 - 1.060) p=4.22e-01	Visit 5	0.681557	1	DRG1
		SeqId_17850_42	0.950755	0.857646	1.05397	0.336887	0.951 (0.858 - 1.054) p=3.37e-01	Visit 5	0.609048	1	KLF4
		SeqId_17852_5	0.973986	0.88155	1.07611	0.604398	0.974 (0.882 - 1.076) p=6.04e-01	Visit 5	0.802737	1	PPME1
		SeqId_17854_33	0.973177	0.88303	1.07253	0.58355	0.973 (0.883 - 1.073) p=5.84e-01	Visit 5	0.789891	1	NAA10
		SeqId_17855_28	0.959291	0.86261	1.06681	0.443206	0.959 (0.863 - 1.067) p=4.43e-01	Visit 5	0.699394	1	RGS4
		SeqId_17856_23	1.00306	0.906144	1.11035	0.95295	1.003 (0.906 - 1.110) p=9.53e-01	Visit 5	0.978332	1	NT5M
		SeqId_17857_6	0.979359	0.888724	1.07924	0.673786	0.979 (0.889 - 1.079) p=6.74e-01	Visit 5	0.842194	1	ACADL
		SeqId_18156_7	0.94707	0.851561	1.05329	0.316014	0.947 (0.852 - 1.053) p=3.16e-01	Visit 5	0.590943	1	ATG3
		SeqId_18158_45	1.07032	0.982198	1.16635	0.121087	1.070 (0.982 - 1.166) p=1.21e-01	Visit 5	0.354893	1	CASP8
		SeqId_18160_2	1.00026	0.904535	1.10611	0.995977	1.000 (0.905 - 1.106) p=9.96e-01	Visit 5	0.996795	1	PCMT1
		SeqId_18162_167	1.03023	0.937674	1.13193	0.535167	1.030 (0.938 - 1.132) p=5.35e-01	Visit 5	0.76138	1	IRAK4
		SeqId_18165_181	0.954132	0.863217	1.05462	0.35809	0.954 (0.863 - 1.055) p=3.58e-01	Visit 5	0.62843	1	UBE2V2
		SeqId_18166_4	1.0693	0.980587	1.16603	0.129439	1.069 (0.981 - 1.166) p=1.29e-01	Visit 5	0.369084	1	RHOB
		SeqId_18170_46	1.07449	0.983384	1.17403	0.111992	1.074 (0.983 - 1.174) p=1.12e-01	Visit 5	0.339456	1	PYCR1
		SeqId_18172_71	1.02283	0.930897	1.12385	0.638491	1.023 (0.931 - 1.124) p=6.38e-01	Visit 5	0.822266	1	ASF1A
		SeqId_18173_11	0.980616	0.88762	1.08335	0.700195	0.981 (0.888 - 1.083) p=7.00e-01	Visit 5	0.858249	1	AKR7A3
		SeqId_18174_79	0.915967	0.825401	1.01647	0.0984471	0.916 (0.825 - 1.016) p=9.84e-02	Visit 5	0.312176	1	PDCD6IP
		SeqId_18175_65	1.00988	0.914173	1.1156	0.846572	1.010 (0.914 - 1.116) p=8.47e-01	Visit 5	0.93037	1	VAT1
		SeqId_18177_49	0.988894	0.897973	1.08902	0.820463	0.989 (0.898 - 1.089) p=8.20e-01	Visit 5	0.918636	1	NAE1
		SeqId_18178_13	0.998311	0.90272	1.10402	0.973738	0.998 (0.903 - 1.104) p=9.74e-01	Visit 5	0.987258	1	SARS
		SeqId_18179_56	1.01932	0.924068	1.12439	0.702216	1.019 (0.924 - 1.124) p=7.02e-01	Visit 5	0.859184	1	SMS
[truncated: 12,635 more rows]

## Sheet: Figure 2c
Figure 2c
		term	name	gene
	ARIC Visit 5 Data	SeqId_10451_11	Nucleobindin-1	NUCB1
		SeqId_10731_10	Heparan sulfate glucosamine 3-O-sulfotransferase 5	HS3ST5
		SeqId_11109_56	Sushi, von Willebrand factor type A, EGF and pentraxin domain-containing protein 1	SVEP1$
		SeqId_11178_21	Sushi, von Willebrand factor type A, EGF and pentraxin domain-containing protein 1	SVEP1#
		SeqId_11260_47	SUN domain-containing protein 5	SUN5
		SeqId_11264_33	Xanthine dehydrogenase/oxidase	XDH
		SeqId_11315_148	Protein phosphatase 1D	PPM1D
		SeqId_11356_19	Splicing factor ESS-2 homolog	DGCR14
		SeqId_11388_75	WAP four-disulfide core domain protein 2	WFDC2
		SeqId_11440_58	Suppressor of cytokine signaling 3	SOCS3
		SeqId_11618_83	Transcriptional activator Myb	MYB
		SeqId_11653_69	Sodium- and chloride-dependent glycine transporter 1	SLC6A9
		SeqId_11837_7	Tumor necrosis factor receptor superfamily member 18	TNFRSF18
		SeqId_12014_19	6-pyruvoyl tetrahydrobiopterin synthase	PTS
		SeqId_12374_8	Platelet-activating factor acetylhydrolase IB subunit gamma	PAFAH1B3
		SeqId_12529_32	Inactive peptidyl-prolyl cis-trans isomerase FKBP6	FKBP6
		SeqId_12632_14	Arylamine N-acetyltransferase 1	NAT1
		SeqId_12766_33	Probable G-protein coupled receptor 142	GPR142
		SeqId_12835_101	Pyrin domain-containing protein 1	PYDC1
		SeqId_13118_5	SPARC-related modular calcium-binding protein 1	SMOC1
		SeqId_13240_170	SH3 and multiple ankyrin repeat domains protein 1	SHANK1
		SeqId_13268_45	Protein Wnt-5a	WNT5A
		SeqId_13463_1	Peroxidasin homolog	PXDN
		SeqId_13946_8	Probable ATP-dependent RNA helicase DDX23	DDX23
		SeqId_14099_20	Proteasome subunit alpha type-4	PSMA4
		SeqId_14294_61	Methyl-CpG-binding domain protein 1	MBD1
		SeqId_15315_64	Copper homeostasis protein cutC homolog	CUTC
		SeqId_15422_12	Myelin P2 protein	PMP2
		SeqId_15533_97	Macrophage scavenger receptor types I and II	MSR1
		SeqId_15539_15	SLIT and NTRK-like protein 1	SLITRK1
		SeqId_15556_49	Alpha-amylase 2B	AMY2B
		SeqId_15585_304	Fibulin-5	FBLN5
		SeqId_15635_4	SPARC-related modular calcium-binding protein 2	SMOC2
		SeqId_15640_54	Transgelin	TAGLN
		SeqId_16322_10	Marginal zone B- and B1-cell-specific protein	PACAP
		SeqId_16612_28	Syndecan-3	SDC3
		SeqId_16614_27	R-spondin-1	RSPO1
		SeqId_16751_15	Natriuretic peptides B	NPPB#
		SeqId_16913_8	Ribonuclease T2	RNASET2
		SeqId_16916_19	SLIT and NTRK-like protein 6	SLITRK6
		SeqId_17337_1	Transcriptional repressor protein YY1	YY1
		SeqId_17453_34	Ceruloplasmin	CP
		SeqId_18227_3	Cyclin-dependent kinase 2-associated protein 2	CDK2AP2
		SeqId_18859_7	Eukaryotic translation initiation factor 4E-binding protein 3	EIF4EBP3
		SeqId_18882_7	Calsyntenin-2	CLSTN2
		SeqId_18930_28	Slit homolog 2 protein	SLIT2
		SeqId_19253_82	Ras-related protein Rab-2B	RAB2B
		SeqId_19563_3	Seizure 6-like protein	SEZ6L
		SeqId_19564_61	Interferon regulatory factor 4	IRF4
		SeqId_2201_17	Collagen alpha-1(XVIII) chain	COL18A1
		SeqId_2278_61	Metalloproteinase inhibitor 2	TIMP2
		SeqId_2597_8	Vascular endothelial growth factor A	VEGFA
		SeqId_2602_2	Angiopoietin-2	ANGPT2
		SeqId_2700_56	Vitamin K-dependent protein S	PROS1
		SeqId_2773_50	Interleukin-10	IL10
		SeqId_2835_1	X-ray repair cross-complementing protein 6	XRCC6
		SeqId_2859_69	Histone deacetylase 8	HDAC8
		SeqId_2900_53	C-C motif chemokine 14	CCL14
		SeqId_2946_52	Complement factor D	CFD
		SeqId_3060_43	Complement component C9	C9
		SeqId_3077_66	Coagulation factor X	F10
		SeqId_3083_71	Tumor necrosis factor receptor superfamily member 27	EDA2R
		SeqId_3152_57	Tumor necrosis factor receptor superfamily member 1B	TNFRSF1B
		SeqId_3201_49	Kallikrein-5	KLK5
		SeqId_3209_69	Matrix extracellular phosphoglycoprotein	MEPE
		SeqId_3216_2	Polymeric immunoglobulin receptor	PIGR
		SeqId_3348_49	Bone morphogenetic protein 1	BMP1
		SeqId_3362_61	Chordin-like protein 1	CHRDL1
		SeqId_3461_58	Brevican core protein	BCAN
		SeqId_3738_54	Macrophage colony-stimulating factor 1	CSF1
		SeqId_3806_55	Ephrin type-A receptor 5	EPHA5
		SeqId_4140_3	Interleukin-7	IL7
		SeqId_4145_58	Neurotrophin-3	NTF3
		SeqId_4151_6	Plasminogen	PLG
		SeqId_4157_2	Prothrombin	F2
		SeqId_4297_62	Spondin-1	SPON1
		SeqId_4374_45	Growth/differentiation factor 15	GDF15
		SeqId_4413_3	Antileukoproteinase	SLPI
		SeqId_4469_78	Carbohydrate sulfotransferase 15	CHST15
		SeqId_4496_60	Macrophage metalloelastase	MMP12
		SeqId_4721_54	Trefoil factor 3	TFF3
		SeqId_4831_4	L-selectin	SELL
		SeqId_4878_3	Coagulation factor X	F10
		SeqId_4913_78	C-C motif chemokine 16	CCL16
		SeqId_5008_51	Superoxide dismutase [Mn], mitochondrial	SOD2
		SeqId_5116_62	Roundabout homolog 2	ROBO2
		SeqId_5312_49	Apolipoprotein E2	APOE
		SeqId_5315_22	Troponin T, cardiac muscle	TNNT2
		SeqId_5339_49	Protein S100-A9	S100A9
		SeqId_5452_71	Asialoglycoprotein receptor 1	ASGR1
		SeqId_5462_62	Ficolin-3	FCN3
		SeqId_5542_22	Neuropilin-1	NRP1
		SeqId_5636_10	Microfibril-associated glycoprotein 4	MFAP4
		SeqId_5701_81	Tetranectin	CLEC3B
		SeqId_5724_58	Suprabasin	SBSN
		SeqId_5727_35	Beta-1,3-glucosyltransferase	B3GALTL
		SeqId_5736_1	Trem-like transcript 2 protein	TREML2
		SeqId_6289_78	Rho GTPase-activating protein 36	ARHGAP36
		SeqId_6373_54	NA	DLK1
		SeqId_6378_2	Protein CEI	C5orf38
		SeqId_6461_54	Apolipoprotein C-III	APOC3
		SeqId_6462_12	Metalloproteinase inhibitor 4	TIMP4
		SeqId_6496_60	Protein delta homolog 1	DLK1
		SeqId_6517_14	Growth/differentiation factor 10	GDF10
		SeqId_6558_5	Collectin-10	COLEC10
		SeqId_7137_8	Mitochondrial peptide methionine sulfoxide reductase	MSRA
		SeqId_7163_26	Extracellular glycoprotein lacritin	LACRT
		SeqId_7210_25	Amyloid-like protein 1	APLP1
		SeqId_7253_6	Protein quaking	QKI
		SeqId_7655_11	Natriuretic peptides B	NPPB%
		SeqId_7736_28	Opalin	OPALIN
		SeqId_7856_51	Protein FAM151A	FAM151A
		SeqId_8003_57	Leucine-rich repeat LGI family member 3	LGI3
		SeqId_8089_173	Nuclear receptor subfamily 4 group A member 1	NR4A1
		SeqId_8106_15	Translocon-associated protein subunit alpha	SSR1
		SeqId_8245_27	Intercellular adhesion molecule 5	ICAM5
		SeqId_8252_2	Palmitoleoyl-protein carboxylesterase NOTUM	NOTUM
		SeqId_8343_224	Poly(A) polymerase gamma	PAPOLG
		SeqId_8464_31	R-spondin-4	RSPO4
		SeqId_8485_7	Kelch-like ECH-associated protein 1	KEAP1
		SeqId_8569_147	ADP-ribosylation factor-like protein 8B	ARL8B
		SeqId_8601_167	Prolow-density lipoprotein receptor-related protein 1	LRP1
		SeqId_8795_48	Transferrin receptor protein 1	TFRC
		SeqId_8814_33	Proactivator polypeptide-like 1	PSAPL1
		SeqId_8841_65	Cartilage intermediate layer protein 2	CILP2
		SeqId_8885_6	Voltage-dependent calcium channel subunit alpha-2/delta-3	CACNA2D3
		SeqId_8978_30	Mitogen-activated protein kinase kinase kinase kinase 3	MAP4K3
		SeqId_9055_81	Myocardial zonula adherens protein	MYZAP
		SeqId_9064_12	RING finger protein 215	RNF215
		SeqId_9197_4	Galectin-9	LGALS9
		SeqId_9266_1	Triggering receptor expressed on myeloid cells 1	TREM1
		SeqId_9296_15	Receptor-type tyrosine-protein phosphatase delta	PTPRD
		SeqId_9350_3	Follistatin-related protein 4	FSTL4
		SeqId_9449_150	C4b-binding protein alpha chain	C4BPA
		SeqId_9468_8	Vesicular integral-membrane protein VIP36	LMAN2
		SeqId_9526_3	Colipase-like protein 1	CLPSL1
		SeqId_9793_145	Immunoglobulin superfamily DCC subclass member 4	IGDCC4
		SeqId_9880_33	Tryptophan 2,3-dioxygenase	TDO2
		SeqId_9883_29	Lactoylglutathione lyase	GLO1
		term	name	gene
	ARIC Visit 3 Data	SeqId_10702_1	Collagen alpha-1(XXVIII) chain	COL28A1
		SeqId_10748_216	Protocadherin beta-2	PCDHB2
		SeqId_10866_60	Serine/threonine-protein phosphatase 4 regulatory subunit 3A	SMEK1
		SeqId_11109_56	Sushi, von Willebrand factor type A, EGF and pentraxin domain-containing protein 1	SVEP1$
		SeqId_11178_21	Sushi, von Willebrand factor type A, EGF and pentraxin domain-containing protein 1	SVEP1#
		SeqId_11196_31	Collagen alpha-3(VI) chain	COL6A3
		SeqId_11388_75	WAP four-disulfide core domain protein 2	WFDC2
		SeqId_12549_33	Hematopoietic prostaglandin D synthase	HPGDS
		SeqId_12562_1	Serine/threonine-protein kinase N1	PKN1
		SeqId_12669_30	E3 ubiquitin-protein ligase HECW1	HECW1
		SeqId_12808_103	Calcium-regulated heat-stable protein 1	CARHSP1
		SeqId_12862_14	Enhancer of filamentation 1	NEDD9
		SeqId_13463_1	Peroxidasin homolog	PXDN
		SeqId_13526_5	Lupus La protein	SSB
		SeqId_13943_38	Protein dpy-30 homolog	DPY30
		SeqId_13979_3	Anion exchange transporter	SLC26A7
		SeqId_15511_37	Neuronal pentraxin receptor	NPTXR
		SeqId_15533_97	Macrophage scavenger receptor types I and II	MSR1
		SeqId_15539_15	SLIT and NTRK-like protein 1	SLITRK1
		SeqId_15573_110	Neurocan core protein	NCAN
		SeqId_15585_304	Fibulin-5	FBLN5
		SeqId_15606_19	Keratin, type I cytoskeletal 19	KRT19
		SeqId_15640_54	Transgelin	TAGLN
		SeqId_16288_17	Ephrin type-A receptor 4	EPHA4
		SeqId_16307_22	Netrin receptor UNC5D	UNC5D
		SeqId_16607_78	Gelsolin	GSN
		SeqId_16907_3	Cell adhesion molecule 2	CADM2
		SeqId_17692_2	Butyrophilin subfamily 3 member A3	BTN3A3
		SeqId_17835_28	Annexin A13	ANXA13
		SeqId_17857_6	Long-chain specific acyl-CoA dehydrogenase, mitochondrial	ACADL
		SeqId_18160_2	Protein-L-isoaspartate(D-aspartate) O-methyltransferase	PCMT1
		SeqId_18385_4	26S proteasome non-ATPase regulatory subunit 10	PSMD10
		SeqId_18893_26	Adhesion G-protein coupled receptor G1	GPR56
		SeqId_18896_23	Heparan-sulfate 6-O-sulfotransferase 3	HS6ST3
		SeqId_19332_1	MOB-like protein phocein	MOBKL3
		SeqId_19563_3	Seizure 6-like protein	SEZ6L
		SeqId_2602_2	Angiopoietin-2	ANGPT2
		SeqId_2609_59	Cystatin-C	CST3
		SeqId_2654_19	Tumor necrosis factor receptor superfamily member 1A	TNFRSF1A
		SeqId_2677_1	Epidermal growth factor receptor	EGFR
		SeqId_3339_33	Thrombospondin-2	THBS2
		SeqId_3396_54	Renin	REN
		SeqId_3438_10	Follistatin-related protein 3	FSTL3
		SeqId_3723_1	Natriuretic peptides B	NPPB
		SeqId_4374_45	Growth/differentiation factor 15	GDF15
		SeqId_4496_60	Macrophage metalloelastase	MMP12
		SeqId_4883_56	Insulin	INS
		SeqId_5301_7	Eotaxin	CCL11
		SeqId_5315_22	Troponin T, cardiac muscle	TNNT2
		SeqId_5701_81	Tetranectin	CLEC3B
		SeqId_6077_63	Adenosine deaminase 2	CECR1
		SeqId_6296_36	Oncoprotein-induced transcript 3 protein	OIT3
		SeqId_6334_9	Inactive glutathione hydrolase 2	GGT2
		SeqId_6406_3	Normal mucosa of esophagus-specific gene 1 protein	NMES1
		SeqId_6425_87	Matrix metalloproteinase-19	MMP19
		SeqId_6570_1	Collagen alpha-1(XIII) chain	COL13A1
		SeqId_6605_17	Insulin-like growth factor-binding protein complex acid labile subunit	IGFALS
		SeqId_6904_14	Leucine-rich repeat transmembrane neuronal protein 2	LRRTM2
		SeqId_7211_2	Ribonuclease pancreatic	RNASE1
		SeqId_7215_18	NADH-cytochrome b5 reductase 3	CYB5R3
		SeqId_7655_11	Natriuretic peptides B	NPPB%
		SeqId_7813_6	Alkaline phosphatase, placental type	ALPP
		SeqId_7933_75	Disintegrin and metalloproteinase domain-containing protein 22	ADAM22
		SeqId_7957_2	Secretogranin-3	SCG3
		SeqId_7970_315	Ecto-ADP-ribosyltransferase 3	ART3
		SeqId_8304_50	Tumor necrosis factor receptor superfamily member 11B	TNFRSF11B
		SeqId_8480_29	EGF-containing fibulin-like extracellular matrix protein 1	EFEMP1
		SeqId_8800_14	Tetratricopeptide repeat protein 17	TTC17
		SeqId_8841_65	Cartilage intermediate layer protein 2	CILP2
		SeqId_8885_6	Voltage-dependent calcium channel subunit alpha-2/delta-3	CACNA2D3
		SeqId_9021_1	Hepatitis A virus cellular receptor 1	HAVCR1
		SeqId_9296_15	Receptor-type tyrosine-protein phosphatase delta	PTPRD
		SeqId_9503_1	Neuromedin-S	NMS
		SeqId_9504_19	Ras-related protein Rab-27A	RAB27A
		SeqId_9580_5	Laminin subunit gamma-2	LAMC2
		SeqId_9715_15	Immunoglobulin superfamily member 3	IGSF3
		SeqId_9793_145	Immunoglobulin superfamily DCC subclass member 4	IGDCC4
		SeqId_9876_20	Fructose-bisphosphate aldolase C	ALDOC
		term	name	gene
	HUNT Data	SeqId_10030_8	Adenine DNA glycosylase	MUTYH
		SeqId_10530_8	Proteasome subunit beta type-6	PSMB6
		SeqId_10615_18	Myelin protein P0	MPZ
		SeqId_10620_21	Beta-microseminoprotein	MSMB
		SeqId_10637_50	UPF0577 protein KIAA1324	KIAA1324
		SeqId_10758_2	Keratocan	KERA
		SeqId_10832_24	Beta-1,4-galactosyltransferase 6	B4GALT6
		SeqId_11102_22	Regenerating islet-derived protein 4	REG4
		SeqId_11104_13	Chitinase-3-like protein 1	CHI3L1
		SeqId_11109_56	Sushi, von Willebrand factor type A, EGF and pentraxin domain-containing protein 1	SVEP1$
		SeqId_11174_8	Thrombospondin type-1 domain-containing protein 7A	THSD7A
		SeqId_11178_21	Sushi, von Willebrand factor type A, EGF and pentraxin domain-containing protein 1	SVEP1#
		SeqId_11208_15	N-acetylglucosamine-1-phosphodiester alpha-N-acetylglucosaminidase	NAGPA
		SeqId_11219_95	Fibroblast growth factor-binding protein 3	FGFBP3
		SeqId_11265_8	Retinal dehydrogenase 1	ALDH1A1
		SeqId_11377_19	Alcohol dehydrogenase class 4 mu/sigma chain	ADH7
		SeqId_11388_75	WAP four-disulfide core domain protein 2	WFDC2
		SeqId_11424_4	Fumarylacetoacetase	FAH
		SeqId_11573_3	Serine/arginine-rich splicing factor 6	SRSF6
		SeqId_12370_30	Apolipoprotein F	APOF
		SeqId_12549_33	Hematopoietic prostaglandin D synthase	HPGDS
		SeqId_12694_28	Probable dimethyladenosine transferase	DIMT1
		SeqId_12761_12	Amyloid-beta A4 precursor protein-binding family B member 2	APBB2
		SeqId_12768_3	Protein phosphatase 1 regulatory subunit 3B	PPP1R3B
		SeqId_12931_16	Mineralocorticoid receptor	NR3C2
		SeqId_13095_51	Lithostathine-1-alpha	REG1A
		SeqId_13112_179	Follistatin-related protein 1	FSTL1
		SeqId_13114_50	Lumican	LUM
		SeqId_13123_3	Leucine-rich repeat transmembrane protein FLRT3	FLRT3
		SeqId_13132_14	Semaphorin-5A	SEMA5A
		SeqId_13133_73	Latent-transforming growth factor beta-binding protein 4	LTBP4
		SeqId_13460_4	Chondroadherin	CHAD
		SeqId_13552_7	Switch-associated protein 70	SWAP70
		SeqId_13580_2	UDP-N-acetylhexosamine pyrophosphorylase	UAP1
		SeqId_13634_209	Pirin	PIR
		SeqId_13697_51	Glycerol-3-phosphate dehydrogenase [NAD(+)], cytoplasmic	GPD1
		SeqId_13717_15	Ficolin-2	FCN2
		SeqId_13993_20	Band 4.1-like protein 1	EPB41L1
		SeqId_14100_63	Complement C1q subcomponent subunit C	C1QC
		SeqId_14133_93	Interleukin-1 receptor type 2	IL1R2
		SeqId_14143_8	Histone H2B type 2-E	HIST2H2BE
		SeqId_14587_16	Growth/differentiation factor 11	GDF11
		SeqId_14636_25	2-iminobutanoate/2-iminopropanoate deaminase	HRSP12
		SeqId_14684_17	Calpain-2 catalytic subunit	CAPN2
		SeqId_14747_9	Cytokine receptor-like factor 1	CRLF1
		SeqId_15304_1	Regenerating islet-derived protein 3-alpha	REG3A
		SeqId_15324_58	Ferritin light chain	FTL
		SeqId_15336_7	Selenoprotein M	SELM
		SeqId_15343_337	Kininogen-1	KNG1
		SeqId_15363_32	Apolipoprotein A-V	APOA5
		SeqId_15364_101	Apolipoprotein C-I	APOC1
		SeqId_15431_31	Ornithine carbamoyltransferase, mitochondrial	OTC
		SeqId_15441_6	Ganglioside GM2 activator	GM2A
		SeqId_15466_30	Collagen alpha-1(IX) chain	COL9A1
		SeqId_15475_4	Phospholipid transfer protein	PLTP
		SeqId_15481_45	Cathelicidin antimicrobial peptide	CAMP
		SeqId_15511_37	Neuronal pentraxin receptor	NPTXR
		SeqId_15533_97	Macrophage scavenger receptor types I and II	MSR1
		SeqId_15539_15	SLIT and NTRK-like protein 1	SLITRK1
		SeqId_15556_49	Alpha-amylase 2B	AMY2B
		SeqId_15559_5	Anthrax toxin receptor 2	ANTXR2
		SeqId_15585_304	Fibulin-5	FBLN5
		SeqId_15640_54	Transgelin	TAGLN
		SeqId_16300_4	Triggering receptor expressed on myeloid cells 2	TREM2
		SeqId_16307_22	Netrin receptor UNC5D	UNC5D
		SeqId_16610_13	Low-density lipoprotein receptor-related protein 10	LRP10
		SeqId_16614_27	R-spondin-1	RSPO1
		SeqId_16616_137	Beta-enolase	ENO3
		SeqId_16751_15	Natriuretic peptides B	NPPB#
		SeqId_16770_3	Lithostathine-1-beta	REG1B
		SeqId_16857_2	Ras-related protein Rab-2A	RAB2A
		SeqId_16915_153	Semaphorin-4A	SEMA4A
		SeqId_17210_2	T-cell leukemia/lymphoma protein 1A	TCL1A
		SeqId_17224_12	Mimecan	OGN
		SeqId_17331_138	Kremen protein 1	KREMEN1
		SeqId_17335_18	Vesicle-associated membrane protein 2	VAMP2
		SeqId_17777_31	Serine dehydratase-like	SDSL
		SeqId_17793_4	GTP-binding protein Di-Ras1	DIRAS1
		SeqId_18173_11	Aflatoxin B1 aldehyde reductase member 3	AKR7A3
		SeqId_18175_65	Synaptic vesicle membrane protein VAT-1 homolog	VAT1
		SeqId_18185_118	Fructose-bisphosphate aldolase B	ALDOB
		SeqId_18275_5	Cysteine-rich protein 1	CRIP1
		SeqId_18289_16	C-C motif chemokine 15	CCL15
		SeqId_18312_68	Protein NDRG3	NDRG3
		SeqId_18342_2	Phosphoserine aminotransferase	PSAT1
		SeqId_18347_15	Laminin subunit alpha-2|Laminin subunit gamma-1|Laminin subunit beta-1	LAMA2 LAMB1 LAMC1
		SeqId_18376_19	Myosin light chain 3	MYL3
		SeqId_18823_52	Histone H2B type 3-B	HIST3H2BB
		SeqId_18896_23	Heparan-sulfate 6-O-sulfotransferase 3	HS6ST3
		SeqId_18917_53	Pancreatic alpha-amylase	AMY2A
		SeqId_18930_28	Slit homolog 2 protein	SLIT2
		SeqId_19127_1	Heat shock protein beta-6	HSPB6
		SeqId_19143_38	NADH-cytochrome b5 reductase 2	CYB5R2
		SeqId_19233_75	Copper transport protein ATOX1	ATOX1
		SeqId_19331_18	Brain-specific angiogenesis inhibitor 1-associated protein 2	BAIAP2
		SeqId_19361_78	Matrilin-3	MATN3
		SeqId_19376_74	Nicotinamide N-methyltransferase	NNMT
		SeqId_19556_12	Complement receptor type 1	CR1
		SeqId_19590_46	Pulmonary surfactant-associated protein D	SFTPD
		SeqId_19601_15	Ankyrin repeat and SOCS box protein 9	ASB9
		SeqId_2278_61	Metalloproteinase inhibitor 2	TIMP2
		SeqId_2474_54	Serum amyloid P-component	APCS
		SeqId_2475_1	Mast/stem cell growth factor receptor Kit	KIT
		SeqId_2567_5	Complement factor I	CFI
		SeqId_2571_12	Insulin-like growth factor-binding protein 3	IGFBP3
		SeqId_2602_2	Angiopoietin-2	ANGPT2
		SeqId_2617_56	Receptor tyrosine-protein kinase erbB-3	ERBB3
		SeqId_2654_19	Tumor necrosis factor receptor superfamily member 1A	TNFRSF1A
		SeqId_2677_1	Epidermal growth factor receptor	EGFR
		SeqId_2700_56	Vitamin K-dependent protein S	PROS1
		SeqId_2731_29	NADPH--cytochrome P450 reductase	POR
		SeqId_2789_26	Matrilysin	MMP7
		SeqId_2796_62	Fibrinogen beta chain|Fibrinogen alpha chain|Fibrinogen gamma chain	FGA FGB FGG
		SeqId_2890_59	C-C motif chemokine 28	CCL28
		SeqId_2939_10	Artemin	ARTN
		SeqId_2948_58	Growth hormone receptor	GHR
		SeqId_2961_1	Vitamin K-dependent protein C	PROC
		SeqId_2974_61	Contactin-1	CNTN1
		SeqId_2999_6	Limbic system-associated membrane protein	LSAMP
		SeqId_3024_18	Alpha-2-antiplasmin	SERPINF2
		SeqId_3045_72	Pleiotrophin	PTN
		SeqId_3060_43	Complement component C9	C9
		SeqId_3077_66	Coagulation factor X	F10
		SeqId_3079_62	Retinoic acid receptor responder protein 2	RARRES2
		SeqId_3184_25	Coagulation factor VII	F7
		SeqId_3220_40	Proto-oncogene tyrosine-protein kinase receptor Ret	RET
		SeqId_3221_54	Secreted frizzled-related protein 1	SFRP1
		SeqId_3232_28	Tartrate-resistant acid phosphatase type 5	ACP5
		SeqId_3280_49	Aggrecan core protein	ACAN
		SeqId_3310_62	Low affinity immunoglobulin gamma Fc region receptor II-b	FCGR2B
		SeqId_3313_21	Ficolin-2	FCN2
		SeqId_3320_49	Insulin-like growth factor-binding protein 7	IGFBP7
		SeqId_3322_52	Leucine-rich repeats and immunoglobulin-like domains protein 3	LRIG3
		SeqId_3326_58	Cell adhesion molecule 1	CADM1
		SeqId_3339_33	Thrombospondin-2	THBS2
		SeqId_3348_49	Bone morphogenetic protein 1	BMP1
		SeqId_3362_61	Chordin-like protein 1	CHRDL1
		SeqId_3438_10	Follistatin-related protein 3	FSTL3
		SeqId_3449_58	Kallistatin	SERPINA4
		SeqId_3485_28	Beta-2-microglobulin	B2M
		SeqId_3505_6	Lymphotoxin-alpha|Lymphotoxin-beta	LTA LTB
		SeqId_3518_54	Carboxypeptidase B2	CPB2
		SeqId_3580_25	Alpha-1-antitrypsin	SERPINA1
		SeqId_3651_50	Vascular endothelial growth factor receptor 2	KDR
		SeqId_3708_62	Alpha-2-macroglobulin	A2M
		SeqId_4125_52	Advanced glycosylation end product-specific receptor	AGER
		SeqId_4157_2	Prothrombin	F2
		SeqId_4160_49	72 kDa type IV collagenase	MMP2
		SeqId_4297_62	Spondin-1	SPON1
		SeqId_4374_45	Growth/differentiation factor 15	GDF15
		SeqId_4496_60	Macrophage metalloelastase	MMP12
		SeqId_4541_49	Cell adhesion molecule-related/down-regulated by oncogenes	CDON
		SeqId_4549_78	Alpha-(1,3)-fucosyltransferase 5	FUT5
		SeqId_4564_2	Plexin-C1	PLXNC1
		SeqId_4588_1	Pancreatic prohormone	PPY
		SeqId_4721_54	Trefoil factor 3	TFF3
		SeqId_4811_33	Inter-alpha-trypsin inhibitor heavy chain H4	ITIH4
		SeqId_4831_4	L-selectin	SELL
		SeqId_4842_62	Glypican-3	GPC3
		SeqId_4866_59	BDNF/NT-3 growth factors receptor	NTRK2
		SeqId_4876_32	Coagulation factor IX	F9
		SeqId_4878_3	Coagulation factor X	F10
		SeqId_4889_82	Protein Wnt-7a	WNT7A
		SeqId_4913_78	C-C motif chemokine 16	CCL16
		SeqId_4924_32	Interstitial collagenase	MMP1
		SeqId_4982_54	Elafin	PI3
		SeqId_5030_52	NAD-dependent protein deacetylase sirtuin-2	SIRT2
		SeqId_5087_5	Interleukin-22 receptor subunit alpha-2	IL22RA2
		SeqId_5301_7	Eotaxin	CCL11
		SeqId_5315_22	Troponin T, cardiac muscle	TNNT2
		SeqId_5316_54	Prothrombin	F2
		SeqId_5352_11	Tumor necrosis factor receptor superfamily member 14	TNFRSF14
		SeqId_5364_7	Protein SET	SET
		SeqId_5412_53	CD27 antigen	CD27
		SeqId_5443_62	Natriuretic peptides A	NPPA
		SeqId_5456_59	Beta-Ala-His dipeptidase	CNDP1
		SeqId_5462_62	Ficolin-3	FCN3
		SeqId_5581_28	Fibrinogen-like protein 1	FGL1
		SeqId_5586_66	Multiple inositol polyphosphate phosphatase 1	MINPP1
		SeqId_5632_6	Cartilage acidic protein 1	CRTAC1
		SeqId_5636_10	Microfibril-associated glycoprotein 4	MFAP4
		SeqId_5688_65	Cerebellin-4	CBLN4
		SeqId_5701_81	Tetranectin	CLEC3B
		SeqId_5728_60	Fc receptor-like protein 1	FCRL1
		SeqId_5744_12	Protein MENT	MENT
		SeqId_5813_58	Erythropoietin	EPO
		SeqId_5934_1	Ferritin heavy chain|Ferritin light chain	FTH1 FTL
		SeqId_6060_2	Prolactin-inducible protein	PIP
		SeqId_6077_63	Adenosine deaminase 2	CECR1
		SeqId_6321_65	Protocadherin gamma-A10	PCDHGA10
		SeqId_6359_50	Protein O-linked-mannose beta-1,4-N-acetylglucosaminyltransferase 2	POMGNT2
		SeqId_6392_7	WNT1-inducible-signaling pathway protein 2	WISP2
		SeqId_6457_50	Protocadherin gamma-A1	PCDHGA1
		SeqId_6462_12	Metalloproteinase inhibitor 4	TIMP4
		SeqId_6485_59	Immunoglobulin lambda-like polypeptide 1	IGLL1
		SeqId_6544_33	Protein kinase C-binding protein NELL1	NELL1
		SeqId_6570_1	Collagen alpha-1(XIII) chain	COL13A1
		SeqId_6605_17	Insulin-like growth factor-binding protein complex acid labile subunit	IGFALS
		SeqId_6913_189	High mobility group protein B2	HMGB2
		SeqId_7059_14	Leukocyte immunoglobulin-like receptor subfamily A member 6	LILRA6
		SeqId_7128_9	von Willebrand factor A domain-containing protein 2	VWA2
		SeqId_7140_1	Chymotrypsin-like elastase family member 2A	CELA2A
		SeqId_7179_69	Neurofascin	NFASC
		SeqId_7206_20	Fructose-1,6-bisphosphatase 1	FBP1
		SeqId_7211_2	Ribonuclease pancreatic	RNASE1
		SeqId_7223_60	Protein S100-A13	S100A13
		SeqId_7655_11	Natriuretic peptides B	NPPB%
		SeqId_7784_1	Kininogen-1	KNG1
		SeqId_7806_33	Beta-1,4-galactosyltransferase 7	B4GALT7
		SeqId_7856_51	Protein FAM151A	FAM151A
		SeqId_7933_75	Disintegrin and metalloproteinase domain-containing protein 22	ADAM22
		SeqId_7970_315	Ecto-ADP-ribosyltransferase 3	ART3
		SeqId_8028_22	Serine protease inhibitor Kazal-type 5	SPINK5
		SeqId_8039_41	Protein FAM177A1	FAM177A1
		SeqId_8042_88	Serine protease inhibitor Kazal-type 9	SPINK9
		SeqId_8048_9	Ferritin, mitochondrial	FTMT
		SeqId_8080_24	Prostate-associated microseminoprotein	MSMP
		SeqId_8099_42	Spondin-2	SPON2
		SeqId_8220_15	Uncharacterized protein FAM241B	C10orf35
		SeqId_8245_27	Intercellular adhesion molecule 5	ICAM5
		SeqId_8252_2	Palmitoleoyl-protein carboxylesterase NOTUM	NOTUM
		SeqId_8304_50	Tumor necrosis factor receptor superfamily member 11B	TNFRSF11B
		SeqId_8325_37	Alcohol dehydrogenase 4	ADH4
		SeqId_8459_10	Bone morphogenetic protein 6	BMP6
		SeqId_8464_31	R-spondin-4	RSPO4
		SeqId_8468_19	Prostate-specific antigen	KLK3
		SeqId_8469_41	Insulin-like growth factor-binding protein 2	IGFBP2
		SeqId_8480_29	EGF-containing fibulin-like extracellular matrix protein 1	EFEMP1
		SeqId_8484_24	Leptin	LEP
		SeqId_8597_1	Transmembrane protein 9	TMEM9
		SeqId_8601_167	Prolow-density lipoprotein receptor-related protein 1	LRP1
		SeqId_8795_48	Transferrin receptor protein 1	TFRC
		SeqId_8841_65	Cartilage intermediate layer protein 2	CILP2
		SeqId_8885_6	Voltage-dependent calcium channel subunit alpha-2/delta-3	CACNA2D3
		SeqId_8991_115	Fc receptor-like protein 4	FCRL4
		SeqId_9021_1	Hepatitis A virus cellular receptor 1	HAVCR1
		SeqId_9094_5	C-type lectin domain family 4 member C	CLEC4C
		SeqId_9211_19	Pigment epithelium-derived factor	SERPINF1
		SeqId_9216_100	Plexin-B2	PLXNB2
		SeqId_9231_23	Inositol monophosphatase 3	IMPAD1
		SeqId_9266_1	Triggering receptor expressed on myeloid cells 1	TREM1
		SeqId_9296_15	Receptor-type tyrosine-protein phosphatase delta	PTPRD
		SeqId_9449_150	C4b-binding protein alpha chain	C4BPA
		SeqId_9526_3	Colipase-like protein 1	CLPSL1
		SeqId_9715_15	Immunoglobulin superfamily member 3	IGSF3
		SeqId_9793_145	Immunoglobulin superfamily DCC subclass member 4	IGDCC4
		SeqId_9876_20	Fructose-bisphosphate aldolase C	ALDOC
		SeqId_9942_2	NTF2-related export protein 1	NXT1
		SeqId_9950_229	Lymphocyte activation gene 3 protein	LAG3

## Sheet: Figure 2d
	term	estimate	conf.low	conf.high	p.value	desc	src	adjPValue	adjPValueBonf	gene	sign	grp
Figure 2d	ANGPTL3	1.27138	1.14214	1.41524	1.13413e-05	1.271 (1.142 - 1.415) p=1.13e-05****	Visit 5	0.000381458	0.0553114	ANGPTL3	FDR < 0.05	Uni-Protein Candidates FDR < 0.05
	SVEP1$	1.44784	1.34853	1.55447	1.83949e-24	1.448 (1.349 - 1.554) p=1.84e-24*****	Visit 5	2.99039e-21	8.97117e-21	SVEP1$	BF @ 4877	Uni-Protein Candidates BF
	SVEP1#	1.59338	1.45989	1.73907	1.70662e-25	1.593 (1.460 - 1.739) p=1.71e-25*****	Visit 5	4.1616e-22	8.3232e-22	SVEP1#	BF @ 4877	Uni-Protein Candidates BF
	WFDC2	1.48853	1.31203	1.68877	6.51745e-10	1.489 (1.312 - 1.689) p=6.52e-10*****	Visit 5	7.55713e-08	3.17856e-06	WFDC2	BF @ 4877	Uni-Protein Candidates BF
	APOF	1.36875	1.21501	1.54195	2.42343e-07	1.369 (1.215 - 1.542) p=2.42e-07*****	Visit 5	1.45915e-05	0.00118191	APOF	FDR < 0.05	Uni-Protein Candidates FDR < 0.05
	FSTL1	1.31604	1.19194	1.45306	5.498e-08	1.316 (1.192 - 1.453) p=5.50e-08*****	Visit 5	3.9432e-06	0.000268137	FSTL1	FDR < 0.05	Uni-Protein Candidates FDR < 0.05
	ATP1B1	0.699307	0.626772	0.780237	1.53867e-10	0.699 (0.627 - 0.780) p=1.54e-10*****	Visit 5	2.50136e-08	7.50409e-07	ATP1B1	FDR < 0.05	Uni-Protein Candidates FDR < 0.05
	MSR1	1.31678	1.18163	1.46739	6.33877e-07	1.317 (1.182 - 1.467) p=6.34e-07*****	Visit 5	3.32411e-05	0.00309142	MSR1	Non Significant	RF Candidates
	SLITRK1	0.85426	0.752609	0.96964	0.0148127	0.854 (0.753 - 0.970) p=1.48e-02*	Visit 5	0.0940644	1	SLITRK1	Non Significant	RF Candidates
	FBLN5	1.29506	1.17777	1.42403	9.40367e-08	1.295 (1.178 - 1.424) p=9.40e-08*****	Visit 5	6.28242e-06	0.000458617	FBLN5	Non Significant	RF Candidates
	TAGLN	1.5381	1.36604	1.73183	1.13365e-12	1.538 (1.366 - 1.732) p=1.13e-12*****	Visit 5	3.68587e-10	5.52881e-09	TAGLN	FDR < 0.05	Uni-Protein Candidates FDR < 0.05
	NPPB#	1.30096	1.21933	1.38805	1.7454e-15	1.301 (1.219 - 1.388) p=1.75e-15*****	Visit 5	1.66846e-12	8.51229e-12	NPPB#	BF @ 4877	Uni-Protein Candidates BF
	CCL15	1.20793	1.0902	1.33838	0.000305529	1.208 (1.090 - 1.338) p=3.06e-04***	Visit 5	0.00548204	1	CCL15	FDR < 0.05	Uni-Protein Candidates FDR < 0.05
	SLIT2	1.26259	1.17444	1.35735	2.71034e-10	1.263 (1.174 - 1.357) p=2.71e-10*****	Visit 5	3.77666e-08	1.32183e-06	SLIT2	FDR < 0.05	Uni-Protein Candidates FDR < 0.05
	ANGPT2	1.4729	1.35108	1.60571	1.47904e-18	1.473 (1.351 - 1.606) p=1.48e-18*****	Visit 5	1.80332e-15	7.21328e-15	ANGPT2	BF @ 4877	Uni-Protein Candidates BF
	EGFR	0.811103	0.725413	0.906914	0.000237734	0.811 (0.725 - 0.907) p=2.38e-04***	Visit 5	0.00452901	1	EGFR	FDR < 0.05	Uni-Protein Candidates FDR < 0.05
	GHR	0.705997	0.6322	0.788408	6.39331e-10	0.706 (0.632 - 0.788) p=6.39e-10*****	Visit 5	7.55713e-08	3.11802e-06	GHR	BF @ 4877	Uni-Protein Candidates BF
	C9	1.28566	1.15213	1.43467	7.0927e-06	1.286 (1.152 - 1.435) p=7.09e-06****	Visit 5	0.000260083	0.0345911	C9	FDR < 0.05	Uni-Protein Candidates FDR < 0.05
	IGFBP7	1.25	1.15453	1.35337	3.69967e-08	1.250 (1.155 - 1.353) p=3.70e-08*****	Visit 5	2.81926e-06	0.000180433	IGFBP7	FDR < 0.05	Uni-Protein Candidates FDR < 0.05
	THBS2	1.30736	1.19374	1.43178	7.56383e-09	1.307 (1.194 - 1.432) p=7.56e-09*****	Visit 5	6.96015e-07	3.68888e-05	THBS2	BF @ 4877	Uni-Protein Candidates BF
	FSTL3	1.55595	1.3767	1.75855	1.45064e-12	1.556 (1.377 - 1.759) p=1.45e-12*****	Visit 5	4.42175e-10	7.07479e-09	FSTL3	FDR < 0.05	Uni-Protein Candidates FDR < 0.05
	SPON1	1.36487	1.26397	1.47383	2.05264e-15	1.365 (1.264 - 1.474) p=2.05e-15*****	Visit 5	1.66846e-12	1.00107e-11	SPON1	BF @ 4877	Uni-Protein Candidates BF
	GDF15	1.41296	1.26054	1.5838	2.92301e-09	1.413 (1.261 - 1.584) p=2.92e-09*****	Visit 5	3.09903e-07	1.42555e-05	GDF15	BF @ 4877	Uni-Protein Candidates BF
	MMP12	1.15395	1.04099	1.27917	0.00644388	1.154 (1.041 - 1.279) p=6.44e-03*	Visit 5	0.0539979	1	MMP12	Non Significant	RF Candidates
	TNNT2	1.17139	1.07155	1.28054	0.000500857	1.171 (1.072 - 1.281) p=5.01e-04**	Visit 5	0.00768946	1	TNNT2	Non Significant	RF Candidates
	NRP1	1.16486	1.04653	1.29658	0.00523812	1.165 (1.047 - 1.297) p=5.24e-03*	Visit 5	0.0470467	1	NRP1	FDR < 0.05	Uni-Protein Candidates FDR < 0.05
	MFAP4	1.21818	1.10952	1.33749	3.4707e-05	1.218 (1.110 - 1.337) p=3.47e-05****	Visit 5	0.00094562	0.169266	MFAP4	FDR < 0.05	Uni-Protein Candidates FDR < 0.05
	CLEC3B	0.795852	0.721998	0.877261	4.3211e-06	0.796 (0.722 - 0.877) p=4.32e-06*****	Visit 5	0.000168592	0.021074	CLEC3B	FDR < 0.05	Uni-Protein Candidates FDR < 0.05
	CELA1	1.15929	1.04653	1.28421	0.00463893	1.159 (1.047 - 1.284) p=4.64e-03**	Visit 5	0.0427498	1	CELA1	FDR < 0.05	Uni-Protein Candidates FDR < 0.05
	TIMP4	1.29932	1.18341	1.42659	3.97339e-08	1.299 (1.183 - 1.427) p=3.97e-08*****	Visit 5	2.98126e-06	0.000193782	TIMP4	FDR < 0.05	Uni-Protein Candidates FDR < 0.05
	ITIH3	1.18881	1.07394	1.31597	0.000850458	1.189 (1.074 - 1.316) p=8.50e-04**	Visit 5	0.0118381	1	ITIH3	FDR < 0.05	Uni-Protein Candidates FDR < 0.05
	NPPB%	2.08888	1.86807	2.33578	3.33527e-38	2.089 (1.868 - 2.336) p=3.34e-38*****	Visit 5	1.62661e-34	1.62661e-34	NPPB%	BF @ 4877	Uni-Protein Candidates BF
	TNFRSF11B	1.22487	1.10578	1.35678	0.000101607	1.225 (1.106 - 1.357) p=1.02e-04***	Visit 5	0.00230115	0.495539	TNFRSF11B	FDR < 0.05	Uni-Protein Candidates FDR < 0.05
	IGFBP2	1.46621	1.30042	1.65313	4.08421e-10	1.466 (1.300 - 1.653) p=4.08e-10*****	Visit 5	5.24176e-08	1.99187e-06	IGFBP2	FDR < 0.05	Uni-Protein Candidates FDR < 0.05
	CILP2	0.749353	0.677055	0.829371	2.48751e-08	0.749 (0.677 - 0.829) p=2.49e-08*****	Visit 5	1.98878e-06	0.000121316	CILP2	BF @ 4877	Uni-Protein Candidates BF
	CACNA2D3	0.808242	0.719539	0.90788	0.000331496	0.808 (0.720 - 0.908) p=3.31e-04***	Visit 5	0.00575341	1	CACNA2D3	FDR < 0.05	Uni-Protein Candidates FDR < 0.05
	TREM1	1.3567	1.22605	1.50126	3.52806e-09	1.357 (1.226 - 1.501) p=3.53e-09*****	Visit 5	3.66092e-07	1.72063e-05	TREM1	FDR < 0.05	Uni-Protein Candidates FDR < 0.05
	PTPRD	0.744908	0.663244	0.836628	6.66838e-07	0.745 (0.663 - 0.837) p=6.67e-07*****	Visit 5	3.45975e-05	0.00325217	PTPRD	FDR < 0.05	Uni-Protein Candidates FDR < 0.05
	IGDCC4	0.87245	0.788624	0.965187	0.00810989	0.872 (0.789 - 0.965) p=8.11e-03*	Visit 5	0.0632264	1	IGDCC4	Non Significant	RF Candidates
	ANGPTL3	1.26076	1.17458	1.35326	1.41438e-10	1.261 (1.175 - 1.353) p=1.41e-10*****	Visit 3	7.75048e-09	6.89793e-07	ANGPTL3	FDR < 0.05	Uni-Protein Candidates FDR < 0.05
	SVEP1$	1.33655	1.26542	1.41168	2.57932e-25	1.337 (1.265 - 1.412) p=2.58e-25*****	Visit 3	1.79705e-22	1.25794e-21	SVEP1$	BF @ 4877	Uni-Protein Candidates BF
	SVEP1#	1.35067	1.27635	1.42932	2.23432e-25	1.351 (1.276 - 1.429) p=2.23e-25*****	Visit 3	1.79705e-22	1.08968e-21	SVEP1#	BF @ 4877	Uni-Protein Candidates BF
	WFDC2	1.4479	1.35439	1.54787	1.6859e-27	1.448 (1.354 - 1.548) p=1.69e-27*****	Visit 3	2.74071e-24	8.22212e-24	WFDC2	BF @ 4877	Uni-Protein Candidates BF
	APOF	1.26291	1.17272	1.36005	6.64859e-10	1.263 (1.173 - 1.360) p=6.65e-10*****	Visit 3	3.27527e-08	3.24252e-06	APOF	FDR < 0.05	Uni-Protein Candidates FDR < 0.05
	FSTL1	1.14128	1.06238	1.22604	0.000300001	1.141 (1.062 - 1.226) p=3.00e-04***	Visit 3	0.00315316	1	FSTL1	FDR < 0.05	Uni-Protein Candidates FDR < 0.05
	ATP1B1	0.883153	0.823624	0.946986	0.000483367	0.883 (0.824 - 0.947) p=4.83e-04***	Visit 3	0.00452924	1	ATP1B1	FDR < 0.05	Uni-Protein Candidates FDR < 0.05
	MSR1	1.29548	1.20769	1.38965	4.80944e-13	1.295 (1.208 - 1.390) p=4.81e-13*****	Visit 3	4.59915e-11	2.34556e-09	MSR1	Non Significant	RF Candidates
	SLITRK1	0.962863	0.891487	1.03995	0.335521	0.963 (0.891 - 1.040) p=3.36e-01	Visit 3	0.581498	1	SLITRK1	Non Significant	RF Candidates
	FBLN5	1.23097	1.16945	1.29573	1.96344e-15	1.231 (1.169 - 1.296) p=1.96e-15*****	Visit 3	2.65992e-13	9.57571e-12	FBLN5	Non Significant	RF Candidates
	TAGLN	1.25504	1.17341	1.34235	3.58528e-11	1.255 (1.173 - 1.342) p=3.59e-11*****	Visit 3	2.27083e-09	1.74854e-07	TAGLN	FDR < 0.05	Uni-Protein Candidates FDR < 0.05
	NPPB#	1.14508	1.08604	1.20733	5.28563e-07	1.145 (1.086 - 1.207) p=5.29e-07*****	Visit 3	1.2889e-05	0.0025778	NPPB#	BF @ 4877	Uni-Protein Candidates BF
	CCL15	1.11059	1.0382	1.18804	0.00228983	1.111 (1.038 - 1.188) p=2.29e-03**	Visit 3	0.0156847	1	CCL15	FDR < 0.05	Uni-Protein Candidates FDR < 0.05
	SLIT2	1.09746	1.03659	1.16192	0.00140299	1.097 (1.037 - 1.162) p=1.40e-03**	Visit 3	0.0106762	1	SLIT2	FDR < 0.05	Uni-Protein Candidates FDR < 0.05
	ANGPT2	1.32858	1.24069	1.42269	4.08129e-16	1.329 (1.241 - 1.423) p=4.08e-16*****	Visit 3	6.03165e-14	1.99045e-12	ANGPT2	BF @ 4877	Uni-Protein Candidates BF
	EGFR	0.745744	0.696058	0.798977	7.46447e-17	0.746 (0.696 - 0.799) p=7.46e-17*****	Visit 3	1.30015e-14	3.64042e-13	EGFR	FDR < 0.05	Uni-Protein Candidates FDR < 0.05
	GHR	0.745668	0.687921	0.808263	9.61609e-13	0.746 (0.688 - 0.808) p=9.62e-13*****	Visit 3	8.84862e-11	4.68977e-09	GHR	BF @ 4877	Uni-Protein Candidates BF
	C9	1.12265	1.0426	1.20884	0.00217505	1.123 (1.043 - 1.209) p=2.18e-03**	Visit 3	0.0150376	1	C9	FDR < 0.05	Uni-Protein Candidates FDR < 0.05
	IGFBP7	1.19978	1.12439	1.28022	3.77757e-08	1.200 (1.124 - 1.280) p=3.78e-08*****	Visit 3	1.35465e-06	0.000184232	IGFBP7	FDR < 0.05	Uni-Protein Candidates FDR < 0.05
	THBS2	1.31666	1.241	1.39692	8.13492e-20	1.317 (1.241 - 1.397) p=8.13e-20*****	Visit 3	2.47963e-17	3.9674e-16	THBS2	BF @ 4877	Uni-Protein Candidates BF
	FSTL3	1.35895	1.27103	1.45295	2.51506e-19	1.359 (1.271 - 1.453) p=2.52e-19*****	Visit 3	6.63869e-17	1.22659e-15	FSTL3	FDR < 0.05	Uni-Protein Candidates FDR < 0.05
	SPON1	1.22961	1.15256	1.31181	3.84646e-10	1.230 (1.153 - 1.312) p=3.85e-10*****	Visit 3	1.95408e-08	1.87592e-06	SPON1	BF @ 4877	Uni-Protein Candidates BF
	GDF15	1.51206	1.41349	1.6175	2.7323e-33	1.512 (1.413 - 1.618) p=2.73e-33*****	Visit 3	1.33254e-29	1.33254e-29	GDF15	BF @ 4877	Uni-Protein Candidates BF
	MMP12	1.34988	1.26381	1.44181	4.44666e-19	1.350 (1.264 - 1.442) p=4.45e-19*****	Visit 3	1.08432e-16	2.16863e-15	MMP12	Non Significant	RF Candidates
	TNNT2	1.21274	1.15311	1.27545	6.49391e-14	1.213 (1.153 - 1.275) p=6.49e-14*****	Visit 3	6.59808e-12	3.16708e-10	TNNT2	Non Significant	RF Candidates
	NRP1	1.13289	1.05207	1.21993	0.000952793	1.133 (1.052 - 1.220) p=9.53e-04**	Visit 3	0.00790664	1	NRP1	FDR < 0.05	Uni-Protein Candidates FDR < 0.05
	MFAP4	1.21993	1.14011	1.30534	8.50864e-09	1.220 (1.140 - 1.305) p=8.51e-09*****	Visit 3	3.54672e-07	4.14966e-05	MFAP4	FDR < 0.05	Uni-Protein Candidates FDR < 0.05
	CLEC3B	0.750356	0.702883	0.801036	7.1247e-18	0.750 (0.703 - 0.801) p=7.12e-18*****	Visit 3	1.4478e-15	3.47472e-14	CLEC3B	FDR < 0.05	Uni-Protein Candidates FDR < 0.05
	CELA1	1.22988	1.14442	1.32172	1.7878e-08	1.230 (1.144 - 1.322) p=1.79e-08*****	Visit 3	6.91991e-07	8.71909e-05	CELA1	FDR < 0.05	Uni-Protein Candidates FDR < 0.05
	TIMP4	1.12755	1.05413	1.2061	0.00047544	1.128 (1.054 - 1.206) p=4.75e-04***	Visit 3	0.00447629	1	TIMP4	FDR < 0.05	Uni-Protein Candidates FDR < 0.05
	ITIH3	1.16998	1.09088	1.25482	1.10603e-05	1.170 (1.091 - 1.255) p=1.11e-05****	Visit 3	0.000188605	0.053941	ITIH3	FDR < 0.05	Uni-Protein Candidates FDR < 0.05
	NPPB%	1.45516	1.36774	1.54816	1.74686e-32	1.455 (1.368 - 1.548) p=1.75e-32*****	Visit 3	4.25973e-29	8.51946e-29	NPPB%	BF @ 4877	Uni-Protein Candidates BF
	TNFRSF11B	1.31914	1.23401	1.41014	4.02673e-16	1.319 (1.234 - 1.410) p=4.03e-16*****	Visit 3	6.03165e-14	1.96384e-12	TNFRSF11B	FDR < 0.05	Uni-Protein Candidates FDR < 0.05
	IGFBP2	1.31382	1.21525	1.42039	6.92e-12	1.314 (1.215 - 1.420) p=6.92e-12*****	Visit 3	4.89114e-10	3.37489e-08	IGFBP2	FDR < 0.05	Uni-Protein Candidates FDR < 0.05
	CILP2	0.72164	0.674019	0.772625	7.53315e-21	0.722 (0.674 - 0.773) p=7.53e-21*****	Visit 3	2.62423e-18	3.67392e-17	CILP2	BF @ 4877	Uni-Protein Candidates BF
	CACNA2D3	0.756578	0.70061	0.817018	1.12878e-12	0.757 (0.701 - 0.817) p=1.13e-12*****	Visit 3	1.00092e-10	5.50507e-09	CACNA2D3	FDR < 0.05	Uni-Protein Candidates FDR < 0.05
	TREM1	1.25202	1.17359	1.3357	9.82296e-12	1.252 (1.174 - 1.336) p=9.82e-12*****	Visit 3	6.56255e-10	4.79066e-08	TREM1	FDR < 0.05	Uni-Protein Candidates FDR < 0.05
	PTPRD	0.904509	0.841604	0.972116	0.00635424	0.905 (0.842 - 0.972) p=6.35e-03*	Visit 3	0.0359508	1	PTPRD	FDR < 0.05	Uni-Protein Candidates FDR < 0.05
	IGDCC4	0.815245	0.767039	0.866481	5.08598e-11	0.815 (0.767 - 0.866) p=5.09e-11*****	Visit 3	3.10054e-09	2.48043e-07	IGDCC4	Non Significant	RF Candidates
	ANGPTL3	1.23032	1.10147	1.37425	0.000240479	1.230 (1.101 - 1.374) p=2.40e-04***	HUNT	0.0279242	1	ANGPTL3	FDR < 0.05	Uni-Protein Candidates FDR < 0.05
	SVEP1$	1.44595	1.29997	1.60833	1.11147e-11	1.446 (1.300 - 1.608) p=1.11e-11*****	HUNT	1.80688e-08	5.42064e-08	SVEP1$	BF @ 4877	Uni-Protein Candidates BF
	SVEP1#	1.49256	1.33501	1.66871	1.97356e-12	1.493 (1.335 - 1.669) p=1.97e-12*****	HUNT	4.81252e-09	9.62505e-09	SVEP1#	BF @ 4877	Uni-Protein Candidates BF
	WFDC2	1.41033	1.21735	1.63389	4.65569e-06	1.410 (1.217 - 1.634) p=4.66e-06*****	HUNT	0.00189215	0.0227058	WFDC2	BF @ 4877	Uni-Protein Candidates BF
	APOF	1.30471	1.13034	1.50598	0.000279377	1.305 (1.130 - 1.506) p=2.79e-04***	HUNT	0.0295518	1	APOF	FDR < 0.05	Uni-Protein Candidates FDR < 0.05
	FSTL1	1.26713	1.13266	1.41757	3.53172e-05	1.267 (1.133 - 1.418) p=3.53e-05****	HUNT	0.00784204	0.172242	FSTL1	FDR < 0.05	Uni-Protein Candidates FDR < 0.05
	ATP1B1	0.788676	0.703424	0.884259	4.75327e-05	0.789 (0.703 - 0.884) p=4.75e-05****	HUNT	0.00927269	0.231817	ATP1B1	FDR < 0.05	Uni-Protein Candidates FDR < 0.05
	MSR1	1.24115	1.08346	1.42178	0.0018314	1.241 (1.083 - 1.422) p=1.83e-03**	HUNT	0.105612	1	MSR1	Non Significant	RF Candidates
	SLITRK1	0.877531	0.766974	1.00402	0.0572349	0.878 (0.767 - 1.004) p=5.72e-02	HUNT	0.83689	1	SLITRK1	Non Significant	RF Candidates
	FBLN5	1.17104	1.04252	1.3154	0.00776817	1.171 (1.043 - 1.315) p=7.77e-03*	HUNT	0.295725	1	FBLN5	Non Significant	RF Candidates
	TAGLN	1.34292	1.15546	1.5608	0.000121238	1.343 (1.155 - 1.561) p=1.21e-04***	HUNT	0.016759	0.591279	TAGLN	FDR < 0.05	Uni-Protein Candidates FDR < 0.05
	NPPB#	1.24342	1.1542	1.33954	9.76763e-09	1.243 (1.154 - 1.340) p=9.77e-09*****	HUNT	1.19092e-05	4.76368e-05	NPPB#	BF @ 4877	Uni-Protein Candidates BF
	CCL15	1.26997	1.13232	1.42435	4.44651e-05	1.270 (1.132 - 1.424) p=4.45e-05****	HUNT	0.00927269	0.216856	CCL15	FDR < 0.05	Uni-Protein Candidates FDR < 0.05
	SLIT2	1.17955	1.08577	1.28142	9.35217e-05	1.180 (1.086 - 1.281) p=9.35e-05***	HUNT	0.0142331	0.456105	SLIT2	FDR < 0.05	Uni-Protein Candidates FDR < 0.05
	ANGPT2	1.33764	1.17844	1.51835	6.80824e-06	1.338 (1.178 - 1.518) p=6.81e-06****	HUNT	0.00217974	0.0332038	ANGPT2	BF @ 4877	Uni-Protein Candidates BF
	EGFR	0.776247	0.697756	0.863568	3.21098e-06	0.776 (0.698 - 0.864) p=3.21e-06*****	HUNT	0.00142363	0.0156599	EGFR	FDR < 0.05	Uni-Protein Candidates FDR < 0.05
	GHR	0.682015	0.596537	0.779742	2.12656e-08	0.682 (0.597 - 0.780) p=2.13e-08*****	HUNT	2.07424e-05	0.000103712	GHR	BF @ 4877	Uni-Protein Candidates BF
	C9	1.31134	1.16499	1.47608	7.15109e-06	1.311 (1.165 - 1.476) p=7.15e-06****	HUNT	0.00217974	0.0348759	C9	FDR < 0.05	Uni-Protein Candidates FDR < 0.05
	IGFBP7	1.22237	1.10725	1.34945	6.92523e-05	1.222 (1.107 - 1.349) p=6.93e-05***	HUNT	0.012509	0.337743	IGFBP7	FDR < 0.05	Uni-Protein Candidates FDR < 0.05
	THBS2	1.28326	1.15241	1.42897	5.49278e-06	1.283 (1.152 - 1.429) p=5.49e-06****	HUNT	0.00206064	0.0267883	THBS2	BF @ 4877	Uni-Protein Candidates BF
	FSTL3	1.348	1.15756	1.56977	0.000121671	1.348 (1.158 - 1.570) p=1.22e-04***	HUNT	0.016759	0.59339	FSTL3	FDR < 0.05	Uni-Protein Candidates FDR < 0.05
	SPON1	1.33402	1.18796	1.49805	1.10989e-06	1.334 (1.188 - 1.498) p=1.11e-06*****	HUNT	0.000676619	0.00541295	SPON1	BF @ 4877	Uni-Protein Candidates BF
	GDF15	1.4473	1.24378	1.68412	1.74115e-06	1.447 (1.244 - 1.684) p=1.74e-06*****	HUNT	0.000849158	0.00849158	GDF15	BF @ 4877	Uni-Protein Candidates BF
	MMP12	1.33616	1.17816	1.51536	6.38161e-06	1.336 (1.178 - 1.515) p=6.38e-06****	HUNT	0.00217974	0.0311231	MMP12	Non Significant	RF Candidates
	TNNT2	1.132	1.02331	1.25224	0.016073	1.132 (1.023 - 1.252) p=1.61e-02*	HUNT	0.437768	1	TNNT2	Non Significant	RF Candidates
	NRP1	1.20749	1.09607	1.33023	0.000135012	1.207 (1.096 - 1.330) p=1.35e-04***	HUNT	0.017796	0.658453	NRP1	FDR < 0.05	Uni-Protein Candidates FDR < 0.05
	MFAP4	1.2269	1.10421	1.36322	0.000142427	1.227 (1.104 - 1.363) p=1.42e-04***	HUNT	0.0182794	0.694616	MFAP4	FDR < 0.05	Uni-Protein Candidates FDR < 0.05
	CLEC3B	0.816267	0.731494	0.910864	0.000284793	0.816 (0.731 - 0.911) p=2.85e-04***	HUNT	0.0295518	1	CLEC3B	FDR < 0.05	Uni-Protein Candidates FDR < 0.05
	CELA1	1.31883	1.17852	1.47585	1.42112e-06	1.319 (1.179 - 1.476) p=1.42e-06*****	HUNT	0.000770087	0.00693079	CELA1	FDR < 0.05	Uni-Protein Candidates FDR < 0.05
	TIMP4	1.24896	1.10646	1.40982	0.000322211	1.249 (1.106 - 1.410) p=3.22e-04***	HUNT	0.032738	1	TIMP4	FDR < 0.05	Uni-Protein Candidates FDR < 0.05
	ITIH3	1.23995	1.10454	1.39196	0.000267265	1.240 (1.105 - 1.392) p=2.67e-04***	HUNT	0.0295518	1	ITIH3	FDR < 0.05	Uni-Protein Candidates FDR < 0.05
	NPPB%	2.1803	1.90847	2.49085	1.80806e-30	2.180 (1.908 - 2.491) p=1.81e-30*****	HUNT	8.8179e-27	8.8179e-27	NPPB%	BF @ 4877	Uni-Protein Candidates BF
	TNFRSF11B	1.29152	1.13667	1.46748	8.6449e-05	1.292 (1.137 - 1.467) p=8.64e-05***	HUNT	0.0140537	0.421612	TNFRSF11B	FDR < 0.05	Uni-Protein Candidates FDR < 0.05
	IGFBP2	1.35138	1.16908	1.5621	4.642e-05	1.351 (1.169 - 1.562) p=4.64e-05****	HUNT	0.00927269	0.226391	IGFBP2	FDR < 0.05	Uni-Protein Candidates FDR < 0.05
	CILP2	0.746696	0.667188	0.835678	3.67606e-07	0.747 (0.667 - 0.836) p=3.68e-07*****	HUNT	0.000298803	0.00179282	CILP2	BF @ 4877	Uni-Protein Candidates BF
	CACNA2D3	0.777254	0.690877	0.874429	2.75986e-05	0.777 (0.691 - 0.874) p=2.76e-05****	HUNT	0.00672992	0.134598	CACNA2D3	FDR < 0.05	Uni-Protein Candidates FDR < 0.05
	TREM1	1.25849	1.11287	1.42315	0.000247699	1.258 (1.113 - 1.423) p=2.48e-04***	HUNT	0.0280937	1	TREM1	FDR < 0.05	Uni-Protein Candidates FDR < 0.05
	PTPRD	0.774381	0.679605	0.882374	0.000123708	0.774 (0.680 - 0.882) p=1.24e-04***	HUNT	0.016759	0.603325	PTPRD	FDR < 0.05	Uni-Protein Candidates FDR < 0.05
	IGDCC4	0.817853	0.727918	0.918899	0.000717036	0.818 (0.728 - 0.919) p=7.17e-04**	HUNT	0.0586094	1	IGDCC4	Non Significant	RF Candidates

## Sheet: Figure 3
Figure 3		term	estm	outcome	p.value	gene
	Heatmap Data	SeqId_15533_97	1.12904	afibStatus	5.74316e-08	MSR1
		SeqId_15539_15	0.985403	afibStatus	0.53529	SLITRK1
		SeqId_15585_304	1.19304	afibStatus	1.26057e-20	FBLN5
		SeqId_4496_60	1.2107	afibStatus	4.03627e-18	MMP12
		SeqId_5315_22	1.06747	afibStatus	0.00103132	TNNT2
		SeqId_9793_145	0.940256	afibStatus	0.0052577	IGDCC4
		SeqId_10391_1	1.05472	afibStatus	0.0149938	ANGPTL3
		SeqId_11109_56	1.18488	afibStatus	6.78174e-17	SVEP1
		SeqId_11388_75	1.21614	afibStatus	1.46618e-16	WFDC2
		SeqId_12370_30	1.11829	afibStatus	1.37667e-06	APOF
		SeqId_13112_179	1.13806	afibStatus	6.1871e-09	FSTL1
		SeqId_13392_13	0.95583	afibStatus	0.0484998	ATP1B1
		SeqId_15640_54	1.14261	afibStatus	4.04088e-09	TAGLN
		SeqId_18289_16	1.05938	afibStatus	0.00692983	CCL15
		SeqId_18930_28	1.06591	afibStatus	0.00045829	SLIT2
		SeqId_2602_2	1.21683	afibStatus	1.77868e-18	ANGPT2
		SeqId_2677_1	0.884857	afibStatus	1.06937e-07	EGFR
		SeqId_2948_58	0.89139	afibStatus	2.16261e-06	GHR
		SeqId_3060_43	1.09885	afibStatus	2.33196e-05	C9
		SeqId_3320_49	1.13389	afibStatus	1.52169e-09	IGFBP7
		SeqId_3339_33	1.15786	afibStatus	4.99478e-13	THBS2
		SeqId_3438_10	1.12662	afibStatus	4.6145e-07	FSTL3
		SeqId_4297_62	1.07558	afibStatus	0.000196933	SPON1
		SeqId_4374_45	1.24133	afibStatus	1.82148e-20	GDF15
		SeqId_5542_22	1.08753	afibStatus	0.000165334	NRP1
		SeqId_5636_10	1.11368	afibStatus	4.09191e-07	MFAP4
		SeqId_5701_81	0.952062	afibStatus	0.0243935	CLEC3B
		SeqId_6107_3	1.1312	afibStatus	9.22024e-09	CELA1
		SeqId_6462_12	1.08479	afibStatus	0.000128146	TIMP4
		SeqId_7145_1	1.08466	afibStatus	0.000126092	ITIH3
		SeqId_8304_50	1.1035	afibStatus	4.27272e-06	TNFRSF11B
		SeqId_8469_41	1.21071	afibStatus	2.81715e-15	IGFBP2
		SeqId_8841_65	0.931373	afibStatus	0.00159686	CILP2
		SeqId_8885_6	0.938253	afibStatus	0.00506426	CACNA2D3
		SeqId_9266_1	1.14616	afibStatus	1.16921e-10	TREM1
		SeqId_9296_15	0.972661	afibStatus	0.221762	PTPRD
		SeqId_15533_97	1.1308	chdStatus	3.24256e-07	MSR1
		SeqId_15539_15	0.975989	chdStatus	0.343588	SLITRK1
		SeqId_15585_304	1.12332	chdStatus	1.05326e-07	FBLN5
		SeqId_4496_60	1.2411	chdStatus	7.05653e-21	MMP12
		SeqId_5315_22	1.11677	chdStatus	4.46058e-08	TNNT2
		SeqId_9793_145	0.912299	chdStatus	0.00010804	IGDCC4
		SeqId_10391_1	1.04168	chdStatus	0.0874584	ANGPTL3
		SeqId_11109_56	1.04274	chdStatus	0.0758065	SVEP1
		SeqId_11388_75	1.1418	chdStatus	2.7166e-07	WFDC2
		SeqId_12370_30	1.01323	chdStatus	0.592289	APOF
		SeqId_13112_179	0.937503	chdStatus	0.00722534	FSTL1
		SeqId_13392_13	0.964979	chdStatus	0.15238	ATP1B1
		SeqId_15640_54	0.983212	chdStatus	0.502664	TAGLN
		SeqId_18289_16	1.06169	chdStatus	0.00963852	CCL15
		SeqId_18930_28	1.01974	chdStatus	0.395706	SLIT2
		SeqId_2602_2	1.08491	chdStatus	0.000835936	ANGPT2
		SeqId_2677_1	0.886816	chdStatus	6.9188e-07	EGFR
		SeqId_2948_58	0.996097	chdStatus	0.881901	GHR
		SeqId_3060_43	1.03549	chdStatus	0.129678	C9
		SeqId_3320_49	1.08765	chdStatus	0.000291108	IGFBP7
		SeqId_3339_33	1.12991	chdStatus	3.61964e-08	THBS2
		SeqId_3438_10	1.03316	chdStatus	0.203714	FSTL3
		SeqId_4297_62	1.02191	chdStatus	0.363747	SPON1
		SeqId_4374_45	1.16573	chdStatus	6.36889e-10	GDF15
		SeqId_5542_22	0.993972	chdStatus	0.802993	NRP1
		SeqId_5636_10	1.0341	chdStatus	0.151771	MFAP4
		SeqId_5701_81	0.865638	chdStatus	2.80662e-10	CLEC3B
		SeqId_6107_3	1.05909	chdStatus	0.0135451	CELA1
		SeqId_6462_12	0.954114	chdStatus	0.0506376	TIMP4
		SeqId_7145_1	1.00177	chdStatus	0.939416	ITIH3
		SeqId_8304_50	1.14758	chdStatus	2.08301e-09	TNFRSF11B
		SeqId_8469_41	0.978371	chdStatus	0.411264	IGFBP2
		SeqId_8841_65	0.878196	chdStatus	7.8952e-08	CILP2
		SeqId_8885_6	0.971709	chdStatus	0.238959	CACNA2D3
		SeqId_9266_1	1.09558	chdStatus	0.000106638	TREM1
		SeqId_9296_15	0.974399	chdStatus	0.303458	PTPRD
		SeqId_15533_97	1.09648	ckdStatus	0.000231882	MSR1
		SeqId_15539_15	1.15469	ckdStatus	8.30184e-13	SLITRK1
		SeqId_15585_304	1.20086	ckdStatus	3.4482e-15	FBLN5
		SeqId_4496_60	1.15716	ckdStatus	6.28739e-09	MMP12
		SeqId_5315_22	1.07358	ckdStatus	0.00152735	TNNT2
		SeqId_9793_145	0.965761	ckdStatus	0.174141	IGDCC4
		SeqId_10391_1	1.08072	ckdStatus	0.00154559	ANGPTL3
		SeqId_11109_56	1.01546	ckdStatus	0.55523	SVEP1
		SeqId_11388_75	1.46744	ckdStatus	5.63728e-54	WFDC2
		SeqId_12370_30	1.18512	ckdStatus	6.09891e-11	APOF
		SeqId_13112_179	1.03512	ckdStatus	0.166989	FSTL1
		SeqId_13392_13	0.984567	ckdStatus	0.540716	ATP1B1
		SeqId_15640_54	1.24714	ckdStatus	2.31102e-21	TAGLN
		SeqId_18289_16	1.09699	ckdStatus	8.38758e-05	CCL15
		SeqId_18930_28	1.01577	ckdStatus	0.525185	SLIT2
		SeqId_2602_2	1.08491	ckdStatus	0.00130516	ANGPT2
		SeqId_2677_1	0.870819	ckdStatus	5.93295e-08	EGFR
		SeqId_2948_58	0.967322	ckdStatus	0.216651	GHR
		SeqId_3060_43	1.01621	ckdStatus	0.518169	C9
		SeqId_3320_49	0.94745	ckdStatus	0.0370152	IGFBP7
		SeqId_3339_33	1.07623	ckdStatus	0.00275051	THBS2
		SeqId_3438_10	1.46346	ckdStatus	1.22947e-54	FSTL3
		SeqId_4297_62	1.04402	ckdStatus	0.0621283	SPON1
		SeqId_4374_45	1.28005	ckdStatus	4.37397e-22	GDF15
		SeqId_5542_22	1.01356	ckdStatus	0.587463	NRP1
		SeqId_5636_10	0.990435	ckdStatus	0.69707	MFAP4
		SeqId_5701_81	0.928971	ckdStatus	0.0025857	CLEC3B
		SeqId_6107_3	1.03637	ckdStatus	0.134816	CELA1
		SeqId_6462_12	1.069	ckdStatus	0.00603073	TIMP4
		SeqId_7145_1	1.01038	ckdStatus	0.66805	ITIH3
		SeqId_8304_50	1.0487	ckdStatus	0.0532753	TNFRSF11B
		SeqId_8469_41	1.10771	ckdStatus	0.000163771	IGFBP2
		SeqId_8841_65	0.941203	ckdStatus	0.0178068	CILP2
		SeqId_8885_6	0.960815	ckdStatus	0.111415	CACNA2D3
		SeqId_9266_1	1.2136	ckdStatus	1.19672e-19	TREM1
		SeqId_9296_15	1.1906	ckdStatus	8.92948e-14	PTPRD
		SeqId_15533_97	1.09091	dmStatus	0.000611098	MSR1
		SeqId_15539_15	0.911707	dmStatus	0.00154322	SLITRK1
		SeqId_15585_304	1.09918	dmStatus	9.85833e-05	FBLN5
		SeqId_4496_60	1.08498	dmStatus	0.00183527	MMP12
		SeqId_5315_22	0.988051	dmStatus	0.6467	TNNT2
		SeqId_9793_145	0.954392	dmStatus	0.0680679	IGDCC4
		SeqId_10391_1	0.987514	dmStatus	0.618781	ANGPTL3
		SeqId_11109_56	0.988293	dmStatus	0.646873	SVEP1
		SeqId_11388_75	0.969908	dmStatus	0.302179	WFDC2
		SeqId_12370_30	0.78017	dmStatus	3.88172e-23	APOF
		SeqId_13112_179	0.952123	dmStatus	0.0521198	FSTL1
		SeqId_13392_13	1.07187	dmStatus	0.0089804	ATP1B1
		SeqId_15640_54	0.89183	dmStatus	3.15894e-05	TAGLN
		SeqId_18289_16	1.03094	dmStatus	0.213956	CCL15
		SeqId_18930_28	0.993147	dmStatus	0.77413	SLIT2
		SeqId_2602_2	1.1206	dmStatus	6.70362e-06	ANGPT2
		SeqId_2677_1	0.876359	dmStatus	4.46205e-07	EGFR
		SeqId_2948_58	1.24174	dmStatus	1.35423e-14	GHR
		SeqId_3060_43	0.91484	dmStatus	1.29603e-05	C9
		SeqId_3320_49	1.08135	dmStatus	0.00104615	IGFBP7
		SeqId_3339_33	1.18261	dmStatus	9.40734e-14	THBS2
		SeqId_3438_10	0.995409	dmStatus	0.864801	FSTL3
		SeqId_4297_62	0.937134	dmStatus	0.0123345	SPON1
		SeqId_4374_45	1.07119	dmStatus	0.0113852	GDF15
		SeqId_5542_22	0.95264	dmStatus	0.0573073	NRP1
		SeqId_5636_10	0.96836	dmStatus	0.195598	MFAP4
		SeqId_5701_81	0.914331	dmStatus	0.000187886	CLEC3B
		SeqId_6107_3	1.0747	dmStatus	0.00385027	CELA1
		SeqId_6462_12	0.868693	dmStatus	1.19248e-07	TIMP4
		SeqId_7145_1	0.892708	dmStatus	3.60882e-06	ITIH3
		SeqId_8304_50	1.08175	dmStatus	0.00135719	TNFRSF11B
		SeqId_8469_41	0.794321	dmStatus	1.24123e-15	IGFBP2
		SeqId_8841_65	0.951171	dmStatus	0.0467422	CILP2
		SeqId_8885_6	0.943958	dmStatus	0.0302828	CACNA2D3
		SeqId_9266_1	1.00997	dmStatus	0.704276	TREM1
		SeqId_9296_15	0.945442	dmStatus	0.0381556	PTPRD
		SeqId_15533_97	1.05243	htnStatus	0.00230454	MSR1
		SeqId_15539_15	0.937993	htnStatus	0.00083857	SLITRK1
		SeqId_15585_304	1.08319	htnStatus	2.17033e-06	FBLN5
		SeqId_4496_60	1.1054	htnStatus	4.35855e-08	MMP12
		SeqId_5315_22	0.982635	htnStatus	0.331278	TNNT2
		SeqId_9793_145	1.00114	htnStatus	0.948654	IGDCC4
		SeqId_10391_1	0.98534	htnStatus	0.397537	ANGPTL3
		SeqId_11109_56	1.00161	htnStatus	0.92801	SVEP1
		SeqId_11388_75	1.02936	htnStatus	0.141384	WFDC2
		SeqId_12370_30	0.958163	htnStatus	0.0199797	APOF
		SeqId_13112_179	1.00655	htnStatus	0.708897	FSTL1
		SeqId_13392_13	1.04979	htnStatus	0.00706948	ATP1B1
		SeqId_15640_54	1.05114	htnStatus	0.00528152	TAGLN
		SeqId_18289_16	1.02531	htnStatus	0.147517	CCL15
		SeqId_18930_28	1.02204	htnStatus	0.20363	SLIT2
		SeqId_2602_2	1.01967	htnStatus	0.267951	ANGPT2
		SeqId_2677_1	0.962894	htnStatus	0.0308212	EGFR
		SeqId_2948_58	1.0155	htnStatus	0.418674	GHR
		SeqId_3060_43	1.00558	htnStatus	0.752289	C9
		SeqId_3320_49	1.05112	htnStatus	0.00443267	IGFBP7
		SeqId_3339_33	1.04482	htnStatus	0.0103025	THBS2
		SeqId_3438_10	1.00798	htnStatus	0.674578	FSTL3
		SeqId_4297_62	1.01502	htnStatus	0.398076	SPON1
		SeqId_4374_45	1.07407	htnStatus	0.000112462	GDF15
		SeqId_5542_22	0.995524	htnStatus	0.801984	NRP1
		SeqId_5636_10	1.01098	htnStatus	0.542382	MFAP4
		SeqId_5701_81	0.981207	htnStatus	0.265738	CLEC3B
		SeqId_6107_3	1.03058	htnStatus	0.077604	CELA1
		SeqId_6462_12	0.984549	htnStatus	0.380237	TIMP4
		SeqId_7145_1	0.946976	htnStatus	0.00198636	ITIH3
		SeqId_8304_50	1.02473	htnStatus	0.157388	TNFRSF11B
		SeqId_8469_41	0.96354	htnStatus	0.0532664	IGFBP2
		SeqId_8841_65	0.992304	htnStatus	0.661175	CILP2
		SeqId_8885_6	0.974654	htnStatus	0.147593	CACNA2D3
		SeqId_9266_1	1.04045	htnStatus	0.0221649	TREM1
		SeqId_9296_15	0.96738	htnStatus	0.0812385	PTPRD
		term	estimate	conf.low	conf.high	p.value	desc	src	adjPValue	adjPValueBonf	gene	outcome	estm
	Annotation Data	SeqId_10391_1	1.27138	1.14214	1.41524	1.13413e-05	1.271 (1.142 - 1.415) p=1.13e-05****	Visit 5	0.000381458	0.0553114	ANGPTL3	ARIC V5 Incident HF	1.27138
		SeqId_11109_56	1.44784	1.34853	1.55447	1.83949e-24	1.448 (1.349 - 1.554) p=1.84e-24*****	Visit 5	2.99039e-21	8.97117e-21	SVEP1	ARIC V5 Incident HF	1.44784
		SeqId_11388_75	1.48853	1.31203	1.68877	6.51745e-10	1.489 (1.312 - 1.689) p=6.52e-10*****	Visit 5	7.55713e-08	3.17856e-06	WFDC2	ARIC V5 Incident HF	1.48853
		SeqId_12370_30	1.36875	1.21501	1.54195	2.42343e-07	1.369 (1.215 - 1.542) p=2.42e-07*****	Visit 5	1.45915e-05	0.00118191	APOF	ARIC V5 Incident HF	1.36875
		SeqId_13112_179	1.31604	1.19194	1.45306	5.498e-08	1.316 (1.192 - 1.453) p=5.50e-08*****	Visit 5	3.9432e-06	0.000268137	FSTL1	ARIC V5 Incident HF	1.31604
		SeqId_13392_13	0.699307	0.626772	0.780237	1.53867e-10	0.699 (0.627 - 0.780) p=1.54e-10*****	Visit 5	2.50136e-08	7.50409e-07	ATP1B1	ARIC V5 Incident HF	0.699307
		SeqId_15533_97	1.31678	1.18163	1.46739	6.33877e-07	1.317 (1.182 - 1.467) p=6.34e-07*****	Visit 5	3.32411e-05	0.00309142	MSR1	ARIC V5 Incident HF	1.31678
		SeqId_15539_15	0.85426	0.752609	0.96964	0.0148127	0.854 (0.753 - 0.970) p=1.48e-02*	Visit 5	0.0940644	1	SLITRK1	ARIC V5 Incident HF	0.85426
		SeqId_15585_304	1.29506	1.17777	1.42403	9.40367e-08	1.295 (1.178 - 1.424) p=9.40e-08*****	Visit 5	6.28242e-06	0.000458617	FBLN5	ARIC V5 Incident HF	1.29506
		SeqId_15640_54	1.5381	1.36604	1.73183	1.13365e-12	1.538 (1.366 - 1.732) p=1.13e-12*****	Visit 5	3.68587e-10	5.52881e-09	TAGLN	ARIC V5 Incident HF	1.5381
		SeqId_18289_16	1.20793	1.0902	1.33838	0.000305529	1.208 (1.090 - 1.338) p=3.06e-04***	Visit 5	0.00548204	1	CCL15	ARIC V5 Incident HF	1.20793
		SeqId_18930_28	1.26259	1.17444	1.35735	2.71034e-10	1.263 (1.174 - 1.357) p=2.71e-10*****	Visit 5	3.77666e-08	1.32183e-06	SLIT2	ARIC V5 Incident HF	1.26259
		SeqId_2602_2	1.4729	1.35108	1.60571	1.47904e-18	1.473 (1.351 - 1.606) p=1.48e-18*****	Visit 5	1.80332e-15	7.21328e-15	ANGPT2	ARIC V5 Incident HF	1.4729
		SeqId_2677_1	0.811103	0.725413	0.906914	0.000237734	0.811 (0.725 - 0.907) p=2.38e-04***	Visit 5	0.00452901	1	EGFR	ARIC V5 Incident HF	0.811103
		SeqId_2948_58	0.705997	0.6322	0.788408	6.39331e-10	0.706 (0.632 - 0.788) p=6.39e-10*****	Visit 5	7.55713e-08	3.11802e-06	GHR	ARIC V5 Incident HF	0.705997
		SeqId_3060_43	1.28566	1.15213	1.43467	7.0927e-06	1.286 (1.152 - 1.435) p=7.09e-06****	Visit 5	0.000260083	0.0345911	C9	ARIC V5 Incident HF	1.28566
		SeqId_3320_49	1.25	1.15453	1.35337	3.69967e-08	1.250 (1.155 - 1.353) p=3.70e-08*****	Visit 5	2.81926e-06	0.000180433	IGFBP7	ARIC V5 Incident HF	1.25
		SeqId_3339_33	1.30736	1.19374	1.43178	7.56383e-09	1.307 (1.194 - 1.432) p=7.56e-09*****	Visit 5	6.96015e-07	3.68888e-05	THBS2	ARIC V5 Incident HF	1.30736
		SeqId_3438_10	1.55595	1.3767	1.75855	1.45064e-12	1.556 (1.377 - 1.759) p=1.45e-12*****	Visit 5	4.42175e-10	7.07479e-09	FSTL3	ARIC V5 Incident HF	1.55595
		SeqId_4297_62	1.36487	1.26397	1.47383	2.05264e-15	1.365 (1.264 - 1.474) p=2.05e-15*****	Visit 5	1.66846e-12	1.00107e-11	SPON1	ARIC V5 Incident HF	1.36487
		SeqId_4374_45	1.41296	1.26054	1.5838	2.92301e-09	1.413 (1.261 - 1.584) p=2.92e-09*****	Visit 5	3.09903e-07	1.42555e-05	GDF15	ARIC V5 Incident HF	1.41296
		SeqId_4496_60	1.15395	1.04099	1.27917	0.00644388	1.154 (1.041 - 1.279) p=6.44e-03*	Visit 5	0.0539979	1	MMP12	ARIC V5 Incident HF	1.15395
		SeqId_5315_22	1.17139	1.07155	1.28054	0.000500857	1.171 (1.072 - 1.281) p=5.01e-04**	Visit 5	0.00768946	1	TNNT2	ARIC V5 Incident HF	1.17139
		SeqId_5542_22	1.16486	1.04653	1.29658	0.00523812	1.165 (1.047 - 1.297) p=5.24e-03*	Visit 5	0.0470467	1	NRP1	ARIC V5 Incident HF	1.16486
		SeqId_5636_10	1.21818	1.10952	1.33749	3.4707e-05	1.218 (1.110 - 1.337) p=3.47e-05****	Visit 5	0.00094562	0.169266	MFAP4	ARIC V5 Incident HF	1.21818
		SeqId_5701_81	0.795852	0.721998	0.877261	4.3211e-06	0.796 (0.722 - 0.877) p=4.32e-06*****	Visit 5	0.000168592	0.021074	CLEC3B	ARIC V5 Incident HF	0.795852
		SeqId_6107_3	1.15929	1.04653	1.28421	0.00463893	1.159 (1.047 - 1.284) p=4.64e-03**	Visit 5	0.0427498	1	CELA1	ARIC V5 Incident HF	1.15929
		SeqId_6462_12	1.29932	1.18341	1.42659	3.97339e-08	1.299 (1.183 - 1.427) p=3.97e-08*****	Visit 5	2.98126e-06	0.000193782	TIMP4	ARIC V5 Incident HF	1.29932
		SeqId_7145_1	1.18881	1.07394	1.31597	0.000850458	1.189 (1.074 - 1.316) p=8.50e-04**	Visit 5	0.0118381	1	ITIH3	ARIC V5 Incident HF	1.18881
		SeqId_8304_50	1.22487	1.10578	1.35678	0.000101607	1.225 (1.106 - 1.357) p=1.02e-04***	Visit 5	0.00230115	0.495539	TNFRSF11B	ARIC V5 Incident HF	1.22487
		SeqId_8469_41	1.46621	1.30042	1.65313	4.08421e-10	1.466 (1.300 - 1.653) p=4.08e-10*****	Visit 5	5.24176e-08	1.99187e-06	IGFBP2	ARIC V5 Incident HF	1.46621
		SeqId_8841_65	0.749353	0.677055	0.829371	2.48751e-08	0.749 (0.677 - 0.829) p=2.49e-08*****	Visit 5	1.98878e-06	0.000121316	CILP2	ARIC V5 Incident HF	0.749353
		SeqId_8885_6	0.808242	0.719539	0.90788	0.000331496	0.808 (0.720 - 0.908) p=3.31e-04***	Visit 5	0.00575341	1	CACNA2D3	ARIC V5 Incident HF	0.808242
		SeqId_9266_1	1.3567	1.22605	1.50126	3.52806e-09	1.357 (1.226 - 1.501) p=3.53e-09*****	Visit 5	3.66092e-07	1.72063e-05	TREM1	ARIC V5 Incident HF	1.3567
		SeqId_9296_15	0.744908	0.663244	0.836628	6.66838e-07	0.745 (0.663 - 0.837) p=6.67e-07*****	Visit 5	3.45975e-05	0.00325217	PTPRD	ARIC V5 Incident HF	0.744908
		SeqId_9793_145	0.87245	0.788624	0.965187	0.00810989	0.872 (0.789 - 0.965) p=8.11e-03*	Visit 5	0.0632264	1	IGDCC4	ARIC V5 Incident HF	0.87245
		SeqId_10391_1	1.26076	1.17458	1.35326	1.41438e-10	1.261 (1.175 - 1.353) p=1.41e-10*****	Visit 3	7.75048e-09	6.89793e-07	ANGPTL3	ARIC V3 Incident HF	1.26076
		SeqId_11109_56	1.33655	1.26542	1.41168	2.57932e-25	1.337 (1.265 - 1.412) p=2.58e-25*****	Visit 3	1.79705e-22	1.25794e-21	SVEP1	ARIC V3 Incident HF	1.33655
		SeqId_11388_75	1.4479	1.35439	1.54787	1.6859e-27	1.448 (1.354 - 1.548) p=1.69e-27*****	Visit 3	2.74071e-24	8.22212e-24	WFDC2	ARIC V3 Incident HF	1.4479
		SeqId_12370_30	1.26291	1.17272	1.36005	6.64859e-10	1.263 (1.173 - 1.360) p=6.65e-10*****	Visit 3	3.27527e-08	3.24252e-06	APOF	ARIC V3 Incident HF	1.26291
		SeqId_13112_179	1.14128	1.06238	1.22604	0.000300001	1.141 (1.062 - 1.226) p=3.00e-04***	Visit 3	0.00315316	1	FSTL1	ARIC V3 Incident HF	1.14128
		SeqId_13392_13	0.883153	0.823624	0.946986	0.000483367	0.883 (0.824 - 0.947) p=4.83e-04***	Visit 3	0.00452924	1	ATP1B1	ARIC V3 Incident HF	0.883153
		SeqId_15533_97	1.29548	1.20769	1.38965	4.80944e-13	1.295 (1.208 - 1.390) p=4.81e-13*****	Visit 3	4.59915e-11	2.34556e-09	MSR1	ARIC V3 Incident HF	1.29548
		SeqId_15539_15	0.962863	0.891487	1.03995	0.335521	0.963 (0.891 - 1.040) p=3.36e-01	Visit 3	0.581498	1	SLITRK1	ARIC V3 Incident HF	0.962863
		SeqId_15585_304	1.23097	1.16945	1.29573	1.96344e-15	1.231 (1.169 - 1.296) p=1.96e-15*****	Visit 3	2.65992e-13	9.57571e-12	FBLN5	ARIC V3 Incident HF	1.23097
		SeqId_15640_54	1.25504	1.17341	1.34235	3.58528e-11	1.255 (1.173 - 1.342) p=3.59e-11*****	Visit 3	2.27083e-09	1.74854e-07	TAGLN	ARIC V3 Incident HF	1.25504
		SeqId_18289_16	1.11059	1.0382	1.18804	0.00228983	1.111 (1.038 - 1.188) p=2.29e-03**	Visit 3	0.0156847	1	CCL15	ARIC V3 Incident HF	1.11059
		SeqId_18930_28	1.09746	1.03659	1.16192	0.00140299	1.097 (1.037 - 1.162) p=1.40e-03**	Visit 3	0.0106762	1	SLIT2	ARIC V3 Incident HF	1.09746
		SeqId_2602_2	1.32858	1.24069	1.42269	4.08129e-16	1.329 (1.241 - 1.423) p=4.08e-16*****	Visit 3	6.03165e-14	1.99045e-12	ANGPT2	ARIC V3 Incident HF	1.32858
		SeqId_2677_1	0.745744	0.696058	0.798977	7.46447e-17	0.746 (0.696 - 0.799) p=7.46e-17*****	Visit 3	1.30015e-14	3.64042e-13	EGFR	ARIC V3 Incident HF	0.745744
		SeqId_2948_58	0.745668	0.687921	0.808263	9.61609e-13	0.746 (0.688 - 0.808) p=9.62e-13*****	Visit 3	8.84862e-11	4.68977e-09	GHR	ARIC V3 Incident HF	0.745668
		SeqId_3060_43	1.12265	1.0426	1.20884	0.00217505	1.123 (1.043 - 1.209) p=2.18e-03**	Visit 3	0.0150376	1	C9	ARIC V3 Incident HF	1.12265
		SeqId_3320_49	1.19978	1.12439	1.28022	3.77757e-08	1.200 (1.124 - 1.280) p=3.78e-08*****	Visit 3	1.35465e-06	0.000184232	IGFBP7	ARIC V3 Incident HF	1.19978
		SeqId_3339_33	1.31666	1.241	1.39692	8.13492e-20	1.317 (1.241 - 1.397) p=8.13e-20*****	Visit 3	2.47963e-17	3.9674e-16	THBS2	ARIC V3 Incident HF	1.31666
		SeqId_3438_10	1.35895	1.27103	1.45295	2.51506e-19	1.359 (1.271 - 1.453) p=2.52e-19*****	Visit 3	6.63869e-17	1.22659e-15	FSTL3	ARIC V3 Incident HF	1.35895
		SeqId_4297_62	1.22961	1.15256	1.31181	3.84646e-10	1.230 (1.153 - 1.312) p=3.85e-10*****	Visit 3	1.95408e-08	1.87592e-06	SPON1	ARIC V3 Incident HF	1.22961
		SeqId_4374_45	1.51206	1.41349	1.6175	2.7323e-33	1.512 (1.413 - 1.618) p=2.73e-33*****	Visit 3	1.33254e-29	1.33254e-29	GDF15	ARIC V3 Incident HF	1.51206
		SeqId_4496_60	1.34988	1.26381	1.44181	4.44666e-19	1.350 (1.264 - 1.442) p=4.45e-19*****	Visit 3	1.08432e-16	2.16863e-15	MMP12	ARIC V3 Incident HF	1.34988
		SeqId_5315_22	1.21274	1.15311	1.27545	6.49391e-14	1.213 (1.153 - 1.275) p=6.49e-14*****	Visit 3	6.59808e-12	3.16708e-10	TNNT2	ARIC V3 Incident HF	1.21274
		SeqId_5542_22	1.13289	1.05207	1.21993	0.000952793	1.133 (1.052 - 1.220) p=9.53e-04**	Visit 3	0.00790664	1	NRP1	ARIC V3 Incident HF	1.13289
		SeqId_5636_10	1.21993	1.14011	1.30534	8.50864e-09	1.220 (1.140 - 1.305) p=8.51e-09*****	Visit 3	3.54672e-07	4.14966e-05	MFAP4	ARIC V3 Incident HF	1.21993
		SeqId_5701_81	0.750356	0.702883	0.801036	7.1247e-18	0.750 (0.703 - 0.801) p=7.12e-18*****	Visit 3	1.4478e-15	3.47472e-14	CLEC3B	ARIC V3 Incident HF	0.750356
		SeqId_6107_3	1.22988	1.14442	1.32172	1.7878e-08	1.230 (1.144 - 1.322) p=1.79e-08*****	Visit 3	6.91991e-07	8.71909e-05	CELA1	ARIC V3 Incident HF	1.22988
		SeqId_6462_12	1.12755	1.05413	1.2061	0.00047544	1.128 (1.054 - 1.206) p=4.75e-04***	Visit 3	0.00447629	1	TIMP4	ARIC V3 Incident HF	1.12755
		SeqId_7145_1	1.16998	1.09088	1.25482	1.10603e-05	1.170 (1.091 - 1.255) p=1.11e-05****	Visit 3	0.000188605	0.053941	ITIH3	ARIC V3 Incident HF	1.16998
		SeqId_8304_50	1.31914	1.23401	1.41014	4.02673e-16	1.319 (1.234 - 1.410) p=4.03e-16*****	Visit 3	6.03165e-14	1.96384e-12	TNFRSF11B	ARIC V3 Incident HF	1.31914
		SeqId_8469_41	1.31382	1.21525	1.42039	6.92e-12	1.314 (1.215 - 1.420) p=6.92e-12*****	Visit 3	4.89114e-10	3.37489e-08	IGFBP2	ARIC V3 Incident HF	1.31382
		SeqId_8841_65	0.72164	0.674019	0.772625	7.53315e-21	0.722 (0.674 - 0.773) p=7.53e-21*****	Visit 3	2.62423e-18	3.67392e-17	CILP2	ARIC V3 Incident HF	0.72164
		SeqId_8885_6	0.756578	0.70061	0.817018	1.12878e-12	0.757 (0.701 - 0.817) p=1.13e-12*****	Visit 3	1.00092e-10	5.50507e-09	CACNA2D3	ARIC V3 Incident HF	0.756578
		SeqId_9266_1	1.25202	1.17359	1.3357	9.82296e-12	1.252 (1.174 - 1.336) p=9.82e-12*****	Visit 3	6.56255e-10	4.79066e-08	TREM1	ARIC V3 Incident HF	1.25202
		SeqId_9296_15	0.904509	0.841604	0.972116	0.00635424	0.905 (0.842 - 0.972) p=6.35e-03*	Visit 3	0.0359508	1	PTPRD	ARIC V3 Incident HF	0.904509
		SeqId_9793_145	0.815245	0.767039	0.866481	5.08598e-11	0.815 (0.767 - 0.866) p=5.09e-11*****	Visit 3	3.10054e-09	2.48043e-07	IGDCC4	ARIC V3 Incident HF	0.815245
		SeqId_10391_1	1.23032	1.10147	1.37425	0.000240479	1.230 (1.101 - 1.374) p=2.40e-04***	HUNT	0.0279242	1	ANGPTL3	HUNT Incident HF	1.23032
		SeqId_11109_56	1.44595	1.29997	1.60833	1.11147e-11	1.446 (1.300 - 1.608) p=1.11e-11*****	HUNT	1.80688e-08	5.42064e-08	SVEP1	HUNT Incident HF	1.44595
		SeqId_11388_75	1.41033	1.21735	1.63389	4.65569e-06	1.410 (1.217 - 1.634) p=4.66e-06*****	HUNT	0.00189215	0.0227058	WFDC2	HUNT Incident HF	1.41033
		SeqId_12370_30	1.30471	1.13034	1.50598	0.000279377	1.305 (1.130 - 1.506) p=2.79e-04***	HUNT	0.0295518	1	APOF	HUNT Incident HF	1.30471
		SeqId_13112_179	1.26713	1.13266	1.41757	3.53172e-05	1.267 (1.133 - 1.418) p=3.53e-05****	HUNT	0.00784204	0.172242	FSTL1	HUNT Incident HF	1.26713
		SeqId_13392_13	0.788676	0.703424	0.884259	4.75327e-05	0.789 (0.703 - 0.884) p=4.75e-05****	HUNT	0.00927269	0.231817	ATP1B1	HUNT Incident HF	0.788676
		SeqId_15533_97	1.24115	1.08346	1.42178	0.0018314	1.241 (1.083 - 1.422) p=1.83e-03**	HUNT	0.105612	1	MSR1	HUNT Incident HF	1.24115
		SeqId_15539_15	0.877531	0.766974	1.00402	0.0572349	0.878 (0.767 - 1.004) p=5.72e-02	HUNT	0.83689	1	SLITRK1	HUNT Incident HF	0.877531
		SeqId_15585_304	1.17104	1.04252	1.3154	0.00776817	1.171 (1.043 - 1.315) p=7.77e-03*	HUNT	0.295725	1	FBLN5	HUNT Incident HF	1.17104
		SeqId_15640_54	1.34292	1.15546	1.5608	0.000121238	1.343 (1.155 - 1.561) p=1.21e-04***	HUNT	0.016759	0.591279	TAGLN	HUNT Incident HF	1.34292
		SeqId_18289_16	1.26997	1.13232	1.42435	4.44651e-05	1.270 (1.132 - 1.424) p=4.45e-05****	HUNT	0.00927269	0.216856	CCL15	HUNT Incident HF	1.26997
		SeqId_18930_28	1.17955	1.08577	1.28142	9.35217e-05	1.180 (1.086 - 1.281) p=9.35e-05***	HUNT	0.0142331	0.456105	SLIT2	HUNT Incident HF	1.17955
		SeqId_2602_2	1.33764	1.17844	1.51835	6.80824e-06	1.338 (1.178 - 1.518) p=6.81e-06****	HUNT	0.00217974	0.0332038	ANGPT2	HUNT Incident HF	1.33764
		SeqId_2677_1	0.776247	0.697756	0.863568	3.21098e-06	0.776 (0.698 - 0.864) p=3.21e-06*****	HUNT	0.00142363	0.0156599	EGFR	HUNT Incident HF	0.776247
		SeqId_2948_58	0.682015	0.596537	0.779742	2.12656e-08	0.682 (0.597 - 0.780) p=2.13e-08*****	HUNT	2.07424e-05	0.000103712	GHR	HUNT Incident HF	0.682015
		SeqId_3060_43	1.31134	1.16499	1.47608	7.15109e-06	1.311 (1.165 - 1.476) p=7.15e-06****	HUNT	0.00217974	0.0348759	C9	HUNT Incident HF	1.31134
		SeqId_3320_49	1.22237	1.10725	1.34945	6.92523e-05	1.222 (1.107 - 1.349) p=6.93e-05***	HUNT	0.012509	0.337743	IGFBP7	HUNT Incident HF	1.22237
		SeqId_3339_33	1.28326	1.15241	1.42897	5.49278e-06	1.283 (1.152 - 1.429) p=5.49e-06****	HUNT	0.00206064	0.0267883	THBS2	HUNT Incident HF	1.28326
		SeqId_3438_10	1.348	1.15756	1.56977	0.000121671	1.348 (1.158 - 1.570) p=1.22e-04***	HUNT	0.016759	0.59339	FSTL3	HUNT Incident HF	1.348
		SeqId_4297_62	1.33402	1.18796	1.49805	1.10989e-06	1.334 (1.188 - 1.498) p=1.11e-06*****	HUNT	0.000676619	0.00541295	SPON1	HUNT Incident HF	1.33402
		SeqId_4374_45	1.4473	1.24378	1.68412	1.74115e-06	1.447 (1.244 - 1.684) p=1.74e-06*****	HUNT	0.000849158	0.00849158	GDF15	HUNT Incident HF	1.4473
		SeqId_4496_60	1.33616	1.17816	1.51536	6.38161e-06	1.336 (1.178 - 1.515) p=6.38e-06****	HUNT	0.00217974	0.0311231	MMP12	HUNT Incident HF	1.33616
		SeqId_5315_22	1.132	1.02331	1.25224	0.016073	1.132 (1.023 - 1.252) p=1.61e-02*	HUNT	0.437768	1	TNNT2	HUNT Incident HF	1.132
		SeqId_5542_22	1.20749	1.09607	1.33023	0.000135012	1.207 (1.096 - 1.330) p=1.35e-04***	HUNT	0.017796	0.658453	NRP1	HUNT Incident HF	1.20749
		SeqId_5636_10	1.2269	1.10421	1.36322	0.000142427	1.227 (1.104 - 1.363) p=1.42e-04***	HUNT	0.0182794	0.694616	MFAP4	HUNT Incident HF	1.2269
		SeqId_5701_81	0.816267	0.731494	0.910864	0.000284793	0.816 (0.731 - 0.911) p=2.85e-04***	HUNT	0.0295518	1	CLEC3B	HUNT Incident HF	0.816267
		SeqId_6107_3	1.31883	1.17852	1.47585	1.42112e-06	1.319 (1.179 - 1.476) p=1.42e-06*****	HUNT	0.000770087	0.00693079	CELA1	HUNT Incident HF	1.31883
		SeqId_6462_12	1.24896	1.10646	1.40982	0.000322211	1.249 (1.106 - 1.410) p=3.22e-04***	HUNT	0.032738	1	TIMP4	HUNT Incident HF	1.24896
		SeqId_7145_1	1.23995	1.10454	1.39196	0.000267265	1.240 (1.105 - 1.392) p=2.67e-04***	HUNT	0.0295518	1	ITIH3	HUNT Incident HF	1.23995
		SeqId_8304_50	1.29152	1.13667	1.46748	8.6449e-05	1.292 (1.137 - 1.467) p=8.64e-05***	HUNT	0.0140537	0.421612	TNFRSF11B	HUNT Incident HF	1.29152
		SeqId_8469_41	1.35138	1.16908	1.5621	4.642e-05	1.351 (1.169 - 1.562) p=4.64e-05****	HUNT	0.00927269	0.226391	IGFBP2	HUNT Incident HF	1.35138
		SeqId_8841_65	0.746696	0.667188	0.835678	3.67606e-07	0.747 (0.667 - 0.836) p=3.68e-07*****	HUNT	0.000298803	0.00179282	CILP2	HUNT Incident HF	0.746696
		SeqId_8885_6	0.777254	0.690877	0.874429	2.75986e-05	0.777 (0.691 - 0.874) p=2.76e-05****	HUNT	0.00672992	0.134598	CACNA2D3	HUNT Incident HF	0.777254
		SeqId_9266_1	1.25849	1.11287	1.42315	0.000247699	1.258 (1.113 - 1.423) p=2.48e-04***	HUNT	0.0280937	1	TREM1	HUNT Incident HF	1.25849
		SeqId_9296_15	0.774381	0.679605	0.882374	0.000123708	0.774 (0.680 - 0.882) p=1.24e-04***	HUNT	0.016759	0.603325	PTPRD	HUNT Incident HF	0.774381
		SeqId_9793_145	0.817853	0.727918	0.918899	0.000717036	0.818 (0.728 - 0.919) p=7.17e-04**	HUNT	0.0586094	1	IGDCC4	HUNT Incident HF	0.817853

## Sheet: Figure 4a
Figure 4a		term	Name	c.high	c.low	desc	estm	outcome	p.value	src	gene
	Heatmap Data	SeqId_15533_97	Macrophage scavenger receptor types I and II	0.0455872	-0.0305588	0.008 (-0.031, 0.046) p=6.99e-01	0.00751423	lvedvi_v5	0.698761	1	MSR1
		SeqId_15539_15	SLIT and NTRK-like protein 1	0.0577927	-0.029184	0.014 (-0.029, 0.058) p=5.19e-01	0.0143043	lvedvi_v5	0.518968	1	SLITRK1
		SeqId_15585_304	Fibulin-5	0.0881149	0.0101782	0.049 (0.010, 0.088) p=1.35e-02*	0.0491466	lvedvi_v5	0.0134648	1	FBLN5
		SeqId_4496_60	Macrophage metalloelastase	0.0499035	-0.0321802	0.009 (-0.032, 0.050) p=6.72e-01	0.00886168	lvedvi_v5	0.672022	1	MMP12
		SeqId_5315_22	Troponin T, cardiac muscle	0.0874397	-0.000890334	0.043 (-0.001, 0.087) p=5.48e-02	0.0432747	lvedvi_v5	0.0547964	1	TNNT2
		SeqId_9793_145	Immunoglobulin superfamily DCC subclass member 4	0.0578774	-0.0224864	0.018 (-0.022, 0.058) p=3.88e-01	0.0176955	lvedvi_v5	0.387888	1	IGDCC4
		SeqId_10391_1	Angiopoietin-related protein 3	0.103695	0.0254263	0.065 (0.025, 0.104) p=1.23e-03**	0.0645606	lvedvi_v5	0.0012341	1	ANGPTL3
		SeqId_11109_56	Sushi, von Willebrand factor type A, EGF and pentraxin domain-containing protein 1	0.124007	0.0383777	0.081 (0.038, 0.124) p=2.05e-04***	0.0811922	lvedvi_v5	0.000205244	1	SVEP1
		SeqId_11388_75	WAP four-disulfide core domain protein 2	0.127091	0.0266343	0.077 (0.027, 0.127) p=2.72e-03**	0.0768629	lvedvi_v5	0.00272253	1	WFDC2
		SeqId_12370_30	Apolipoprotein F	0.226639	0.142404	0.185 (0.142, 0.227) p=1.63e-17****************	0.184522	lvedvi_v5	1.63021e-17	1	APOF
		SeqId_13112_179	Follistatin-related protein 1	0.172977	0.0931156	0.133 (0.093, 0.173) p=7.98e-11*********	0.133046	lvedvi_v5	7.9786e-11	1	FSTL1
		SeqId_13392_13	Sodium/potassium-transporting ATPase subunit beta-1	-0.0268911	-0.106661	-0.067 (-0.107, -0.027) p=1.04e-03**	-0.0667762	lvedvi_v5	0.00104273	1	ATP1B1
		SeqId_15640_54	Transgelin	0.224781	0.125248	0.175 (0.125, 0.225) p=7.00e-12**********	0.175014	lvedvi_v5	7.00111e-12	1	TAGLN
		SeqId_18289_16	C-C motif chemokine 15	0.0812568	0.00456765	0.043 (0.005, 0.081) p=2.83e-02*	0.0429122	lvedvi_v5	0.0282939	1	CCL15
		SeqId_18930_28	Slit homolog 2 protein	0.151132	0.0584042	0.105 (0.058, 0.151) p=9.84e-06****	0.104768	lvedvi_v5	9.83606e-06	1	SLIT2
		SeqId_2602_2	Angiopoietin-2	0.0992069	0.0167364	0.058 (0.017, 0.099) p=5.88e-03*	0.0579717	lvedvi_v5	0.00588265	1	ANGPT2
		SeqId_2677_1	Epidermal growth factor receptor	0.0346615	-0.0508957	-0.008 (-0.051, 0.035) p=7.10e-01	-0.00811713	lvedvi_v5	0.709848	1	EGFR
		SeqId_2948_58	Growth hormone receptor	-0.174163	-0.257517	-0.216 (-0.258, -0.174) p=1.07e-23**********************	-0.21584	lvedvi_v5	1.06872e-23	1	GHR
		SeqId_3060_43	Complement component C9	0.117652	0.0453337	0.081 (0.045, 0.118) p=1.04e-05****	0.0814928	lvedvi_v5	1.03785e-05	1	C9
		SeqId_3320_49	Insulin-like growth factor-binding protein 7	0.074474	-0.00154231	0.036 (-0.002, 0.074) p=6.00e-02	0.0364659	lvedvi_v5	0.06004	1	IGFBP7
		SeqId_3339_33	Thrombospondin-2	0.0526339	-0.0308169	0.011 (-0.031, 0.053) p=6.08e-01	0.0109085	lvedvi_v5	0.608217	1	THBS2
		SeqId_3438_10	Follistatin-related protein 3	0.175049	0.0744152	0.125 (0.074, 0.175) p=1.25e-06*****	0.124732	lvedvi_v5	1.25094e-06	1	FSTL3
		SeqId_4297_62	Spondin-1	0.126371	0.0427804	0.085 (0.043, 0.126) p=7.48e-05***	0.0845756	lvedvi_v5	7.47589e-05	1	SPON1
		SeqId_4374_45	Growth/differentiation factor 15	0.0906601	4.04675e-05	0.045 (0.000, 0.091) p=4.98e-02*	0.0453503	lvedvi_v5	0.0497959	1	GDF15
		SeqId_5542_22	Neuropilin-1	0.103843	0.0268646	0.065 (0.027, 0.104) p=8.84e-04**	0.0653538	lvedvi_v5	0.000883694	1	NRP1
		SeqId_5636_10	Microfibril-associated glycoprotein 4	0.104575	0.0281006	0.066 (0.028, 0.105) p=6.81e-04**	0.0663378	lvedvi_v5	0.000680618	1	MFAP4
		SeqId_5701_81	Tetranectin	0.0871976	0.00644801	0.047 (0.006, 0.087) p=2.30e-02*	0.0468228	lvedvi_v5	0.0230488	1	CLEC3B
		SeqId_6107_3	Chymotrypsin-like elastase family member 1	0.0952429	0.0214453	0.058 (0.021, 0.095) p=1.95e-03**	0.0583441	lvedvi_v5	0.00195498	1	CELA1
		SeqId_6462_12	Metalloproteinase inhibitor 4	0.111113	0.0327202	0.072 (0.033, 0.111) p=3.28e-04***	0.0719166	lvedvi_v5	0.000327818	1	TIMP4
		SeqId_7145_1	Inter-alpha-trypsin inhibitor heavy chain H3	0.12709	0.0528041	0.090 (0.053, 0.127) p=2.18e-06*****	0.0899471	lvedvi_v5	2.18018e-06	1	ITIH3
		SeqId_8304_50	Tumor necrosis factor receptor superfamily member 11B	0.100576	0.0208947	0.061 (0.021, 0.101) p=2.83e-03**	0.0607355	lvedvi_v5	0.00282567	1	TNFRSF11B
		SeqId_8469_41	Insulin-like growth factor-binding protein 2	0.262471	0.175313	0.219 (0.175, 0.262) p=2.05e-22*********************	0.218892	lvedvi_v5	2.04672e-22	1	IGFBP2
		SeqId_8841_65	Cartilage intermediate layer protein 2	0.0287743	-0.0502812	-0.011 (-0.050, 0.029) p=5.94e-01	-0.0107534	lvedvi_v5	0.593738	1	CILP2
		SeqId_8885_6	Voltage-dependent calcium channel subunit alpha-2/delta-3	0.0504374	-0.0275127	0.011 (-0.028, 0.050) p=5.64e-01	0.0114624	lvedvi_v5	0.564174	1	CACNA2D3
		SeqId_9266_1	Triggering receptor expressed on myeloid cells 1	0.116533	0.0293473	0.073 (0.029, 0.117) p=1.05e-03**	0.0729402	lvedvi_v5	0.00104999	1	TREM1
		SeqId_9296_15	Receptor-type tyrosine-protein phosphatase delta	0.0413069	-0.043761	-0.001 (-0.044, 0.041) p=9.55e-01	-0.00122705	lvedvi_v5	0.954889	1	PTPRD
		SeqId_15533_97	Macrophage scavenger receptor types I and II	0.0551572	-0.0211889	0.017 (-0.021, 0.055) p=3.83e-01	0.0169842	mwt_v5	0.383018	1	MSR1
		SeqId_15539_15	SLIT and NTRK-like protein 1	-0.0537058	-0.140564	-0.097 (-0.141, -0.054) p=1.21e-05****	-0.0971348	mwt_v5	1.20903e-05	1	SLITRK1
		SeqId_15585_304	Fibulin-5	0.065376	-0.0127537	0.026 (-0.013, 0.065) p=1.87e-01	0.0263111	mwt_v5	0.1867	1	FBLN5
		SeqId_4496_60	Macrophage metalloelastase	0.0599417	-0.0226112	0.019 (-0.023, 0.060) p=3.75e-01	0.0186653	mwt_v5	0.375288	1	MMP12
		SeqId_5315_22	Troponin T, cardiac muscle	0.123054	0.0340858	0.079 (0.034, 0.123) p=5.43e-04**	0.0785699	mwt_v5	0.000543135	1	TNNT2
		SeqId_9793_145	Immunoglobulin superfamily DCC subclass member 4	0.028414	-0.0523567	-0.012 (-0.052, 0.028) p=5.61e-01	-0.0119714	mwt_v5	0.561089	1	IGDCC4
		SeqId_10391_1	Angiopoietin-related protein 3	0.0404998	-0.0386548	0.001 (-0.039, 0.040) p=9.64e-01	0.000922503	mwt_v5	0.963545	1	ANGPTL3
		SeqId_11109_56	Sushi, von Willebrand factor type A, EGF and pentraxin domain-containing protein 1	0.0658988	-0.0204233	0.023 (-0.020, 0.066) p=3.02e-01	0.0227378	mwt_v5	0.301668	1	SVEP1
		SeqId_11388_75	WAP four-disulfide core domain protein 2	0.0879553	-0.0128509	0.038 (-0.013, 0.088) p=1.44e-01	0.0375522	mwt_v5	0.144143	1	WFDC2
		SeqId_12370_30	Apolipoprotein F	0.0449149	-0.041173	0.002 (-0.041, 0.045) p=9.32e-01	0.00187093	mwt_v5	0.932079	1	APOF
		SeqId_13112_179	Follistatin-related protein 1	0.0308199	-0.0501238	-0.010 (-0.050, 0.031) p=6.40e-01	-0.00965194	mwt_v5	0.640058	1	FSTL1
		SeqId_13392_13	Sodium/potassium-transporting ATPase subunit beta-1	0.031924	-0.0482148	-0.008 (-0.048, 0.032) p=6.90e-01	-0.00814542	mwt_v5	0.69019	1	ATP1B1
		SeqId_15640_54	Transgelin	0.0656995	-0.0349229	0.015 (-0.035, 0.066) p=5.49e-01	0.0153883	mwt_v5	0.548692	1	TAGLN
		SeqId_18289_16	C-C motif chemokine 15	0.0442648	-0.0330409	0.006 (-0.033, 0.044) p=7.76e-01	0.00561194	mwt_v5	0.775884	1	CCL15
		SeqId_18930_28	Slit homolog 2 protein	0.0902987	-0.00329147	0.044 (-0.003, 0.090) p=6.84e-02	0.0435036	mwt_v5	0.0684225	1	SLIT2
		SeqId_2602_2	Angiopoietin-2	0.0282187	-0.0547929	-0.013 (-0.055, 0.028) p=5.30e-01	-0.0132871	mwt_v5	0.530209	1	ANGPT2
		SeqId_2677_1	Epidermal growth factor receptor	-0.00903874	-0.0950195	-0.052 (-0.095, -0.009) p=1.77e-02*	-0.0520291	mwt_v5	0.0177133	1	EGFR
		SeqId_2948_58	Growth hormone receptor	0.0877573	0.00198743	0.045 (0.002, 0.088) p=4.03e-02*	0.0448724	mwt_v5	0.0402953	1	GHR
		SeqId_3060_43	Complement component C9	0.0425831	-0.0294477	0.007 (-0.029, 0.043) p=7.21e-01	0.00656768	mwt_v5	0.720667	1	C9
		SeqId_3320_49	Insulin-like growth factor-binding protein 7	0.0608995	-0.0154824	0.023 (-0.015, 0.061) p=2.44e-01	0.0227085	mwt_v5	0.24372	1	IGFBP7
		SeqId_3339_33	Thrombospondin-2	0.0907773	0.00733347	0.049 (0.007, 0.091) p=2.12e-02*	0.0490554	mwt_v5	0.0212184	1	THBS2
		SeqId_3438_10	Follistatin-related protein 3	0.0879014	-0.013216	0.037 (-0.013, 0.088) p=1.48e-01	0.0373427	mwt_v5	0.147639	1	FSTL3
		SeqId_4297_62	Spondin-1	0.0654362	-0.0186471	0.023 (-0.019, 0.065) p=2.75e-01	0.0233945	mwt_v5	0.275282	1	SPON1
		SeqId_4374_45	Growth/differentiation factor 15	0.0571236	-0.0339933	0.012 (-0.034, 0.057) p=6.19e-01	0.0115651	mwt_v5	0.618662	1	GDF15
		SeqId_5542_22	Neuropilin-1	0.08166	0.00406159	0.043 (0.004, 0.082) p=3.04e-02*	0.0428608	mwt_v5	0.0303934	1	NRP1
		SeqId_5636_10	Microfibril-associated glycoprotein 4	0.0717089	-0.00529404	0.033 (-0.005, 0.072) p=9.09e-02	0.0332074	mwt_v5	0.0909024	1	MFAP4
		SeqId_5701_81	Tetranectin	0.0294265	-0.0518362	-0.011 (-0.052, 0.029) p=5.89e-01	-0.0112048	mwt_v5	0.588703	1	CLEC3B
		SeqId_6107_3	Chymotrypsin-like elastase family member 1	0.0457846	-0.028405	0.009 (-0.028, 0.046) p=6.46e-01	0.00868977	mwt_v5	0.645996	1	CELA1
		SeqId_6462_12	Metalloproteinase inhibitor 4	-0.0305084	-0.109144	-0.070 (-0.109, -0.031) p=5.06e-04**	-0.0698263	mwt_v5	0.000506194	1	TIMP4
		SeqId_7145_1	Inter-alpha-trypsin inhibitor heavy chain H3	0.0170091	-0.0581893	-0.021 (-0.058, 0.017) p=2.83e-01	-0.0205901	mwt_v5	0.282978	1	ITIH3
		SeqId_8304_50	Tumor necrosis factor receptor superfamily member 11B	0.0596854	-0.0203326	0.020 (-0.020, 0.060) p=3.35e-01	0.0196764	mwt_v5	0.334928	1	TNFRSF11B
		SeqId_8469_41	Insulin-like growth factor-binding protein 2	9.55108e-05	-0.0895216	-0.045 (-0.090, 0.000) p=5.05e-02	-0.044713	mwt_v5	0.0504899	1	IGFBP2
		SeqId_8841_65	Cartilage intermediate layer protein 2	0.0165552	-0.0628088	-0.023 (-0.063, 0.017) p=2.53e-01	-0.0231268	mwt_v5	0.2532	1	CILP2
		SeqId_8885_6	Voltage-dependent calcium channel subunit alpha-2/delta-3	0.0307389	-0.0476565	-0.008 (-0.048, 0.031) p=6.72e-01	-0.00845881	mwt_v5	0.672195	1	CACNA2D3
		SeqId_9266_1	Triggering receptor expressed on myeloid cells 1	0.0842453	-0.00235396	0.041 (-0.002, 0.084) p=6.38e-02	0.0409457	mwt_v5	0.0638109	1	TREM1
		SeqId_9296_15	Receptor-type tyrosine-protein phosphatase delta	-0.0839355	-0.168693	-0.126 (-0.169, -0.084) p=5.83e-09*******	-0.126314	mwt_v5	5.83054e-09	1	PTPRD
		SeqId_15533_97	Macrophage scavenger receptor types I and II	0.0622289	-0.0148379	0.024 (-0.015, 0.062) p=2.28e-01	0.0236955	lvmi_v5	0.227979	1	MSR1
		SeqId_15539_15	SLIT and NTRK-like protein 1	0.0197339	-0.0683584	-0.024 (-0.068, 0.020) p=2.79e-01	-0.0243123	lvmi_v5	0.279172	1	SLITRK1
		SeqId_15585_304	Fibulin-5	0.0884743	0.00968095	0.049 (0.010, 0.088) p=1.46e-02*	0.0490776	lvmi_v5	0.0146472	1	FBLN5
		SeqId_4496_60	Macrophage metalloelastase	0.0461731	-0.037197	0.004 (-0.037, 0.046) p=8.33e-01	0.00448806	lvmi_v5	0.832798	1	MMP12
		SeqId_5315_22	Troponin T, cardiac muscle	0.110467	0.0205541	0.066 (0.021, 0.110) p=4.31e-03**	0.0655107	lvmi_v5	0.00430874	1	TNNT2
		SeqId_9793_145	Immunoglobulin superfamily DCC subclass member 4	0.048717	-0.0328898	0.008 (-0.033, 0.049) p=7.04e-01	0.00791357	lvmi_v5	0.703733	1	IGDCC4
		SeqId_10391_1	Angiopoietin-related protein 3	0.0443954	-0.0355097	0.004 (-0.036, 0.044) p=8.27e-01	0.00444287	lvmi_v5	0.827389	1	ANGPTL3
		SeqId_11109_56	Sushi, von Willebrand factor type A, EGF and pentraxin domain-containing protein 1	0.131458	0.0446053	0.088 (0.045, 0.131) p=7.26e-05***	0.0880319	lvmi_v5	7.25885e-05	1	SVEP1
		SeqId_11388_75	WAP four-disulfide core domain protein 2	0.123882	0.0222517	0.073 (0.022, 0.124) p=4.85e-03**	0.073067	lvmi_v5	0.00484922	1	WFDC2
		SeqId_12370_30	Apolipoprotein F	0.103258	0.016449	0.060 (0.016, 0.103) p=6.90e-03*	0.0598533	lvmi_v5	0.00689958	1	APOF
		SeqId_13112_179	Follistatin-related protein 1	0.100875	0.0193383	0.060 (0.019, 0.101) p=3.88e-03**	0.0601067	lvmi_v5	0.00387512	1	FSTL1
		SeqId_13392_13	Sodium/potassium-transporting ATPase subunit beta-1	0.0392577	-0.041721	-0.001 (-0.042, 0.039) p=9.52e-01	-0.00123164	lvmi_v5	0.952437	1	ATP1B1
		SeqId_15640_54	Transgelin	0.122609	0.0211811	0.072 (0.021, 0.123) p=5.48e-03*	0.0718948	lvmi_v5	0.00548106	1	TAGLN
		SeqId_18289_16	C-C motif chemokine 15	0.0571848	-0.020952	0.018 (-0.021, 0.057) p=3.63e-01	0.0181164	lvmi_v5	0.363259	1	CCL15
		SeqId_18930_28	Slit homolog 2 protein	0.0930454	-0.00147853	0.046 (-0.001, 0.093) p=5.76e-02	0.0457834	lvmi_v5	0.0576038	1	SLIT2
		SeqId_2602_2	Angiopoietin-2	0.0432986	-0.0405175	0.001 (-0.041, 0.043) p=9.48e-01	0.00139055	lvmi_v5	0.948124	1	ANGPT2
		SeqId_2677_1	Epidermal growth factor receptor	0.0335857	-0.0533763	-0.010 (-0.053, 0.034) p=6.55e-01	-0.00989532	lvmi_v5	0.655429	1	EGFR
		SeqId_2948_58	Growth hormone receptor	0.00393374	-0.0826894	-0.039 (-0.083, 0.004) p=7.47e-02	-0.0393778	lvmi_v5	0.0747346	1	GHR
		SeqId_3060_43	Complement component C9	0.0456898	-0.0270472	0.009 (-0.027, 0.046) p=6.15e-01	0.00932131	lvmi_v5	0.61528	1	C9
		SeqId_3320_49	Insulin-like growth factor-binding protein 7	0.0720284	-0.00507382	0.033 (-0.005, 0.072) p=8.87e-02	0.0334773	lvmi_v5	0.088719	1	IGFBP7
		SeqId_3339_33	Thrombospondin-2	0.0872883	0.0029991	0.045 (0.003, 0.087) p=3.58e-02*	0.0451437	lvmi_v5	0.0357903	1	THBS2
		SeqId_3438_10	Follistatin-related protein 3	0.149871	0.0481123	0.099 (0.048, 0.150) p=1.40e-04***	0.0989917	lvmi_v5	0.000139745	1	FSTL3
		SeqId_4297_62	Spondin-1	0.0852981	0.00044562	0.043 (0.000, 0.085) p=4.76e-02*	0.0428719	lvmi_v5	0.0476438	1	SPON1
		SeqId_4374_45	Growth/differentiation factor 15	0.104967	0.0128718	0.059 (0.013, 0.105) p=1.22e-02*	0.0589193	lvmi_v5	0.0121717	1	GDF15
		SeqId_5542_22	Neuropilin-1	0.101665	0.0234215	0.063 (0.023, 0.102) p=1.74e-03**	0.0625433	lvmi_v5	0.001741	1	NRP1
		SeqId_5636_10	Microfibril-associated glycoprotein 4	0.0963758	0.0187143	0.058 (0.019, 0.096) p=3.70e-03**	0.057545	lvmi_v5	0.00369593	1	MFAP4
		SeqId_5701_81	Tetranectin	0.0700574	-0.0119842	0.029 (-0.012, 0.070) p=1.65e-01	0.0290366	lvmi_v5	0.165237	1	CLEC3B
		SeqId_6107_3	Chymotrypsin-like elastase family member 1	0.0583866	-0.0165745	0.021 (-0.017, 0.058) p=2.74e-01	0.020906	lvmi_v5	0.274143	1	CELA1
		SeqId_6462_12	Metalloproteinase inhibitor 4	0.0104024	-0.069192	-0.029 (-0.069, 0.010) p=1.48e-01	-0.0293948	lvmi_v5	0.147631	1	TIMP4
		SeqId_7145_1	Inter-alpha-trypsin inhibitor heavy chain H3	0.0553568	-0.0205894	0.017 (-0.021, 0.055) p=3.69e-01	0.0173837	lvmi_v5	0.369417	1	ITIH3
		SeqId_8304_50	Tumor necrosis factor receptor superfamily member 11B	0.0636913	-0.0172621	0.023 (-0.017, 0.064) p=2.61e-01	0.0232146	lvmi_v5	0.260829	1	TNFRSF11B
		SeqId_8469_41	Insulin-like growth factor-binding protein 2	0.0781247	-0.0123902	0.033 (-0.012, 0.078) p=1.55e-01	0.0328672	lvmi_v5	0.154539	1	IGFBP2
		SeqId_8841_65	Cartilage intermediate layer protein 2	0.0106979	-0.0694415	-0.029 (-0.069, 0.011) p=1.51e-01	-0.0293718	lvmi_v5	0.150722	1	CILP2
		SeqId_8885_6	Voltage-dependent calcium channel subunit alpha-2/delta-3	0.0473845	-0.0317577	0.008 (-0.032, 0.047) p=6.99e-01	0.00781341	lvmi_v5	0.698634	1	CACNA2D3
		SeqId_9266_1	Triggering receptor expressed on myeloid cells 1	0.095063	0.00764783	0.051 (0.008, 0.095) p=2.13e-02*	0.0513554	lvmi_v5	0.0213057	1	TREM1
		SeqId_9296_15	Receptor-type tyrosine-protein phosphatase delta	-0.0182822	-0.104381	-0.061 (-0.104, -0.018) p=5.25e-03*	-0.0613317	lvmi_v5	0.00525391	1	PTPRD
		SeqId_15533_97	Macrophage scavenger receptor types I and II	0.0677784	-0.0140997	0.027 (-0.014, 0.068) p=1.99e-01	0.0268393	lvef_v5	0.198698	1	MSR1
		SeqId_15539_15	SLIT and NTRK-like protein 1	0.0771671	-0.0163566	0.030 (-0.016, 0.077) p=2.02e-01	0.0304053	lvef_v5	0.202404	1	SLITRK1
		SeqId_15585_304	Fibulin-5	0.0313309	-0.0526126	-0.011 (-0.053, 0.031) p=6.19e-01	-0.0106408	lvef_v5	0.619114	1	FBLN5
		SeqId_4496_60	Macrophage metalloelastase	0.0694059	-0.018893	0.025 (-0.019, 0.069) p=2.62e-01	0.0252564	lvef_v5	0.262045	1	MMP12
		SeqId_5315_22	Troponin T, cardiac muscle	0.0367314	-0.0583559	-0.011 (-0.058, 0.037) p=6.56e-01	-0.0108123	lvef_v5	0.655654	1	TNNT2
		SeqId_9793_145	Immunoglobulin superfamily DCC subclass member 4	0.0594924	-0.026951	0.016 (-0.027, 0.059) p=4.60e-01	0.0162707	lvef_v5	0.460448	1	IGDCC4
		SeqId_10391_1	Angiopoietin-related protein 3	-0.012459	-0.0967187	-0.055 (-0.097, -0.012) p=1.11e-02*	-0.0545889	lvef_v5	0.0111233	1	ANGPTL3
		SeqId_11109_56	Sushi, von Willebrand factor type A, EGF and pentraxin domain-containing protein 1	-0.00270576	-0.0950743	-0.049 (-0.095, -0.003) p=3.80e-02*	-0.04889	lvef_v5	0.0380164	1	SVEP1
		SeqId_11388_75	WAP four-disulfide core domain protein 2	0.082827	-0.025422	0.029 (-0.025, 0.083) p=2.98e-01	0.0287025	lvef_v5	0.298472	1	WFDC2
		SeqId_12370_30	Apolipoprotein F	0.0195058	-0.0728732	-0.027 (-0.073, 0.020) p=2.57e-01	-0.0266837	lvef_v5	0.257376	1	APOF
		SeqId_13112_179	Follistatin-related protein 1	0.0554186	-0.0313398	0.012 (-0.031, 0.055) p=5.86e-01	0.0120394	lvef_v5	0.58631	1	FSTL1
		SeqId_13392_13	Sodium/potassium-transporting ATPase subunit beta-1	0.0706072	-0.0153736	0.028 (-0.015, 0.071) p=2.08e-01	0.0276168	lvef_v5	0.207884	1	ATP1B1
		SeqId_15640_54	Transgelin	0.0485534	-0.0597067	-0.006 (-0.060, 0.049) p=8.40e-01	-0.00557666	lvef_v5	0.839907	1	TAGLN
		SeqId_18289_16	C-C motif chemokine 15	0.0220365	-0.0605605	-0.019 (-0.061, 0.022) p=3.60e-01	-0.019262	lvef_v5	0.360471	1	CCL15
		SeqId_18930_28	Slit homolog 2 protein	0.00694907	-0.0931996	-0.043 (-0.093, 0.007) p=9.14e-02	-0.0431253	lvef_v5	0.0913792	1	SLIT2
		SeqId_2602_2	Angiopoietin-2	0.019649	-0.0692036	-0.025 (-0.069, 0.020) p=2.74e-01	-0.0247773	lvef_v5	0.274197	1	ANGPT2
		SeqId_2677_1	Epidermal growth factor receptor	0.0201523	-0.071846	-0.026 (-0.072, 0.020) p=2.71e-01	-0.0258469	lvef_v5	0.270617	1	EGFR
		SeqId_2948_58	Growth hormone receptor	0.0785855	-0.0131924	0.033 (-0.013, 0.079) p=1.62e-01	0.0326966	lvef_v5	0.162469	1	GHR
		SeqId_3060_43	Complement component C9	0.0298338	-0.0482997	-0.009 (-0.048, 0.030) p=6.43e-01	-0.00923293	lvef_v5	0.64307	1	C9
		SeqId_3320_49	Insulin-like growth factor-binding protein 7	0.0162634	-0.0655728	-0.025 (-0.066, 0.016) p=2.37e-01	-0.0246547	lvef_v5	0.237487	1	IGFBP7
		SeqId_3339_33	Thrombospondin-2	0.0639935	-0.0257658	0.019 (-0.026, 0.064) p=4.04e-01	0.0191139	lvef_v5	0.403695	1	THBS2
		SeqId_3438_10	Follistatin-related protein 3	0.0624693	-0.0463649	0.008 (-0.046, 0.062) p=7.72e-01	0.00805219	lvef_v5	0.771704	1	FSTL3
		SeqId_4297_62	Spondin-1	0.0132761	-0.0769492	-0.032 (-0.077, 0.013) p=1.67e-01	-0.0318365	lvef_v5	0.166517	1	SPON1
		SeqId_4374_45	Growth/differentiation factor 15	0.0557726	-0.0418154	0.007 (-0.042, 0.056) p=7.79e-01	0.00697863	lvef_v5	0.779138	1	GDF15
		SeqId_5542_22	Neuropilin-1	0.0498763	-0.0331292	0.008 (-0.033, 0.050) p=6.92e-01	0.00837357	lvef_v5	0.692391	1	NRP1
		SeqId_5636_10	Microfibril-associated glycoprotein 4	0.0475539	-0.03494	0.006 (-0.035, 0.048) p=7.64e-01	0.00630696	lvef_v5	0.764311	1	MFAP4
		SeqId_5701_81	Tetranectin	0.0751653	-0.0117504	0.032 (-0.012, 0.075) p=1.53e-01	0.0317075	lvef_v5	0.152625	1	CLEC3B
		SeqId_6107_3	Chymotrypsin-like elastase family member 1	0.0205372	-0.0591212	-0.019 (-0.059, 0.021) p=3.42e-01	-0.019292	lvef_v5	0.342278	1	CELA1
		SeqId_6462_12	Metalloproteinase inhibitor 4	0.0296809	-0.0549167	-0.013 (-0.055, 0.030) p=5.59e-01	-0.0126179	lvef_v5	0.558611	1	TIMP4
		SeqId_7145_1	Inter-alpha-trypsin inhibitor heavy chain H3	0.00409421	-0.0761692	-0.036 (-0.076, 0.004) p=7.84e-02	-0.0360375	lvef_v5	0.0783801	1	ITIH3
		SeqId_8304_50	Tumor necrosis factor receptor superfamily member 11B	0.0457431	-0.0402974	0.003 (-0.040, 0.046) p=9.01e-01	0.00272287	lvef_v5	0.90123	1	TNFRSF11B
		SeqId_8469_41	Insulin-like growth factor-binding protein 2	0.0126121	-0.0831983	-0.035 (-0.083, 0.013) p=1.49e-01	-0.0352931	lvef_v5	0.148666	1	IGFBP2
		SeqId_8841_65	Cartilage intermediate layer protein 2	0.0518519	-0.033222	0.009 (-0.033, 0.052) p=6.68e-01	0.00931495	lvef_v5	0.667642	1	CILP2
		SeqId_8885_6	Voltage-dependent calcium channel subunit alpha-2/delta-3	0.0593739	-0.0244577	0.017 (-0.024, 0.059) p=4.14e-01	0.0174581	lvef_v5	0.414137	1	CACNA2D3
		SeqId_9266_1	Triggering receptor expressed on myeloid cells 1	0.0497418	-0.0442958	0.003 (-0.044, 0.050) p=9.10e-01	0.00272301	lvef_v5	0.909587	1	TREM1
		SeqId_9296_15	Receptor-type tyrosine-protein phosphatase delta	0.116701	0.0254049	0.071 (0.025, 0.117) p=2.30e-03**	0.0710528	lvef_v5	0.00229751	1	PTPRD
		SeqId_15533_97	Macrophage scavenger receptor types I and II	0.0335995	-0.0489893	-0.008 (-0.049, 0.034) p=7.15e-01	-0.00769491	gls_p_v5	0.714824	1	MSR1
		SeqId_15539_15	SLIT and NTRK-like protein 1	-0.00186828	-0.0962334	-0.049 (-0.096, -0.002) p=4.16e-02*	-0.0490508	gls_p_v5	0.0416002	1	SLITRK1
		SeqId_15585_304	Fibulin-5	0.0678712	-0.0168332	0.026 (-0.017, 0.068) p=2.37e-01	0.025519	gls_p_v5	0.237483	1	FBLN5
		SeqId_4496_60	Macrophage metalloelastase	0.0621315	-0.0272668	0.017 (-0.027, 0.062) p=4.44e-01	0.0174324	gls_p_v5	0.44447	1	MMP12
		SeqId_5315_22	Troponin T, cardiac muscle	0.0449877	-0.0517144	-0.003 (-0.052, 0.045) p=8.92e-01	-0.00336337	gls_p_v5	0.891505	1	TNNT2
		SeqId_9793_145	Immunoglobulin superfamily DCC subclass member 4	0.022861	-0.064569	-0.021 (-0.065, 0.023) p=3.50e-01	-0.020854	gls_p_v5	0.349625	1	IGDCC4
		SeqId_10391_1	Angiopoietin-related protein 3	0.0393441	-0.0457717	-0.003 (-0.046, 0.039) p=8.82e-01	-0.00321383	gls_p_v5	0.882282	1	ANGPTL3
		SeqId_11109_56	Sushi, von Willebrand factor type A, EGF and pentraxin domain-containing protein 1	0.0370781	-0.0561205	-0.010 (-0.056, 0.037) p=6.89e-01	-0.00952119	gls_p_v5	0.688689	1	SVEP1
		SeqId_11388_75	WAP four-disulfide core domain protein 2	0.0654618	-0.0437656	0.011 (-0.044, 0.065) p=6.97e-01	0.0108481	gls_p_v5	0.696918	1	WFDC2
		SeqId_12370_30	Apolipoprotein F	-0.00423218	-0.0971993	-0.051 (-0.097, -0.004) p=3.25e-02*	-0.0507157	gls_p_v5	0.0324982	1	APOF
		SeqId_13112_179	Follistatin-related protein 1	-0.0282087	-0.115446	-0.072 (-0.115, -0.028) p=1.26e-03**	-0.0718274	gls_p_v5	0.00125977	1	FSTL1
		SeqId_13392_13	Sodium/potassium-transporting ATPase subunit beta-1	0.0893084	0.00294722	0.046 (0.003, 0.089) p=3.63e-02*	0.0461278	gls_p_v5	0.0362953	1	ATP1B1
		SeqId_15640_54	Transgelin	0.0289215	-0.0797928	-0.025 (-0.080, 0.029) p=3.59e-01	-0.0254356	gls_p_v5	0.358901	1	TAGLN
		SeqId_18289_16	C-C motif chemokine 15	0.0609677	-0.0226297	0.019 (-0.023, 0.061) p=3.69e-01	0.019169	gls_p_v5	0.368564	1	CCL15
		SeqId_18930_28	Slit homolog 2 protein	0.082749	-0.0185811	0.032 (-0.019, 0.083) p=2.14e-01	0.032084	gls_p_v5	0.214422	1	SLIT2
		SeqId_2602_2	Angiopoietin-2	0.0376649	-0.0519076	-0.007 (-0.052, 0.038) p=7.55e-01	-0.00712133	gls_p_v5	0.755203	1	ANGPT2
		SeqId_2677_1	Epidermal growth factor receptor	0.039938	-0.0528123	-0.006 (-0.053, 0.040) p=7.85e-01	-0.00643713	gls_p_v5	0.785487	1	EGFR
		SeqId_2948_58	Growth hormone receptor	0.101471	0.009139	0.055 (0.009, 0.101) p=1.89e-02*	0.0553051	gls_p_v5	0.0189002	1	GHR
		SeqId_3060_43	Complement component C9	0.0289182	-0.0495061	-0.010 (-0.050, 0.029) p=6.07e-01	-0.010294	gls_p_v5	0.606731	1	C9
		SeqId_3320_49	Insulin-like growth factor-binding protein 7	0.0770581	-0.00525275	0.036 (-0.005, 0.077) p=8.73e-02	0.0359027	gls_p_v5	0.0872667	1	IGFBP7
		SeqId_3339_33	Thrombospondin-2	0.0607462	-0.0295197	0.016 (-0.030, 0.061) p=4.98e-01	0.0156132	gls_p_v5	0.497583	1	THBS2
		SeqId_3438_10	Follistatin-related protein 3	0.025171	-0.0840281	-0.029 (-0.084, 0.025) p=2.91e-01	-0.0294285	gls_p_v5	0.290631	1	FSTL3
		SeqId_4297_62	Spondin-1	0.0743812	-0.0165966	0.029 (-0.017, 0.074) p=2.13e-01	0.0288923	gls_p_v5	0.213055	1	SPON1
		SeqId_4374_45	Growth/differentiation factor 15	0.0610455	-0.0377399	0.012 (-0.038, 0.061) p=6.44e-01	0.0116528	gls_p_v5	0.643653	1	GDF15
		SeqId_5542_22	Neuropilin-1	0.016649	-0.0671734	-0.025 (-0.067, 0.017) p=2.37e-01	-0.0252622	gls_p_v5	0.237317	1	NRP1
		SeqId_5636_10	Microfibril-associated glycoprotein 4	0.0185243	-0.0651589	-0.023 (-0.065, 0.019) p=2.75e-01	-0.0233173	gls_p_v5	0.274577	1	MFAP4
		SeqId_5701_81	Tetranectin	-0.0264285	-0.113912	-0.070 (-0.114, -0.026) p=1.68e-03**	-0.0701701	gls_p_v5	0.00167839	1	CLEC3B
		SeqId_6107_3	Chymotrypsin-like elastase family member 1	0.0503612	-0.0299578	0.010 (-0.030, 0.050) p=6.18e-01	0.0102017	gls_p_v5	0.618413	1	CELA1
		SeqId_6462_12	Metalloproteinase inhibitor 4	0.0504587	-0.0346744	0.008 (-0.035, 0.050) p=7.16e-01	0.00789216	gls_p_v5	0.716193	1	TIMP4
		SeqId_7145_1	Inter-alpha-trypsin inhibitor heavy chain H3	0.000927138	-0.0808159	-0.040 (-0.081, 0.001) p=5.54e-02	-0.0399444	gls_p_v5	0.0554233	1	ITIH3
		SeqId_8304_50	Tumor necrosis factor receptor superfamily member 11B	0.0694657	-0.0170725	0.026 (-0.017, 0.069) p=2.35e-01	0.0261966	gls_p_v5	0.235239	1	TNFRSF11B
		SeqId_8469_41	Insulin-like growth factor-binding protein 2	-0.0292375	-0.125293	-0.077 (-0.125, -0.029) p=1.63e-03**	-0.0772651	gls_p_v5	0.00162796	1	IGFBP2
		SeqId_8841_65	Cartilage intermediate layer protein 2	0.037109	-0.0487193	-0.006 (-0.049, 0.037) p=7.91e-01	-0.00580517	gls_p_v5	0.790817	1	CILP2
		SeqId_8885_6	Voltage-dependent calcium channel subunit alpha-2/delta-3	0.0273378	-0.0571887	-0.015 (-0.057, 0.027) p=4.89e-01	-0.0149255	gls_p_v5	0.488657	1	CACNA2D3
		SeqId_9266_1	Triggering receptor expressed on myeloid cells 1	0.0345119	-0.0596436	-0.013 (-0.060, 0.035) p=6.01e-01	-0.0125659	gls_p_v5	0.600718	1	TREM1
		SeqId_9296_15	Receptor-type tyrosine-protein phosphatase delta	0.00800741	-0.0838616	-0.038 (-0.084, 0.008) p=1.06e-01	-0.0379271	gls_p_v5	0.105548	1	PTPRD
		SeqId_15533_97	Macrophage scavenger receptor types I and II	0.0325266	-0.044823	-0.006 (-0.045, 0.033) p=7.55e-01	-0.00614821	lvesvi_v5	0.755256	1	MSR1
		SeqId_15539_15	SLIT and NTRK-like protein 1	0.0429527	-0.045411	-0.001 (-0.045, 0.043) p=9.56e-01	-0.00122914	lvesvi_v5	0.956496	1	SLITRK1
		SeqId_15585_304	Fibulin-5	0.0718909	-0.00734795	0.032 (-0.007, 0.072) p=1.10e-01	0.0322715	lvesvi_v5	0.110331	1	FBLN5
		SeqId_4496_60	Macrophage metalloelastase	0.036038	-0.047362	-0.006 (-0.047, 0.036) p=7.90e-01	-0.00566204	lvesvi_v5	0.790053	1	MMP12
		SeqId_5315_22	Troponin T, cardiac muscle	0.0815373	-0.00823048	0.037 (-0.008, 0.082) p=1.09e-01	0.0366534	lvesvi_v5	0.109421	1	TNNT2
		SeqId_9793_145	Immunoglobulin superfamily DCC subclass member 4	0.041911	-0.0397523	0.001 (-0.040, 0.042) p=9.59e-01	0.00107936	lvesvi_v5	0.958661	1	IGDCC4
		SeqId_10391_1	Angiopoietin-related protein 3	0.108797	0.0293222	0.069 (0.029, 0.109) p=6.66e-04**	0.0690598	lvesvi_v5	0.000666232	1	ANGPTL3
		SeqId_11109_56	Sushi, von Willebrand factor type A, EGF and pentraxin domain-containing protein 1	0.117222	0.0301115	0.074 (0.030, 0.117) p=9.26e-04**	0.0736667	lvesvi_v5	0.000925686	1	SVEP1
		SeqId_11388_75	WAP four-disulfide core domain protein 2	0.0891184	-0.0131076	0.038 (-0.013, 0.089) p=1.45e-01	0.0380054	lvesvi_v5	0.144941	1	WFDC2
		SeqId_12370_30	Apolipoprotein F	0.173187	0.0866016	0.130 (0.087, 0.173) p=4.64e-09********	0.129894	lvesvi_v5	4.64054e-09	1	APOF
		SeqId_13112_179	Follistatin-related protein 1	0.119229	0.037558	0.078 (0.038, 0.119) p=1.71e-04***	0.0783935	lvesvi_v5	0.000171228	1	FSTL1
		SeqId_13392_13	Sodium/potassium-transporting ATPase subunit beta-1	-0.0139609	-0.0950664	-0.055 (-0.095, -0.014) p=8.44e-03*	-0.0545136	lvesvi_v5	0.00844477	1	ATP1B1
		SeqId_15640_54	Transgelin	0.168045	0.0662686	0.117 (0.066, 0.168) p=6.68e-06****	0.117157	lvesvi_v5	6.68129e-06	1	TAGLN
		SeqId_18289_16	C-C motif chemokine 15	0.0772	-0.000745313	0.038 (-0.001, 0.077) p=5.45e-02	0.0382273	lvesvi_v5	0.054541	1	CCL15
		SeqId_18930_28	Slit homolog 2 protein	0.146767	0.052505	0.100 (0.053, 0.147) p=3.52e-05****	0.0996359	lvesvi_v5	3.51955e-05	1	SLIT2
		SeqId_2602_2	Angiopoietin-2	0.0933454	0.0095618	0.051 (0.010, 0.093) p=1.61e-02*	0.0514536	lvesvi_v5	0.0160942	1	ANGPT2
		SeqId_2677_1	Epidermal growth factor receptor	0.0543841	-0.0324904	0.011 (-0.032, 0.054) p=6.21e-01	0.0109468	lvesvi_v5	0.621201	1	EGFR
		SeqId_2948_58	Growth hormone receptor	-0.118139	-0.203781	-0.161 (-0.204, -0.118) p=2.40e-13************	-0.16096	lvesvi_v5	2.40358e-13	1	GHR
		SeqId_3060_43	Complement component C9	0.0942552	0.0206171	0.057 (0.021, 0.094) p=2.25e-03**	0.0574362	lvesvi_v5	0.00224695	1	C9
		SeqId_3320_49	Insulin-like growth factor-binding protein 7	0.0759277	-0.00133444	0.037 (-0.001, 0.076) p=5.84e-02	0.0372966	lvesvi_v5	0.0584486	1	IGFBP7
		SeqId_3339_33	Thrombospondin-2	0.0423535	-0.0424356	-0.000 (-0.042, 0.042) p=9.98e-01	-4.10757e-05	lvesvi_v5	0.998484	1	THBS2
		SeqId_3438_10	Follistatin-related protein 3	0.130057	0.0274925	0.079 (0.027, 0.130) p=2.62e-03**	0.0787745	lvesvi_v5	0.00262228	1	FSTL3
		SeqId_4297_62	Spondin-1	0.108519	0.0234419	0.066 (0.023, 0.109) p=2.38e-03**	0.0659804	lvesvi_v5	0.00238057	1	SPON1
		SeqId_4374_45	Growth/differentiation factor 15	0.0730536	-0.0190592	0.027 (-0.019, 0.073) p=2.50e-01	0.0269972	lvesvi_v5	0.250463	1	GDF15
		SeqId_5542_22	Neuropilin-1	0.0772492	-0.00109268	0.038 (-0.001, 0.077) p=5.67e-02	0.0380782	lvesvi_v5	0.0567362	1	NRP1
		SeqId_5636_10	Microfibril-associated glycoprotein 4	0.0860741	0.00825712	0.047 (0.008, 0.086) p=1.75e-02*	0.0471656	lvesvi_v5	0.0175298	1	MFAP4
		SeqId_5701_81	Tetranectin	0.0610259	-0.0210939	0.020 (-0.021, 0.061) p=3.40e-01	0.019966	lvesvi_v5	0.340393	1	CLEC3B
		SeqId_6107_3	Chymotrypsin-like elastase family member 1	0.086162	0.0110225	0.049 (0.011, 0.086) p=1.13e-02*	0.0485922	lvesvi_v5	0.0112698	1	CELA1
		SeqId_6462_12	Metalloproteinase inhibitor 4	0.0955073	0.0157329	0.056 (0.016, 0.096) p=6.30e-03*	0.0556201	lvesvi_v5	0.00629743	1	TIMP4
		SeqId_7145_1	Inter-alpha-trypsin inhibitor heavy chain H3	0.114571	0.0390212	0.077 (0.039, 0.115) p=6.92e-05***	0.076796	lvesvi_v5	6.92105e-05	1	ITIH3
		SeqId_8304_50	Tumor necrosis factor receptor superfamily member 11B	0.0868819	0.00574841	0.046 (0.006, 0.087) p=2.53e-02*	0.0463151	lvesvi_v5	0.0252609	1	TNFRSF11B
		SeqId_8469_41	Insulin-like growth factor-binding protein 2	0.20619	0.116701	0.161 (0.117, 0.206) p=2.01e-12***********	0.161445	lvesvi_v5	2.00694e-12	1	IGFBP2
		SeqId_8841_65	Cartilage intermediate layer protein 2	0.0300204	-0.0503331	-0.010 (-0.050, 0.030) p=6.20e-01	-0.0101564	lvesvi_v5	0.620125	1	CILP2
		SeqId_8885_6	Voltage-dependent calcium channel subunit alpha-2/delta-3	0.0437143	-0.0354794	0.004 (-0.035, 0.044) p=8.38e-01	0.00411744	lvesvi_v5	0.838435	1	CACNA2D3
		SeqId_9266_1	Triggering receptor expressed on myeloid cells 1	0.0929124	0.00418278	0.049 (0.004, 0.093) p=3.20e-02*	0.0485476	lvesvi_v5	0.0319879	1	TREM1
		SeqId_9296_15	Receptor-type tyrosine-protein phosphatase delta	0.0108411	-0.0755368	-0.032 (-0.076, 0.011) p=1.42e-01	-0.0323479	lvesvi_v5	0.142029	1	PTPRD
		SeqId_15533_97	Macrophage scavenger receptor types I and II	0.081322	-0.000599646	0.040 (-0.001, 0.081) p=5.34e-02	0.0403612	ewave_v5	0.0534465	1	MSR1
		SeqId_15539_15	SLIT and NTRK-like protein 1	0.0444176	-0.0491205	-0.002 (-0.049, 0.044) p=9.21e-01	-0.00235141	ewave_v5	0.921468	1	SLITRK1
		SeqId_15585_304	Fibulin-5	0.12349	0.0398074	0.082 (0.040, 0.123) p=1.33e-04***	0.0816486	ewave_v5	0.000133499	1	FBLN5
		SeqId_4496_60	Macrophage metalloelastase	0.0621058	-0.0264503	0.018 (-0.026, 0.062) p=4.30e-01	0.0178277	ewave_v5	0.429857	1	MMP12
		SeqId_5315_22	Troponin T, cardiac muscle	0.0548064	-0.0409188	0.007 (-0.041, 0.055) p=7.76e-01	0.00694384	ewave_v5	0.776048	1	TNNT2
		SeqId_9793_145	Immunoglobulin superfamily DCC subclass member 4	0.102503	0.0159426	0.059 (0.016, 0.103) p=7.34e-03*	0.0592227	ewave_v5	0.00734247	1	IGDCC4
		SeqId_10391_1	Angiopoietin-related protein 3	0.0676317	-0.0169759	0.025 (-0.017, 0.068) p=2.40e-01	0.0253279	ewave_v5	0.240478	1	ANGPTL3
		SeqId_11109_56	Sushi, von Willebrand factor type A, EGF and pentraxin domain-containing protein 1	0.23237	0.14111	0.187 (0.141, 0.232) p=1.64e-15**************	0.18674	ewave_v5	1.6398e-15	1	SVEP1
		SeqId_11388_75	WAP four-disulfide core domain protein 2	0.119647	0.0115132	0.066 (0.012, 0.120) p=1.75e-02*	0.0655799	ewave_v5	0.0174621	1	WFDC2
		SeqId_12370_30	Apolipoprotein F	0.102263	0.0100469	0.056 (0.010, 0.102) p=1.70e-02*	0.0561551	ewave_v5	0.0170084	1	APOF
		SeqId_13112_179	Follistatin-related protein 1	0.186745	0.100806	0.144 (0.101, 0.187) p=6.64e-11*********	0.143776	ewave_v5	6.63816e-11	1	FSTL1
		SeqId_13392_13	Sodium/potassium-transporting ATPase subunit beta-1	0.0483126	-0.0375254	0.005 (-0.038, 0.048) p=8.05e-01	0.00539362	ewave_v5	0.805361	1	ATP1B1
		SeqId_15640_54	Transgelin	0.165762	0.0581272	0.112 (0.058, 0.166) p=4.68e-05****	0.111944	ewave_v5	4.68322e-05	1	TAGLN
		SeqId_18289_16	C-C motif chemokine 15	0.0712622	-0.0115043	0.030 (-0.012, 0.071) p=1.57e-01	0.0298789	ewave_v5	0.156949	1	CCL15
		SeqId_18930_28	Slit homolog 2 protein	0.107763	0.00739165	0.058 (0.007, 0.108) p=2.46e-02*	0.0575775	ewave_v5	0.0245556	1	SLIT2
		SeqId_2602_2	Angiopoietin-2	0.220061	0.132271	0.176 (0.132, 0.220) p=5.54e-15*************	0.176166	ewave_v5	5.53968e-15	1	ANGPT2
		SeqId_2677_1	Epidermal growth factor receptor	0.0454852	-0.0468278	-0.001 (-0.047, 0.045) p=9.77e-01	-0.00067127	ewave_v5	0.97725	1	EGFR
		SeqId_2948_58	Growth hormone receptor	-0.00212934	-0.0941749	-0.048 (-0.094, -0.002) p=4.03e-02*	-0.0481521	ewave_v5	0.0403099	1	GHR
		SeqId_3060_43	Complement component C9	0.0950755	0.0179317	0.057 (0.018, 0.095) p=4.11e-03**	0.0565036	ewave_v5	0.00410899	1	C9
		SeqId_3320_49	Insulin-like growth factor-binding protein 7	0.144078	0.0624901	0.103 (0.062, 0.144) p=7.40e-07*****	0.103284	ewave_v5	7.40292e-07	1	IGFBP7
		SeqId_3339_33	Thrombospondin-2	0.165221	0.0761764	0.121 (0.076, 0.165) p=1.17e-07******	0.120698	ewave_v5	1.16727e-07	1	THBS2
		SeqId_3438_10	Follistatin-related protein 3	0.196798	0.0888602	0.143 (0.089, 0.197) p=2.30e-07******	0.142829	ewave_v5	2.29959e-07	1	FSTL3
		SeqId_4297_62	Spondin-1	0.162385	0.0726746	0.118 (0.073, 0.162) p=3.02e-07******	0.11753	ewave_v5	3.01963e-07	1	SPON1
		SeqId_4374_45	Growth/differentiation factor 15	0.113442	0.0158933	0.065 (0.016, 0.113) p=9.38e-03*	0.0646675	ewave_v5	0.00938353	1	GDF15
		SeqId_5542_22	Neuropilin-1	0.143507	0.0605732	0.102 (0.061, 0.144) p=1.49e-06*****	0.10204	ewave_v5	1.49254e-06	1	NRP1
		SeqId_5636_10	Microfibril-associated glycoprotein 4	0.202601	0.120993	0.162 (0.121, 0.203) p=1.15e-14*************	0.161797	ewave_v5	1.14815e-14	1	MFAP4
		SeqId_5701_81	Tetranectin	0.0983019	0.0111138	0.055 (0.011, 0.098) p=1.39e-02*	0.0547079	ewave_v5	0.0139321	1	CLEC3B
		SeqId_6107_3	Chymotrypsin-like elastase family member 1	0.113256	0.0339921	0.074 (0.034, 0.113) p=2.76e-04***	0.0736243	ewave_v5	0.000275773	1	CELA1
		SeqId_6462_12	Metalloproteinase inhibitor 4	0.0892263	0.00460883	0.047 (0.005, 0.089) p=2.98e-02*	0.0469175	ewave_v5	0.0297617	1	TIMP4
		SeqId_7145_1	Inter-alpha-trypsin inhibitor heavy chain H3	0.105908	0.0254564	0.066 (0.025, 0.106) p=1.38e-03**	0.0656819	ewave_v5	0.0013841	1	ITIH3
		SeqId_8304_50	Tumor necrosis factor receptor superfamily member 11B	0.111673	0.0259817	0.069 (0.026, 0.112) p=1.65e-03**	0.0688275	ewave_v5	0.00165361	1	TNFRSF11B
		SeqId_8469_41	Insulin-like growth factor-binding protein 2	0.163083	0.067548	0.115 (0.068, 0.163) p=2.34e-06*****	0.115315	ewave_v5	2.34148e-06	1	IGFBP2
		SeqId_8841_65	Cartilage intermediate layer protein 2	0.0434703	-0.041773	0.001 (-0.042, 0.043) p=9.69e-01	0.000848649	ewave_v5	0.968856	1	CILP2
		SeqId_8885_6	Voltage-dependent calcium channel subunit alpha-2/delta-3	0.0752619	-0.00878289	0.033 (-0.009, 0.075) p=1.21e-01	0.0332395	ewave_v5	0.121003	1	CACNA2D3
		SeqId_9266_1	Triggering receptor expressed on myeloid cells 1	0.0558749	-0.0371388	0.009 (-0.037, 0.056) p=6.93e-01	0.00936803	ewave_v5	0.692865	1	TREM1
		SeqId_9296_15	Receptor-type tyrosine-protein phosphatase delta	0.0697009	-0.0213834	0.024 (-0.021, 0.070) p=2.98e-01	0.0241588	ewave_v5	0.298323	1	PTPRD
		SeqId_15533_97	Macrophage scavenger receptor types I and II	0.0729261	-0.0123263	0.030 (-0.012, 0.073) p=1.63e-01	0.0302999	epave_v5	0.163467	1	MSR1
		SeqId_15539_15	SLIT and NTRK-like protein 1	0.114457	0.0170769	0.066 (0.017, 0.114) p=8.14e-03*	0.065767	epave_v5	0.00813529	1	SLITRK1
		SeqId_15585_304	Fibulin-5	0.0679328	-0.0194656	0.024 (-0.019, 0.068) p=2.77e-01	0.0242336	epave_v5	0.27693	1	FBLN5
		SeqId_4496_60	Macrophage metalloelastase	0.00295901	-0.0891567	-0.043 (-0.089, 0.003) p=6.66e-02	-0.0430988	epave_v5	0.0666322	1	MMP12
		SeqId_5315_22	Troponin T, cardiac muscle	0.0438252	-0.0560649	-0.006 (-0.056, 0.044) p=8.10e-01	-0.00611985	epave_v5	0.810127	1	TNNT2
		SeqId_9793_145	Immunoglobulin superfamily DCC subclass member 4	0.092184	0.00200632	0.047 (0.002, 0.092) p=4.06e-02*	0.0470952	epave_v5	0.0406489	1	IGDCC4
		SeqId_10391_1	Angiopoietin-related protein 3	0.0747068	-0.0134556	0.031 (-0.013, 0.075) p=1.73e-01	0.0306256	epave_v5	0.173196	1	ANGPTL3
		SeqId_11109_56	Sushi, von Willebrand factor type A, EGF and pentraxin domain-containing protein 1	0.180911	0.0851095	0.133 (0.085, 0.181) p=5.75e-08******	0.13301	epave_v5	5.75445e-08	1	SVEP1
		SeqId_11388_75	WAP four-disulfide core domain protein 2	0.0731286	-0.0396685	0.017 (-0.040, 0.073) p=5.61e-01	0.01673	epave_v5	0.560809	1	WFDC2
		SeqId_12370_30	Apolipoprotein F	0.146769	0.0507872	0.099 (0.051, 0.147) p=5.62e-05***	0.0987779	epave_v5	5.61712e-05	1	APOF
		SeqId_13112_179	Follistatin-related protein 1	0.196831	0.107396	0.152 (0.107, 0.197) p=3.22e-11**********	0.152113	epave_v5	3.22243e-11	1	FSTL1
		SeqId_13392_13	Sodium/potassium-transporting ATPase subunit beta-1	0.0291206	-0.0602404	-0.016 (-0.060, 0.029) p=4.95e-01	-0.0155599	epave_v5	0.494719	1	ATP1B1
		SeqId_15640_54	Transgelin	0.167868	0.0556983	0.112 (0.056, 0.168) p=9.57e-05***	0.111783	epave_v5	9.56907e-05	1	TAGLN
		SeqId_18289_16	C-C motif chemokine 15	0.0444658	-0.0418277	0.001 (-0.042, 0.044) p=9.52e-01	0.00131905	epave_v5	0.952199	1	CCL15
		SeqId_18930_28	Slit homolog 2 protein	0.103395	-0.00127192	0.051 (-0.001, 0.103) p=5.58e-02	0.0510614	epave_v5	0.0558288	1	SLIT2
		SeqId_2602_2	Angiopoietin-2	0.226872	0.135359	0.181 (0.135, 0.227) p=1.28e-14*************	0.181116	epave_v5	1.27733e-14	1	ANGPT2
		SeqId_2677_1	Epidermal growth factor receptor	0.0582741	-0.037943	0.010 (-0.038, 0.058) p=6.79e-01	0.0101656	epave_v5	0.678636	1	EGFR
		SeqId_2948_58	Growth hormone receptor	-0.0558855	-0.15155	-0.104 (-0.152, -0.056) p=2.21e-05****	-0.103718	epave_v5	2.20604e-05	1	GHR
		SeqId_3060_43	Complement component C9	0.11838	0.0380708	0.078 (0.038, 0.118) p=1.37e-04***	0.0782253	epave_v5	0.000137024	1	C9
		SeqId_3320_49	Insulin-like growth factor-binding protein 7	0.0545101	-0.0310063	0.012 (-0.031, 0.055) p=5.90e-01	0.0117519	epave_v5	0.589949	1	IGFBP7
		SeqId_3339_33	Thrombospondin-2	0.112015	0.0187569	0.065 (0.019, 0.112) p=6.01e-03*	0.0653862	epave_v5	0.00601078	1	THBS2
		SeqId_3438_10	Follistatin-related protein 3	0.148068	0.0352484	0.092 (0.035, 0.148) p=1.46e-03**	0.091658	epave_v5	0.00146083	1	FSTL3
		SeqId_4297_62	Spondin-1	0.140402	0.0467344	0.094 (0.047, 0.140) p=9.21e-05***	0.093568	epave_v5	9.20766e-05	1	SPON1
		SeqId_4374_45	Growth/differentiation factor 15	0.0905485	-0.0112047	0.040 (-0.011, 0.091) p=1.26e-01	0.0396719	epave_v5	0.126368	1	GDF15
		SeqId_5542_22	Neuropilin-1	0.123828	0.0372048	0.081 (0.037, 0.124) p=2.73e-04***	0.0805162	epave_v5	0.000273047	1	NRP1
		SeqId_5636_10	Microfibril-associated glycoprotein 4	0.181197	0.0957602	0.138 (0.096, 0.181) p=2.50e-10*********	0.138478	epave_v5	2.50118e-10	1	MFAP4
		SeqId_5701_81	Tetranectin	0.149558	0.0590885	0.104 (0.059, 0.150) p=6.44e-06****	0.104323	epave_v5	6.43594e-06	1	CLEC3B
		SeqId_6107_3	Chymotrypsin-like elastase family member 1	0.0988643	0.0161784	0.058 (0.016, 0.099) p=6.41e-03*	0.0575213	epave_v5	0.0064145	1	CELA1
		SeqId_6462_12	Metalloproteinase inhibitor 4	0.148622	0.0608749	0.105 (0.061, 0.149) p=3.02e-06*****	0.104749	epave_v5	3.01685e-06	1	TIMP4
		SeqId_7145_1	Inter-alpha-trypsin inhibitor heavy chain H3	0.119882	0.0361454	0.078 (0.036, 0.120) p=2.64e-04***	0.0780138	epave_v5	0.000264276	1	ITIH3
		SeqId_8304_50	Tumor necrosis factor receptor superfamily member 11B	0.0743358	-0.0150377	0.030 (-0.015, 0.074) p=1.93e-01	0.0296491	epave_v5	0.19335	1	TNFRSF11B
		SeqId_8469_41	Insulin-like growth factor-binding protein 2	0.235617	0.136863	0.186 (0.137, 0.236) p=1.99e-13************	0.18624	epave_v5	1.98846e-13	1	IGFBP2
		SeqId_8841_65	Cartilage intermediate layer protein 2	0.0262836	-0.0625291	-0.018 (-0.063, 0.026) p=4.24e-01	-0.0181227	epave_v5	0.423606	1	CILP2
		SeqId_8885_6	Voltage-dependent calcium channel subunit alpha-2/delta-3	0.0818646	-0.00565375	0.038 (-0.006, 0.082) p=8.78e-02	0.0381054	epave_v5	0.0878374	1	CACNA2D3
		SeqId_9266_1	Triggering receptor expressed on myeloid cells 1	0.0779608	-0.018919	0.030 (-0.019, 0.078) p=2.32e-01	0.0295209	epave_v5	0.232164	1	TREM1
		SeqId_9296_15	Receptor-type tyrosine-protein phosphatase delta	0.144742	0.0500082	0.097 (0.050, 0.145) p=5.73e-05***	0.097375	epave_v5	5.73498e-05	1	PTPRD
		SeqId_15533_97	Macrophage scavenger receptor types I and II	0.0544619	-0.0197334	0.017 (-0.020, 0.054) p=3.59e-01	0.0173643	Eeave_v5	0.358767	1	MSR1
		SeqId_15539_15	SLIT and NTRK-like protein 1	-0.0137647	-0.0984252	-0.056 (-0.098, -0.014) p=9.42e-03*	-0.0560949	Eeave_v5	0.00942018	1	SLITRK1
		SeqId_15585_304	Fibulin-5	0.0966239	0.0207814	0.059 (0.021, 0.097) p=2.43e-03**	0.0587026	Eeave_v5	0.00242802	1	FBLN5
		SeqId_4496_60	Macrophage metalloelastase	0.0853395	0.00525602	0.045 (0.005, 0.085) p=2.66e-02*	0.0452978	Eeave_v5	0.0266259	1	MMP12
		SeqId_5315_22	Troponin T, cardiac muscle	0.0675122	-0.0192877	0.024 (-0.019, 0.068) p=2.76e-01	0.0241123	Eeave_v5	0.27604	1	TNNT2
		SeqId_9793_145	Immunoglobulin superfamily DCC subclass member 4	0.0671608	-0.0112775	0.028 (-0.011, 0.067) p=1.63e-01	0.0279416	Eeave_v5	0.162509	1	IGDCC4
		SeqId_10391_1	Angiopoietin-related protein 3	0.0401091	-0.0365438	0.002 (-0.037, 0.040) p=9.27e-01	0.00178267	Eeave_v5	0.927331	1	ANGPTL3
		SeqId_11109_56	Sushi, von Willebrand factor type A, EGF and pentraxin domain-containing protein 1	0.103903	0.0202345	0.062 (0.020, 0.104) p=3.66e-03**	0.0620688	Eeave_v5	0.00365601	1	SVEP1
		SeqId_11388_75	WAP four-disulfide core domain protein 2	0.106423	0.00848376	0.057 (0.008, 0.106) p=2.15e-02*	0.0574532	Eeave_v5	0.0214973	1	WFDC2
		SeqId_12370_30	Apolipoprotein F	0.0227305	-0.0609855	-0.019 (-0.061, 0.023) p=3.70e-01	-0.0191275	Eeave_v5	0.370283	1	APOF
		SeqId_13112_179	Follistatin-related protein 1	0.0627596	-0.0157503	0.024 (-0.016, 0.063) p=2.40e-01	0.0235046	Eeave_v5	0.240435	1	FSTL1
		SeqId_13392_13	Sodium/potassium-transporting ATPase subunit beta-1	0.0481061	-0.0296446	0.009 (-0.030, 0.048) p=6.42e-01	0.00923071	Eeave_v5	0.641518	1	ATP1B1
		SeqId_15640_54	Transgelin	0.0675048	-0.0303136	0.019 (-0.030, 0.068) p=4.56e-01	0.0185956	Eeave_v5	0.455984	1	TAGLN
		SeqId_18289_16	C-C motif chemokine 15	0.0700862	-0.00487948	0.033 (-0.005, 0.070) p=8.82e-02	0.0326034	Eeave_v5	0.0881939	1	CCL15
		SeqId_18930_28	Slit homolog 2 protein	0.0791334	-0.0118645	0.034 (-0.012, 0.079) p=1.47e-01	0.0336344	Eeave_v5	0.147291	1	SLIT2
		SeqId_2602_2	Angiopoietin-2	0.0602923	-0.0203463	0.020 (-0.020, 0.060) p=3.31e-01	0.019973	Eeave_v5	0.33143	1	ANGPT2
		SeqId_2677_1	Epidermal growth factor receptor	0.0328504	-0.0507795	-0.009 (-0.051, 0.033) p=6.74e-01	-0.00896456	Eeave_v5	0.674216	1	EGFR
		SeqId_2948_58	Growth hormone receptor	0.0695706	-0.013891	0.028 (-0.014, 0.070) p=1.91e-01	0.0278398	Eeave_v5	0.190917	1	GHR
		SeqId_3060_43	Complement component C9	0.0259295	-0.0441031	-0.009 (-0.044, 0.026) p=6.11e-01	-0.00908678	Eeave_v5	0.610875	1	C9
		SeqId_3320_49	Insulin-like growth factor-binding protein 7	0.121722	0.047729	0.085 (0.048, 0.122) p=7.46e-06****	0.0847257	Eeave_v5	7.4632e-06	1	IGFBP7
		SeqId_3339_33	Thrombospondin-2	0.0984481	0.0174019	0.058 (0.017, 0.098) p=5.11e-03*	0.057925	Eeave_v5	0.00510501	1	THBS2
		SeqId_3438_10	Follistatin-related protein 3	0.114253	0.0161273	0.065 (0.016, 0.114) p=9.23e-03*	0.0651902	Eeave_v5	0.00923234	1	FSTL3
		SeqId_4297_62	Spondin-1	0.0890326	0.00743749	0.048 (0.007, 0.089) p=2.05e-02*	0.048235	Eeave_v5	0.0205114	1	SPON1
		SeqId_4374_45	Growth/differentiation factor 15	0.078953	-0.00949077	0.035 (-0.009, 0.079) p=1.24e-01	0.0347311	Eeave_v5	0.123661	1	GDF15
		SeqId_5542_22	Neuropilin-1	0.0753588	-9.59979e-05	0.038 (-0.000, 0.075) p=5.06e-02	0.0376314	Eeave_v5	0.0505853	1	NRP1
		SeqId_5636_10	Microfibril-associated glycoprotein 4	0.072014	-0.00287374	0.035 (-0.003, 0.072) p=7.03e-02	0.0345702	Eeave_v5	0.0703485	1	MFAP4
		SeqId_5701_81	Tetranectin	0.0127485	-0.0663132	-0.027 (-0.066, 0.013) p=1.84e-01	-0.0267823	Eeave_v5	0.184111	1	CLEC3B
		SeqId_6107_3	Chymotrypsin-like elastase family member 1	0.0670518	-0.00488863	0.031 (-0.005, 0.067) p=9.03e-02	0.0310816	Eeave_v5	0.0903069	1	CELA1
		SeqId_6462_12	Metalloproteinase inhibitor 4	0.00834145	-0.0683732	-0.030 (-0.068, 0.008) p=1.25e-01	-0.0300159	Eeave_v5	0.125029	1	TIMP4
		SeqId_7145_1	Inter-alpha-trypsin inhibitor heavy chain H3	0.036895	-0.0361495	0.000 (-0.036, 0.037) p=9.84e-01	0.000372749	Eeave_v5	0.984033	1	ITIH3
		SeqId_8304_50	Tumor necrosis factor receptor superfamily member 11B	0.0710413	-0.0066668	0.032 (-0.007, 0.071) p=1.04e-01	0.0321873	Eeave_v5	0.104399	1	TNFRSF11B
		SeqId_8469_41	Insulin-like growth factor-binding protein 2	0.0160448	-0.0708581	-0.027 (-0.071, 0.016) p=2.16e-01	-0.0274067	Eeave_v5	0.216249	1	IGFBP2
		SeqId_8841_65	Cartilage intermediate layer protein 2	0.0598654	-0.0173149	0.021 (-0.017, 0.060) p=2.80e-01	0.0212753	Eeave_v5	0.279746	1	CILP2
		SeqId_8885_6	Voltage-dependent calcium channel subunit alpha-2/delta-3	0.0442894	-0.0318341	0.006 (-0.032, 0.044) p=7.48e-01	0.00622767	Eeave_v5	0.74834	1	CACNA2D3
		SeqId_9266_1	Triggering receptor expressed on myeloid cells 1	0.0445491	-0.0397185	0.002 (-0.040, 0.045) p=9.11e-01	0.00241533	Eeave_v5	0.910502	1	TREM1
		SeqId_9296_15	Receptor-type tyrosine-protein phosphatase delta	-0.0122543	-0.0947916	-0.054 (-0.095, -0.012) p=1.10e-02*	-0.0535229	Eeave_v5	0.0110478	1	PTPRD
		SeqId_15533_97	Macrophage scavenger receptor types I and II	0.0770021	-0.0228542	0.027 (-0.023, 0.077) p=2.88e-01	0.0270739	pasp_v5	0.2876	1	MSR1
		SeqId_15539_15	SLIT and NTRK-like protein 1	-0.0151878	-0.120641	-0.068 (-0.121, -0.015) p=1.16e-02*	-0.0679142	pasp_v5	0.0116288	1	SLITRK1
		SeqId_15585_304	Fibulin-5	0.106184	0.00738908	0.057 (0.007, 0.106) p=2.43e-02*	0.0567865	pasp_v5	0.0242863	1	FBLN5
		SeqId_4496_60	Macrophage metalloelastase	0.0449496	-0.0606782	-0.008 (-0.061, 0.045) p=7.70e-01	-0.00786426	pasp_v5	0.770229	1	MMP12
		SeqId_5315_22	Troponin T, cardiac muscle	0.132576	0.0188947	0.076 (0.019, 0.133) p=9.06e-03*	0.0757351	pasp_v5	0.00905732	1	TNNT2
		SeqId_9793_145	Immunoglobulin superfamily DCC subclass member 4	0.0173851	-0.0857602	-0.034 (-0.086, 0.017) p=1.94e-01	-0.0341875	pasp_v5	0.193656	1	IGDCC4
		SeqId_10391_1	Angiopoietin-related protein 3	0.0508849	-0.0477396	0.002 (-0.048, 0.051) p=9.50e-01	0.00157267	pasp_v5	0.950119	1	ANGPTL3
		SeqId_11109_56	Sushi, von Willebrand factor type A, EGF and pentraxin domain-containing protein 1	0.144158	0.0312051	0.088 (0.031, 0.144) p=2.37e-03**	0.0876814	pasp_v5	0.00236961	1	SVEP1
		SeqId_11388_75	WAP four-disulfide core domain protein 2	0.102516	-0.0256454	0.038 (-0.026, 0.103) p=2.40e-01	0.0384352	pasp_v5	0.239526	1	WFDC2
		SeqId_12370_30	Apolipoprotein F	0.0469792	-0.0656333	-0.009 (-0.066, 0.047) p=7.45e-01	-0.00932704	pasp_v5	0.745245	1	APOF
		SeqId_13112_179	Follistatin-related protein 1	0.0898879	-0.0129682	0.038 (-0.013, 0.090) p=1.43e-01	0.0384599	pasp_v5	0.14258	1	FSTL1
		SeqId_13392_13	Sodium/potassium-transporting ATPase subunit beta-1	0.0328704	-0.0706449	-0.019 (-0.071, 0.033) p=4.74e-01	-0.0188873	pasp_v5	0.474166	1	ATP1B1
		SeqId_15640_54	Transgelin	0.135404	0.00714819	0.071 (0.007, 0.135) p=2.94e-02*	0.0712759	pasp_v5	0.0294038	1	TAGLN
		SeqId_18289_16	C-C motif chemokine 15	0.083763	-0.0156952	0.034 (-0.016, 0.084) p=1.80e-01	0.0340339	pasp_v5	0.179616	1	CCL15
		SeqId_18930_28	Slit homolog 2 protein	0.0188835	-0.0991376	-0.040 (-0.099, 0.019) p=1.82e-01	-0.0401271	pasp_v5	0.18242	1	SLIT2
		SeqId_2602_2	Angiopoietin-2	0.142088	0.0380486	0.090 (0.038, 0.142) p=7.04e-04**	0.0900682	pasp_v5	0.000703596	1	ANGPT2
		SeqId_2677_1	Epidermal growth factor receptor	0.00865963	-0.103641	-0.047 (-0.104, 0.009) p=9.73e-02	-0.0474907	pasp_v5	0.0973036	1	EGFR
		SeqId_2948_58	Growth hormone receptor	0.0487201	-0.0613417	-0.006 (-0.061, 0.049) p=8.22e-01	-0.0063108	pasp_v5	0.822026	1	GHR
		SeqId_3060_43	Complement component C9	0.122672	0.0290095	0.076 (0.029, 0.123) p=1.52e-03**	0.075841	pasp_v5	0.00152452	1	C9
		SeqId_3320_49	Insulin-like growth factor-binding protein 7	0.108866	0.0118283	0.060 (0.012, 0.109) p=1.48e-02*	0.0603471	pasp_v5	0.014821	1	IGFBP7
		SeqId_3339_33	Thrombospondin-2	0.145652	0.0355719	0.091 (0.036, 0.146) p=1.27e-03**	0.0906121	pasp_v5	0.00127167	1	THBS2
		SeqId_3438_10	Follistatin-related protein 3	0.125808	-0.00318784	0.061 (-0.003, 0.126) p=6.24e-02	0.0613099	pasp_v5	0.0624293	1	FSTL3
		SeqId_4297_62	Spondin-1	0.104054	-0.0023004	0.051 (-0.002, 0.104) p=6.08e-02	0.0508768	pasp_v5	0.060751	1	SPON1
		SeqId_4374_45	Growth/differentiation factor 15	0.139697	0.0238147	0.082 (0.024, 0.140) p=5.72e-03*	0.081756	pasp_v5	0.00572089	1	GDF15
		SeqId_5542_22	Neuropilin-1	0.0817088	-0.0189494	0.031 (-0.019, 0.082) p=2.21e-01	0.0313797	pasp_v5	0.221477	1	NRP1
		SeqId_5636_10	Microfibril-associated glycoprotein 4	0.101522	0.00301084	0.052 (0.003, 0.102) p=3.76e-02*	0.0522666	pasp_v5	0.0375657	1	MFAP4
		SeqId_5701_81	Tetranectin	0.0186827	-0.0846255	-0.033 (-0.085, 0.019) p=2.11e-01	-0.0329714	pasp_v5	0.210695	1	CLEC3B
		SeqId_6107_3	Chymotrypsin-like elastase family member 1	0.0557675	-0.0391873	0.008 (-0.039, 0.056) p=7.32e-01	0.00829007	pasp_v5	0.731979	1	CELA1
		SeqId_6462_12	Metalloproteinase inhibitor 4	0.108177	0.0075349	0.058 (0.008, 0.108) p=2.43e-02*	0.057856	pasp_v5	0.0242676	1	TIMP4
		SeqId_7145_1	Inter-alpha-trypsin inhibitor heavy chain H3	0.0793503	-0.0169027	0.031 (-0.017, 0.079) p=2.03e-01	0.0312238	pasp_v5	0.203308	1	ITIH3
		SeqId_8304_50	Tumor necrosis factor receptor superfamily member 11B	0.0660756	-0.0368644	0.015 (-0.037, 0.066) p=5.78e-01	0.0146056	pasp_v5	0.577812	1	TNFRSF11B
		SeqId_8469_41	Insulin-like growth factor-binding protein 2	0.108212	-0.00670373	0.051 (-0.007, 0.108) p=8.33e-02	0.0507543	pasp_v5	0.0833459	1	IGFBP2
		SeqId_8841_65	Cartilage intermediate layer protein 2	-0.012298	-0.111109	-0.062 (-0.111, -0.012) p=1.44e-02*	-0.0617035	pasp_v5	0.014415	1	CILP2
		SeqId_8885_6	Voltage-dependent calcium channel subunit alpha-2/delta-3	0.0270055	-0.0718043	-0.022 (-0.072, 0.027) p=3.74e-01	-0.0223994	pasp_v5	0.373907	1	CACNA2D3
		SeqId_9266_1	Triggering receptor expressed on myeloid cells 1	0.0645937	-0.04778	0.008 (-0.048, 0.065) p=7.69e-01	0.00840688	pasp_v5	0.769152	1	TREM1
		SeqId_9296_15	Receptor-type tyrosine-protein phosphatase delta	-0.00238625	-0.113438	-0.058 (-0.113, -0.002) p=4.09e-02*	-0.0579121	pasp_v5	0.0409484	1	PTPRD
		SeqId_15533_97	Macrophage scavenger receptor types I and II	0.0677188	-0.00252833	0.033 (-0.003, 0.068) p=6.89e-02	0.0325952	lavi_v5	0.0689129	1	MSR1
		SeqId_15539_15	SLIT and NTRK-like protein 1	0.0450947	-0.0352556	0.005 (-0.035, 0.045) p=8.10e-01	0.00491959	lavi_v5	0.810245	1	SLITRK1
		SeqId_15585_304	Fibulin-5	0.0979986	0.0257295	0.062 (0.026, 0.098) p=8.00e-04**	0.0618641	lavi_v5	0.00080038	1	FBLN5
		SeqId_4496_60	Macrophage metalloelastase	0.0584122	-0.0174211	0.020 (-0.017, 0.058) p=2.89e-01	0.0204956	lavi_v5	0.289246	1	MMP12
		SeqId_5315_22	Troponin T, cardiac muscle	0.0803085	-0.00161505	0.039 (-0.002, 0.080) p=5.97e-02	0.0393467	lavi_v5	0.0597341	1	TNNT2
		SeqId_9793_145	Immunoglobulin superfamily DCC subclass member 4	0.0567293	-0.0175426	0.020 (-0.018, 0.057) p=3.01e-01	0.0195934	lavi_v5	0.300933	1	IGDCC4
		SeqId_10391_1	Angiopoietin-related protein 3	0.106254	0.0338808	0.070 (0.034, 0.106) p=1.50e-04***	0.0700676	lavi_v5	0.000150413	1	ANGPTL3
		SeqId_11109_56	Sushi, von Willebrand factor type A, EGF and pentraxin domain-containing protein 1	0.183643	0.104991	0.144 (0.105, 0.184) p=8.49e-13***********	0.144317	lavi_v5	8.48738e-13	1	SVEP1
		SeqId_11388_75	WAP four-disulfide core domain protein 2	0.127736	0.0350156	0.081 (0.035, 0.128) p=5.88e-04**	0.081376	lavi_v5	0.000587933	1	WFDC2
		SeqId_12370_30	Apolipoprotein F	0.182277	0.104114	0.143 (0.104, 0.182) p=9.20e-13***********	0.143196	lavi_v5	9.20092e-13	1	APOF
		SeqId_13112_179	Follistatin-related protein 1	0.189419	0.116106	0.153 (0.116, 0.189) p=5.09e-16**************	0.152763	lavi_v5	5.09163e-16	1	FSTL1
		SeqId_13392_13	Sodium/potassium-transporting ATPase subunit beta-1	-0.0273714	-0.100636	-0.064 (-0.101, -0.027) p=6.23e-04**	-0.0640038	lavi_v5	0.000623222	1	ATP1B1
		SeqId_15640_54	Transgelin	0.20289	0.111197	0.157 (0.111, 0.203) p=2.36e-11**********	0.157043	lavi_v5	2.35841e-11	1	TAGLN
		SeqId_18289_16	C-C motif chemokine 15	0.0475378	-0.0237531	0.012 (-0.024, 0.048) p=5.13e-01	0.0118924	lavi_v5	0.513009	1	CCL15
		SeqId_18930_28	Slit homolog 2 protein	0.0927216	0.00662989	0.050 (0.007, 0.093) p=2.37e-02*	0.0496758	lavi_v5	0.0237282	1	SLIT2
		SeqId_2602_2	Angiopoietin-2	0.161469	0.0857091	0.124 (0.086, 0.161) p=1.92e-10*********	0.123589	lavi_v5	1.92248e-10	1	ANGPT2
		SeqId_2677_1	Epidermal growth factor receptor	-0.0159877	-0.0951002	-0.056 (-0.095, -0.016) p=5.94e-03*	-0.0555439	lavi_v5	0.00594236	1	EGFR
		SeqId_2948_58	Growth hormone receptor	-0.11271	-0.190699	-0.152 (-0.191, -0.113) p=3.52e-14*************	-0.151704	lavi_v5	3.51784e-14	1	GHR
		SeqId_3060_43	Complement component C9	0.0680166	0.00182423	0.035 (0.002, 0.068) p=3.87e-02*	0.0349204	lavi_v5	0.0386503	1	C9
		SeqId_3320_49	Insulin-like growth factor-binding protein 7	0.0982517	0.0281332	0.063 (0.028, 0.098) p=4.17e-04***	0.0631925	lavi_v5	0.000416824	1	IGFBP7
		SeqId_3339_33	Thrombospondin-2	0.0976274	0.0210041	0.059 (0.021, 0.098) p=2.42e-03**	0.0593157	lavi_v5	0.00242447	1	THBS2
		SeqId_3438_10	Follistatin-related protein 3	0.175826	0.0829182	0.129 (0.083, 0.176) p=5.27e-08******	0.129372	lavi_v5	5.26682e-08	1	FSTL3
		SeqId_4297_62	Spondin-1	0.118513	0.0412216	0.080 (0.041, 0.119) p=5.24e-05***	0.0798675	lavi_v5	5.23977e-05	1	SPON1
		SeqId_4374_45	Growth/differentiation factor 15	0.105157	0.0213267	0.063 (0.021, 0.105) p=3.12e-03**	0.0632419	lavi_v5	0.00312138	1	GDF15
		SeqId_5542_22	Neuropilin-1	0.136076	0.0651545	0.101 (0.065, 0.136) p=2.96e-08*******	0.100615	lavi_v5	2.96028e-08	1	NRP1
		SeqId_5636_10	Microfibril-associated glycoprotein 4	0.153605	0.0833647	0.118 (0.083, 0.154) p=4.64e-11**********	0.118485	lavi_v5	4.64214e-11	1	MFAP4
		SeqId_5701_81	Tetranectin	0.116958	0.0424443	0.080 (0.042, 0.117) p=2.84e-05****	0.0797009	lavi_v5	2.83701e-05	1	CLEC3B
		SeqId_6107_3	Chymotrypsin-like elastase family member 1	0.0961407	0.0280652	0.062 (0.028, 0.096) p=3.54e-04***	0.0621029	lavi_v5	0.000353845	1	CELA1
		SeqId_6462_12	Metalloproteinase inhibitor 4	0.0980865	0.025506	0.062 (0.026, 0.098) p=8.54e-04**	0.0617963	lavi_v5	0.000854	1	TIMP4
		SeqId_7145_1	Inter-alpha-trypsin inhibitor heavy chain H3	0.110589	0.0418674	0.076 (0.042, 0.111) p=1.42e-05****	0.0762283	lavi_v5	1.42143e-05	1	ITIH3
		SeqId_8304_50	Tumor necrosis factor receptor superfamily member 11B	0.077291	0.0035821	0.040 (0.004, 0.077) p=3.15e-02*	0.0404365	lavi_v5	0.0315339	1	TNFRSF11B
		SeqId_8469_41	Insulin-like growth factor-binding protein 2	0.216735	0.135752	0.176 (0.136, 0.217) p=2.59e-17****************	0.176243	lavi_v5	2.58799e-17	1	IGFBP2
		SeqId_8841_65	Cartilage intermediate layer protein 2	0.0216092	-0.0515836	-0.015 (-0.052, 0.022) p=4.22e-01	-0.0149872	lavi_v5	0.422001	1	CILP2
		SeqId_8885_6	Voltage-dependent calcium channel subunit alpha-2/delta-3	0.0684355	-0.00363346	0.032 (-0.004, 0.068) p=7.80e-02	0.032401	lavi_v5	0.0779873	1	CACNA2D3
		SeqId_9266_1	Triggering receptor expressed on myeloid cells 1	0.116933	0.0374286	0.077 (0.037, 0.117) p=1.44e-04***	0.0771809	lavi_v5	0.000144304	1	TREM1
		SeqId_9296_15	Receptor-type tyrosine-protein phosphatase delta	0.00375707	-0.0744797	-0.035 (-0.074, 0.004) p=7.64e-02	-0.0353613	lavi_v5	0.0764167	1	PTPRD
		SeqId_15533_97	Macrophage scavenger receptor types I and II	0.00790105	-0.0690454	-0.031 (-0.069, 0.008) p=1.19e-01	-0.0305722	LAReservoir	0.119299	1	MSR1
		SeqId_15539_15	SLIT and NTRK-like protein 1	0.11449	0.0258074	0.070 (0.026, 0.114) p=1.94e-03**	0.0701487	LAReservoir	0.00194481	1	SLITRK1
		SeqId_15585_304	Fibulin-5	0.0160228	-0.0632632	-0.024 (-0.063, 0.016) p=2.43e-01	-0.0236202	LAReservoir	0.242749	1	FBLN5
		SeqId_4496_60	Macrophage metalloelastase	0.0173748	-0.0662247	-0.024 (-0.066, 0.017) p=2.52e-01	-0.0244249	LAReservoir	0.251953	1	MMP12
		SeqId_5315_22	Troponin T, cardiac muscle	0.0524561	-0.0377357	0.007 (-0.038, 0.052) p=7.49e-01	0.0073602	LAReservoir	0.748942	1	TNNT2
		SeqId_9793_145	Immunoglobulin superfamily DCC subclass member 4	0.0341871	-0.0472252	-0.007 (-0.047, 0.034) p=7.53e-01	-0.00651903	LAReservoir	0.7535	1	IGDCC4
		SeqId_10391_1	Angiopoietin-related protein 3	0.019109	-0.0601521	-0.021 (-0.060, 0.019) p=3.10e-01	-0.0205215	LAReservoir	0.309984	1	ANGPTL3
		SeqId_11109_56	Sushi, von Willebrand factor type A, EGF and pentraxin domain-containing protein 1	-0.0299123	-0.116465	-0.073 (-0.116, -0.030) p=9.27e-04**	-0.0731888	LAReservoir	0.000926945	1	SVEP1
		SeqId_11388_75	WAP four-disulfide core domain protein 2	0.05858	-0.0434033	0.008 (-0.043, 0.059) p=7.70e-01	0.00758836	LAReservoir	0.770435	1	WFDC2
		SeqId_12370_30	Apolipoprotein F	0.0346482	-0.0521506	-0.009 (-0.052, 0.035) p=6.93e-01	-0.00875118	LAReservoir	0.692556	1	APOF
		SeqId_13112_179	Follistatin-related protein 1	0.00851023	-0.0729192	-0.032 (-0.073, 0.009) p=1.21e-01	-0.0322045	LAReservoir	0.121007	1	FSTL1
		SeqId_13392_13	Sodium/potassium-transporting ATPase subunit beta-1	0.0859743	0.00458937	0.045 (0.005, 0.086) p=2.92e-02*	0.0452818	LAReservoir	0.0292004	1	ATP1B1
		SeqId_15640_54	Transgelin	0.036937	-0.0640804	-0.014 (-0.064, 0.037) p=5.98e-01	-0.0135717	LAReservoir	0.598283	1	TAGLN
		SeqId_18289_16	C-C motif chemokine 15	0.0429334	-0.0349434	0.004 (-0.035, 0.043) p=8.41e-01	0.003995	LAReservoir	0.840557	1	CCL15
		SeqId_18930_28	Slit homolog 2 protein	-0.0184446	-0.112644	-0.066 (-0.113, -0.018) p=6.40e-03*	-0.0655444	LAReservoir	0.0064046	1	SLIT2
		SeqId_2602_2	Angiopoietin-2	-0.04993	-0.133105	-0.092 (-0.133, -0.050) p=1.67e-05****	-0.0915175	LAReservoir	1.66664e-05	1	ANGPT2
		SeqId_2677_1	Epidermal growth factor receptor	0.0883919	0.00148329	0.045 (0.001, 0.088) p=4.27e-02*	0.0449376	LAReservoir	0.0426828	1	EGFR
		SeqId_2948_58	Growth hormone receptor	0.0652986	-0.0208031	0.022 (-0.021, 0.065) p=3.11e-01	0.0222478	LAReservoir	0.310958	1	GHR
		SeqId_3060_43	Complement component C9	0.038495	-0.0345614	0.002 (-0.035, 0.038) p=9.16e-01	0.0019668	LAReservoir	0.915915	1	C9
		SeqId_3320_49	Insulin-like growth factor-binding protein 7	-0.0333016	-0.109849	-0.072 (-0.110, -0.033) p=2.51e-04***	-0.0715753	LAReservoir	0.000251165	1	IGFBP7
		SeqId_3339_33	Thrombospondin-2	-0.0361306	-0.119855	-0.078 (-0.120, -0.036) p=2.65e-04***	-0.077993	LAReservoir	0.000264914	1	THBS2
		SeqId_3438_10	Follistatin-related protein 3	0.0353107	-0.0672375	-0.016 (-0.067, 0.035) p=5.42e-01	-0.0159634	LAReservoir	0.541557	1	FSTL3
		SeqId_4297_62	Spondin-1	-0.0396625	-0.124567	-0.082 (-0.125, -0.040) p=1.53e-04***	-0.0821148	LAReservoir	0.000152899	1	SPON1
		SeqId_4374_45	Growth/differentiation factor 15	0.0286831	-0.0634678	-0.017 (-0.063, 0.029) p=4.59e-01	-0.0173924	LAReservoir	0.459218	1	GDF15
		SeqId_5542_22	Neuropilin-1	-0.0219882	-0.100138	-0.061 (-0.100, -0.022) p=2.21e-03**	-0.061063	LAReservoir	0.00220727	1	NRP1
		SeqId_5636_10	Microfibril-associated glycoprotein 4	-0.0220505	-0.0998552	-0.061 (-0.100, -0.022) p=2.15e-03**	-0.0609528	LAReservoir	0.00214896	1	MFAP4
		SeqId_5701_81	Tetranectin	0.0215429	-0.0607127	-0.020 (-0.061, 0.022) p=3.50e-01	-0.0195849	LAReservoir	0.350478	1	CLEC3B
		SeqId_6107_3	Chymotrypsin-like elastase family member 1	0.0202371	-0.0541928	-0.017 (-0.054, 0.020) p=3.71e-01	-0.0169778	LAReservoir	0.371062	1	CELA1
		SeqId_6462_12	Metalloproteinase inhibitor 4	0.00945303	-0.0697561	-0.030 (-0.070, 0.009) p=1.36e-01	-0.0301515	LAReservoir	0.135584	1	TIMP4
		SeqId_7145_1	Inter-alpha-trypsin inhibitor heavy chain H3	0.0219866	-0.0537113	-0.016 (-0.054, 0.022) p=4.11e-01	-0.0158624	LAReservoir	0.411232	1	ITIH3
		SeqId_8304_50	Tumor necrosis factor receptor superfamily member 11B	0.00821186	-0.0724807	-0.032 (-0.072, 0.008) p=1.18e-01	-0.0321344	LAReservoir	0.118451	1	TNFRSF11B
		SeqId_8469_41	Insulin-like growth factor-binding protein 2	0.0317836	-0.0583247	-0.013 (-0.058, 0.032) p=5.64e-01	-0.0132705	LAReservoir	0.563571	1	IGFBP2
		SeqId_8841_65	Cartilage intermediate layer protein 2	0.0361695	-0.0440767	-0.004 (-0.044, 0.036) p=8.47e-01	-0.00395358	LAReservoir	0.84679	1	CILP2
		SeqId_8885_6	Voltage-dependent calcium channel subunit alpha-2/delta-3	0.041491	-0.0370961	0.002 (-0.037, 0.041) p=9.13e-01	0.00219745	LAReservoir	0.912679	1	CACNA2D3
		SeqId_9266_1	Triggering receptor expressed on myeloid cells 1	0.0033372	-0.0846257	-0.041 (-0.085, 0.003) p=7.01e-02	-0.0406443	LAReservoir	0.0700836	1	TREM1
		SeqId_9296_15	Receptor-type tyrosine-protein phosphatase delta	0.126299	0.0415426	0.084 (0.042, 0.126) p=1.06e-04***	0.0839209	LAReservoir	0.000106175	1	PTPRD
		SeqId_15533_97	Macrophage scavenger receptor types I and II	0.0622537	-0.0186164	0.022 (-0.019, 0.062) p=2.90e-01	0.0218186	LAContraction	0.290083	1	MSR1
		SeqId_15539_15	SLIT and NTRK-like protein 1	0.0179884	-0.0753708	-0.029 (-0.075, 0.018) p=2.28e-01	-0.0286912	LAContraction	0.228194	1	SLITRK1
		SeqId_15585_304	Fibulin-5	0.102604	0.0194404	0.061 (0.019, 0.103) p=4.04e-03**	0.0610222	LAContraction	0.00404345	1	FBLN5
		SeqId_4496_60	Macrophage metalloelastase	0.0512359	-0.0366244	0.007 (-0.037, 0.051) p=7.44e-01	0.00730578	LAContraction	0.74435	1	MMP12
		SeqId_5315_22	Troponin T, cardiac muscle	0.0497145	-0.0450486	0.002 (-0.045, 0.050) p=9.23e-01	0.00233293	LAContraction	0.923086	1	TNNT2
		SeqId_9793_145	Immunoglobulin superfamily DCC subclass member 4	0.0904367	0.00499725	0.048 (0.005, 0.090) p=2.86e-02*	0.047717	LAContraction	0.028598	1	IGDCC4
		SeqId_10391_1	Angiopoietin-related protein 3	0.0935533	0.0103768	0.052 (0.010, 0.094) p=1.44e-02*	0.0519651	LAContraction	0.0143507	1	ANGPTL3
		SeqId_11109_56	Sushi, von Willebrand factor type A, EGF and pentraxin domain-containing protein 1	0.173738	0.0832352	0.128 (0.083, 0.174) p=2.91e-08*******	0.128487	LAContraction	2.90667e-08	1	SVEP1
		SeqId_11388_75	WAP four-disulfide core domain protein 2	0.0607864	-0.0463638	0.007 (-0.046, 0.061) p=7.92e-01	0.00721134	LAContraction	0.791829	1	WFDC2
		SeqId_12370_30	Apolipoprotein F	0.116709	0.0257168	0.071 (0.026, 0.117) p=2.17e-03**	0.0712129	LAContraction	0.00217106	1	APOF
		SeqId_13112_179	Follistatin-related protein 1	0.151034	0.0659429	0.108 (0.066, 0.151) p=6.19e-07*****	0.108489	LAContraction	6.19373e-07	1	FSTL1
		SeqId_13392_13	Sodium/potassium-transporting ATPase subunit beta-1	0.0016214	-0.0839113	-0.041 (-0.084, 0.002) p=5.93e-02	-0.0411449	LAContraction	0.0593325	1	ATP1B1
		SeqId_15640_54	Transgelin	0.138647	0.0327629	0.086 (0.033, 0.139) p=1.52e-03**	0.085705	LAContraction	0.0015218	1	TAGLN
		SeqId_18289_16	C-C motif chemokine 15	0.0285011	-0.0533148	-0.012 (-0.053, 0.029) p=5.52e-01	-0.0124069	LAContraction	0.552055	1	CCL15
		SeqId_18930_28	Slit homolog 2 protein	0.140428	0.0415898	0.091 (0.042, 0.140) p=3.12e-04***	0.091009	LAContraction	0.000311657	1	SLIT2
		SeqId_2602_2	Angiopoietin-2	0.215043	0.128521	0.172 (0.129, 0.215) p=1.07e-14*************	0.171782	LAContraction	1.07435e-14	1	ANGPT2
		SeqId_2677_1	Epidermal growth factor receptor	0.0691955	-0.0221842	0.024 (-0.022, 0.069) p=3.13e-01	0.0235056	LAContraction	0.313133	1	EGFR
		SeqId_2948_58	Growth hormone receptor	-0.0125052	-0.102854	-0.058 (-0.103, -0.013) p=1.24e-02*	-0.0576797	LAContraction	0.0123568	1	GHR
		SeqId_3060_43	Complement component C9	0.0758642	-0.000825019	0.038 (-0.001, 0.076) p=5.51e-02	0.0375196	LAContraction	0.0551324	1	C9
		SeqId_3320_49	Insulin-like growth factor-binding protein 7	0.148383	0.0682392	0.108 (0.068, 0.148) p=1.28e-07******	0.108311	LAContraction	1.27632e-07	1	IGFBP7
		SeqId_3339_33	Thrombospondin-2	0.132954	0.0450387	0.089 (0.045, 0.133) p=7.42e-05***	0.0889963	LAContraction	7.41874e-05	1	THBS2
		SeqId_3438_10	Follistatin-related protein 3	0.121758	0.0141644	0.068 (0.014, 0.122) p=1.33e-02*	0.0679611	LAContraction	0.0133114	1	FSTL3
		SeqId_4297_62	Spondin-1	0.171217	0.0823723	0.127 (0.082, 0.171) p=2.46e-08*******	0.126795	LAContraction	2.46287e-08	1	SPON1
		SeqId_4374_45	Growth/differentiation factor 15	0.0748774	-0.0219277	0.026 (-0.022, 0.075) p=2.84e-01	0.0264748	LAContraction	0.283543	1	GDF15
		SeqId_5542_22	Neuropilin-1	0.108725	0.0266373	0.068 (0.027, 0.109) p=1.24e-03**	0.0676811	LAContraction	0.00124051	1	NRP1
		SeqId_5636_10	Microfibril-associated glycoprotein 4	0.165255	0.0840313	0.125 (0.084, 0.165) p=2.07e-09********	0.124643	LAContraction	2.07211e-09	1	MFAP4
		SeqId_5701_81	Tetranectin	0.122538	0.0363698	0.079 (0.036, 0.123) p=3.06e-04***	0.0794541	LAContraction	0.00030566	1	CLEC3B
		SeqId_6107_3	Chymotrypsin-like elastase family member 1	0.0770861	-0.00106074	0.038 (-0.001, 0.077) p=5.65e-02	0.0380127	LAContraction	0.0565461	1	CELA1
		SeqId_6462_12	Metalloproteinase inhibitor 4	0.114267	0.0312372	0.073 (0.031, 0.114) p=6.00e-04**	0.0727521	LAContraction	0.000600456	1	TIMP4
		SeqId_7145_1	Inter-alpha-trypsin inhibitor heavy chain H3	0.0862129	0.00676827	0.046 (0.007, 0.086) p=2.18e-02*	0.0464906	LAContraction	0.0218176	1	ITIH3
		SeqId_8304_50	Tumor necrosis factor receptor superfamily member 11B	0.0843222	-0.000431016	0.042 (-0.000, 0.084) p=5.24e-02	0.0419456	LAContraction	0.0523739	1	TNFRSF11B
		SeqId_8469_41	Insulin-like growth factor-binding protein 2	0.142566	0.0482439	0.095 (0.048, 0.143) p=7.52e-05***	0.0954051	LAContraction	7.51858e-05	1	IGFBP2
		SeqId_8841_65	Cartilage intermediate layer protein 2	0.0656917	-0.018596	0.024 (-0.019, 0.066) p=2.73e-01	0.0235478	LAContraction	0.273308	1	CILP2
		SeqId_8885_6	Voltage-dependent calcium channel subunit alpha-2/delta-3	0.038188	-0.0443802	-0.003 (-0.044, 0.038) p=8.83e-01	-0.0030961	LAContraction	0.883088	1	CACNA2D3
		SeqId_9266_1	Triggering receptor expressed on myeloid cells 1	0.0737838	-0.0186781	0.028 (-0.019, 0.074) p=2.43e-01	0.0275529	LAContraction	0.242623	1	TREM1
		SeqId_9296_15	Receptor-type tyrosine-protein phosphatase delta	0.0296673	-0.0596979	-0.015 (-0.060, 0.030) p=5.10e-01	-0.0150153	LAContraction	0.509956	1	PTPRD
		SeqId_15533_97	Macrophage scavenger receptor types I and II	0.0131979	-0.0528852	-0.020 (-0.053, 0.013) p=2.39e-01	-0.0198436	v5_map	0.239027	1	MSR1
		SeqId_15539_15	SLIT and NTRK-like protein 1	-0.00365914	-0.0790814	-0.041 (-0.079, -0.004) p=3.16e-02*	-0.0413703	v5_map	0.0315594	1	SLITRK1
		SeqId_15585_304	Fibulin-5	0.0294385	-0.0381678	-0.004 (-0.038, 0.029) p=8.00e-01	-0.00436465	v5_map	0.800129	1	FBLN5
		SeqId_4496_60	Macrophage metalloelastase	0.00937794	-0.0620719	-0.026 (-0.062, 0.009) p=1.48e-01	-0.026347	v5_map	0.148245	1	MMP12
		SeqId_5315_22	Troponin T, cardiac muscle	-0.0235506	-0.100566	-0.062 (-0.101, -0.024) p=1.60e-03**	-0.0620584	v5_map	0.00159729	1	TNNT2
		SeqId_9793_145	Immunoglobulin superfamily DCC subclass member 4	0.0346565	-0.0352186	-0.000 (-0.035, 0.035) p=9.87e-01	-0.000281067	v5_map	0.987414	1	IGDCC4
		SeqId_10391_1	Angiopoietin-related protein 3	0.0560993	-0.0121341	0.022 (-0.012, 0.056) p=2.07e-01	0.0219826	v5_map	0.206517	1	ANGPTL3
		SeqId_11109_56	Sushi, von Willebrand factor type A, EGF and pentraxin domain-containing protein 1	0.0785582	0.00392355	0.041 (0.004, 0.079) p=3.03e-02*	0.0412409	v5_map	0.0303248	1	SVEP1
		SeqId_11388_75	WAP four-disulfide core domain protein 2	-0.0189814	-0.106203	-0.063 (-0.106, -0.019) p=4.93e-03**	-0.0625922	v5_map	0.00492793	1	WFDC2
		SeqId_12370_30	Apolipoprotein F	-0.0512234	-0.125312	-0.088 (-0.125, -0.051) p=3.15e-06*****	-0.0882676	v5_map	3.15477e-06	1	APOF
		SeqId_13112_179	Follistatin-related protein 1	0.0265568	-0.0434471	-0.008 (-0.043, 0.027) p=6.36e-01	-0.0084451	v5_map	0.63615	1	FSTL1
		SeqId_13392_13	Sodium/potassium-transporting ATPase subunit beta-1	0.0601001	-0.00902144	0.026 (-0.009, 0.060) p=1.47e-01	0.0255393	v5_map	0.147437	1	ATP1B1
		SeqId_15640_54	Transgelin	0.0697005	-0.0175604	0.026 (-0.018, 0.070) p=2.41e-01	0.0260701	v5_map	0.241417	1	TAGLN
		SeqId_18289_16	C-C motif chemokine 15	0.020048	-0.046774	-0.013 (-0.047, 0.020) p=4.33e-01	-0.013363	v5_map	0.432926	1	CCL15
		SeqId_18930_28	Slit homolog 2 protein	0.0376542	-0.0433555	-0.003 (-0.043, 0.038) p=8.90e-01	-0.00285064	v5_map	0.890241	1	SLIT2
		SeqId_2602_2	Angiopoietin-2	-0.0234335	-0.0949992	-0.059 (-0.095, -0.023) p=1.19e-03**	-0.0592163	v5_map	0.00119106	1	ANGPT2
		SeqId_2677_1	Epidermal growth factor receptor	0.0486117	-0.0259251	0.011 (-0.026, 0.049) p=5.51e-01	0.0113433	v5_map	0.550648	1	EGFR
		SeqId_2948_58	Growth hormone receptor	0.115674	0.04167	0.079 (0.042, 0.116) p=3.17e-05****	0.0786722	v5_map	3.17293e-05	1	GHR
		SeqId_3060_43	Complement component C9	-0.0176142	-0.0797805	-0.049 (-0.080, -0.018) p=2.15e-03**	-0.0486973	v5_map	0.00215024	1	C9
		SeqId_3320_49	Insulin-like growth factor-binding protein 7	0.0477273	-0.0184128	0.015 (-0.018, 0.048) p=3.85e-01	0.0146573	v5_map	0.384846	1	IGFBP7
		SeqId_3339_33	Thrombospondin-2	0.0445702	-0.0277563	0.008 (-0.028, 0.045) p=6.49e-01	0.00840693	v5_map	0.648514	1	THBS2
		SeqId_3438_10	Follistatin-related protein 3	0.0219919	-0.065731	-0.022 (-0.066, 0.022) p=3.28e-01	-0.0218696	v5_map	0.328285	1	FSTL3
		SeqId_4297_62	Spondin-1	0.0350082	-0.0377826	-0.001 (-0.038, 0.035) p=9.40e-01	-0.00138718	v5_map	0.940425	1	SPON1
		SeqId_4374_45	Growth/differentiation factor 15	-0.00300272	-0.0817964	-0.042 (-0.082, -0.003) p=3.49e-02*	-0.0423995	v5_map	0.0349274	1	GDF15
		SeqId_5542_22	Neuropilin-1	0.0192552	-0.0479656	-0.014 (-0.048, 0.019) p=4.02e-01	-0.0143552	v5_map	0.402359	1	NRP1
		SeqId_5636_10	Microfibril-associated glycoprotein 4	0.0584243	-0.00841649	0.025 (-0.008, 0.058) p=1.42e-01	0.0250039	v5_map	0.142469	1	MFAP4
		SeqId_5701_81	Tetranectin	0.0637154	-0.00656433	0.029 (-0.007, 0.064) p=1.11e-01	0.0285755	v5_map	0.11092	1	CLEC3B
		SeqId_6107_3	Chymotrypsin-like elastase family member 1	0.0245524	-0.0395845	-0.008 (-0.040, 0.025) p=6.46e-01	-0.00751609	v5_map	0.64583	1	CELA1
		SeqId_6462_12	Metalloproteinase inhibitor 4	0.0132177	-0.0551148	-0.021 (-0.055, 0.013) p=2.29e-01	-0.0209486	v5_map	0.229341	1	TIMP4
		SeqId_7145_1	Inter-alpha-trypsin inhibitor heavy chain H3	0.0084477	-0.0565408	-0.024 (-0.057, 0.008) p=1.47e-01	-0.0240465	v5_map	0.14686	1	ITIH3
		SeqId_8304_50	Tumor necrosis factor receptor superfamily member 11B	0.02746	-0.0417558	-0.007 (-0.042, 0.027) p=6.85e-01	-0.00714787	v5_map	0.685492	1	TNFRSF11B
		SeqId_8469_41	Insulin-like growth factor-binding protein 2	-0.00334112	-0.0806513	-0.042 (-0.081, -0.003) p=3.32e-02*	-0.0419962	v5_map	0.0332376	1	IGFBP2
		SeqId_8841_65	Cartilage intermediate layer protein 2	0.0577564	-0.0109447	0.023 (-0.011, 0.058) p=1.82e-01	0.0234058	v5_map	0.181614	1	CILP2
		SeqId_8885_6	Voltage-dependent calcium channel subunit alpha-2/delta-3	0.0622422	-0.00550721	0.028 (-0.006, 0.062) p=1.01e-01	0.0283675	v5_map	0.100686	1	CACNA2D3
		SeqId_9266_1	Triggering receptor expressed on myeloid cells 1	-0.0208477	-0.0957851	-0.058 (-0.096, -0.021) p=2.30e-03**	-0.0583164	v5_map	0.00229932	1	TREM1
		SeqId_9296_15	Receptor-type tyrosine-protein phosphatase delta	0.00236342	-0.0711354	-0.034 (-0.071, 0.002) p=6.67e-02	-0.034386	v5_map	0.0666516	1	PTPRD
		SeqId_15533_97	Macrophage scavenger receptor types I and II	0.0884169	0.0060272	0.047 (0.006, 0.088) p=2.47e-02*	0.0472221	v5_pwv	0.0246803	1	MSR1
		SeqId_15539_15	SLIT and NTRK-like protein 1	0.000278548	-0.0914943	-0.046 (-0.091, 0.000) p=5.14e-02	-0.0456079	v5_pwv	0.0514056	1	SLITRK1
		SeqId_15585_304	Fibulin-5	0.0800937	-0.00247497	0.039 (-0.002, 0.080) p=6.54e-02	0.0388094	v5_pwv	0.0653913	1	FBLN5
		SeqId_4496_60	Macrophage metalloelastase	0.127245	0.038984	0.083 (0.039, 0.127) p=2.27e-04***	0.0831146	v5_pwv	0.000227236	1	MMP12
		SeqId_5315_22	Troponin T, cardiac muscle	0.0536259	-0.0410398	0.006 (-0.041, 0.054) p=7.94e-01	0.00629305	v5_pwv	0.794315	1	TNNT2
		SeqId_9793_145	Immunoglobulin superfamily DCC subclass member 4	0.0232859	-0.0631312	-0.020 (-0.063, 0.023) p=3.66e-01	-0.0199227	v5_pwv	0.365963	1	IGDCC4
		SeqId_10391_1	Angiopoietin-related protein 3	0.0442737	-0.0399433	0.002 (-0.040, 0.044) p=9.20e-01	0.0021652	v5_pwv	0.919684	1	ANGPTL3
		SeqId_11109_56	Sushi, von Willebrand factor type A, EGF and pentraxin domain-containing protein 1	0.101262	0.00638144	0.054 (0.006, 0.101) p=2.62e-02*	0.0538217	v5_pwv	0.0261964	1	SVEP1
		SeqId_11388_75	WAP four-disulfide core domain protein 2	0.0467531	-0.0612706	-0.007 (-0.061, 0.047) p=7.92e-01	-0.00725876	v5_pwv	0.792139	1	WFDC2
		SeqId_12370_30	Apolipoprotein F	0.0344989	-0.0588624	-0.012 (-0.059, 0.034) p=6.09e-01	-0.0121818	v5_pwv	0.608852	1	APOF
		SeqId_13112_179	Follistatin-related protein 1	0.0240891	-0.0625492	-0.019 (-0.063, 0.024) p=3.84e-01	-0.0192301	v5_pwv	0.384076	1	FSTL1
		SeqId_13392_13	Sodium/potassium-transporting ATPase subunit beta-1	0.0223844	-0.0622532	-0.020 (-0.062, 0.022) p=3.56e-01	-0.0199344	v5_pwv	0.35569	1	ATP1B1
		SeqId_15640_54	Transgelin	0.024319	-0.0843579	-0.030 (-0.084, 0.024) p=2.79e-01	-0.0300194	v5_pwv	0.278735	1	TAGLN
		SeqId_18289_16	C-C motif chemokine 15	0.0015127	-0.0801434	-0.039 (-0.080, 0.002) p=5.91e-02	-0.0393153	v5_pwv	0.0591045	1	CCL15
		SeqId_18930_28	Slit homolog 2 protein	0.0806132	-0.0179525	0.031 (-0.018, 0.081) p=2.13e-01	0.0313303	v5_pwv	0.212628	1	SLIT2
		SeqId_2602_2	Angiopoietin-2	-0.00226346	-0.0919421	-0.047 (-0.092, -0.002) p=3.95e-02*	-0.0471028	v5_pwv	0.0395139	1	ANGPT2
		SeqId_2677_1	Epidermal growth factor receptor	-0.0249673	-0.116776	-0.071 (-0.117, -0.025) p=2.50e-03**	-0.0708715	v5_pwv	0.00249548	1	EGFR
		SeqId_2948_58	Growth hormone receptor	0.0445647	-0.0466448	-0.001 (-0.047, 0.045) p=9.64e-01	-0.00104007	v5_pwv	0.964329	1	GHR
		SeqId_3060_43	Complement component C9	0.0495135	-0.0267271	0.011 (-0.027, 0.050) p=5.58e-01	0.0113932	v5_pwv	0.55784	1	C9
		SeqId_3320_49	Insulin-like growth factor-binding protein 7	0.0326821	-0.0492019	-0.008 (-0.049, 0.033) p=6.92e-01	-0.0082599	v5_pwv	0.692396	1	IGFBP7
		SeqId_3339_33	Thrombospondin-2	0.0783401	-0.0109587	0.034 (-0.011, 0.078) p=1.39e-01	0.0336907	v5_pwv	0.139078	1	THBS2
		SeqId_3438_10	Follistatin-related protein 3	0.030909	-0.0772658	-0.023 (-0.077, 0.031) p=4.01e-01	-0.0231784	v5_pwv	0.400763	1	FSTL3
		SeqId_4297_62	Spondin-1	0.027152	-0.0646295	-0.019 (-0.065, 0.027) p=4.23e-01	-0.0187387	v5_pwv	0.423331	1	SPON1
		SeqId_4374_45	Growth/differentiation factor 15	0.0987979	0.00176581	0.050 (0.002, 0.099) p=4.22e-02*	0.0502818	v5_pwv	0.0422323	1	GDF15
		SeqId_5542_22	Neuropilin-1	0.0424228	-0.0405065	0.001 (-0.041, 0.042) p=9.64e-01	0.00095814	v5_pwv	0.963858	1	NRP1
		SeqId_5636_10	Microfibril-associated glycoprotein 4	0.0494113	-0.0326694	0.008 (-0.033, 0.049) p=6.89e-01	0.00837097	v5_pwv	0.689182	1	MFAP4
		SeqId_5701_81	Tetranectin	-0.00160223	-0.090202	-0.046 (-0.090, -0.002) p=4.23e-02*	-0.0459021	v5_pwv	0.0422777	1	CLEC3B
		SeqId_6107_3	Chymotrypsin-like elastase family member 1	0.0372469	-0.0422696	-0.003 (-0.042, 0.037) p=9.01e-01	-0.00251138	v5_pwv	0.901422	1	CELA1
		SeqId_6462_12	Metalloproteinase inhibitor 4	0.070912	-0.0130093	0.029 (-0.013, 0.071) p=1.76e-01	0.0289514	v5_pwv	0.176164	1	TIMP4
		SeqId_7145_1	Inter-alpha-trypsin inhibitor heavy chain H3	0.0680552	-0.0116202	0.028 (-0.012, 0.068) p=1.65e-01	0.0282175	v5_pwv	0.164951	1	ITIH3
		SeqId_8304_50	Tumor necrosis factor receptor superfamily member 11B	0.0950932	0.00953725	0.052 (0.010, 0.095) p=1.66e-02*	0.0523152	v5_pwv	0.0165599	1	TNFRSF11B
		SeqId_8469_41	Insulin-like growth factor-binding protein 2	0.062993	-0.0319863	0.016 (-0.032, 0.063) p=5.22e-01	0.0155034	v5_pwv	0.522086	1	IGFBP2
		SeqId_8841_65	Cartilage intermediate layer protein 2	-0.0317376	-0.116537	-0.074 (-0.117, -0.032) p=6.18e-04**	-0.0741374	v5_pwv	0.000618154	1	CILP2
		SeqId_8885_6	Voltage-dependent calcium channel subunit alpha-2/delta-3	-0.0075681	-0.0896687	-0.049 (-0.090, -0.008) p=2.03e-02*	-0.0486184	v5_pwv	0.0202957	1	CACNA2D3
		SeqId_9266_1	Triggering receptor expressed on myeloid cells 1	0.0241192	-0.0678467	-0.022 (-0.068, 0.024) p=3.51e-01	-0.0218637	v5_pwv	0.351193	1	TREM1
		SeqId_9296_15	Receptor-type tyrosine-protein phosphatase delta	0.00779788	-0.0831478	-0.038 (-0.083, 0.008) p=1.04e-01	-0.037675	v5_pwv	0.104351	1	PTPRD
		SeqId_15533_97	Macrophage scavenger receptor types I and II	0.0218693	-0.0666907	-0.022 (-0.067, 0.022) p=3.21e-01	-0.0224107	v5_ppfev151	0.321016	1	MSR1
		SeqId_15539_15	SLIT and NTRK-like protein 1	0.130587	0.0300491	0.080 (0.030, 0.131) p=1.75e-03**	0.0803179	v5_ppfev151	0.00175477	1	SLITRK1
		SeqId_15585_304	Fibulin-5	-0.0188681	-0.110655	-0.065 (-0.111, -0.019) p=5.71e-03*	-0.0647613	v5_ppfev151	0.00570553	1	FBLN5
		SeqId_4496_60	Macrophage metalloelastase	-0.0118258	-0.11118	-0.062 (-0.111, -0.012) p=1.53e-02*	-0.0615027	v5_ppfev151	0.0152737	1	MMP12
		SeqId_5315_22	Troponin T, cardiac muscle	0.00142565	-0.10666	-0.053 (-0.107, 0.001) p=5.64e-02	-0.0526171	v5_ppfev151	0.0563505	1	TNNT2
		SeqId_9793_145	Immunoglobulin superfamily DCC subclass member 4	0.117869	0.0219556	0.070 (0.022, 0.118) p=4.30e-03**	0.0699121	v5_ppfev151	0.00429699	1	IGDCC4
		SeqId_10391_1	Angiopoietin-related protein 3	-0.036183	-0.128203	-0.082 (-0.128, -0.036) p=4.70e-04***	-0.0821929	v5_ppfev151	0.000470419	1	ANGPTL3
		SeqId_11109_56	Sushi, von Willebrand factor type A, EGF and pentraxin domain-containing protein 1	-0.121567	-0.222402	-0.172 (-0.222, -0.122) p=3.00e-11**********	-0.171985	v5_ppfev151	2.99515e-11	1	SVEP1
		SeqId_11388_75	WAP four-disulfide core domain protein 2	0.0516979	-0.0677653	-0.008 (-0.068, 0.052) p=7.92e-01	-0.00803374	v5_ppfev151	0.79197	1	WFDC2
		SeqId_12370_30	Apolipoprotein F	0.098406	-0.00428437	0.047 (-0.004, 0.098) p=7.24e-02	0.0470608	v5_ppfev151	0.0724024	1	APOF
		SeqId_13112_179	Follistatin-related protein 1	0.0136244	-0.0815483	-0.034 (-0.082, 0.014) p=1.62e-01	-0.033962	v5_ppfev151	0.161756	1	FSTL1
		SeqId_13392_13	Sodium/potassium-transporting ATPase subunit beta-1	0.0994638	0.00501654	0.052 (0.005, 0.099) p=3.02e-02*	0.0522402	v5_ppfev151	0.0301663	1	ATP1B1
		SeqId_15640_54	Transgelin	-0.0149822	-0.134753	-0.075 (-0.135, -0.015) p=1.43e-02*	-0.0748679	v5_ppfev151	0.0143038	1	TAGLN
		SeqId_18289_16	C-C motif chemokine 15	0.0531102	-0.0381109	0.007 (-0.038, 0.053) p=7.47e-01	0.00749963	v5_ppfev151	0.747114	1	CCL15
		SeqId_18930_28	Slit homolog 2 protein	0.09505	-0.0161249	0.039 (-0.016, 0.095) p=1.64e-01	0.0394626	v5_ppfev151	0.163983	1	SLIT2
		SeqId_2602_2	Angiopoietin-2	-0.0385148	-0.136236	-0.087 (-0.136, -0.039) p=4.64e-04***	-0.0873756	v5_ppfev151	0.000464133	1	ANGPT2
		SeqId_2677_1	Epidermal growth factor receptor	0.118239	0.0172624	0.068 (0.017, 0.118) p=8.57e-03*	0.0677508	v5_ppfev151	0.00856557	1	EGFR
		SeqId_2948_58	Growth hormone receptor	0.000478759	-0.100206	-0.050 (-0.100, 0.000) p=5.22e-02	-0.0498636	v5_ppfev151	0.0522164	1	GHR
		SeqId_3060_43	Complement component C9	0.00061249	-0.0838734	-0.042 (-0.084, 0.001) p=5.34e-02	-0.0416304	v5_ppfev151	0.0534117	1	C9
		SeqId_3320_49	Insulin-like growth factor-binding protein 7	0.0163739	-0.0724709	-0.028 (-0.072, 0.016) p=2.16e-01	-0.0280485	v5_ppfev151	0.215737	1	IGFBP7
		SeqId_3339_33	Thrombospondin-2	0.00444108	-0.0938921	-0.045 (-0.094, 0.004) p=7.46e-02	-0.0447255	v5_ppfev151	0.0745705	1	THBS2
		SeqId_3438_10	Follistatin-related protein 3	-0.0755881	-0.193842	-0.135 (-0.194, -0.076) p=8.38e-06****	-0.134715	v5_ppfev151	8.38001e-06	1	FSTL3
		SeqId_4297_62	Spondin-1	-0.000534347	-0.098521	-0.050 (-0.099, -0.001) p=4.76e-02*	-0.0495277	v5_ppfev151	0.0475558	1	SPON1
		SeqId_4374_45	Growth/differentiation factor 15	-0.0221716	-0.129396	-0.076 (-0.129, -0.022) p=5.62e-03*	-0.0757836	v5_ppfev151	0.0056231	1	GDF15
		SeqId_5542_22	Neuropilin-1	0.0962793	0.00597119	0.051 (0.006, 0.096) p=2.65e-02*	0.0511252	v5_ppfev151	0.0265002	1	NRP1
		SeqId_5636_10	Microfibril-associated glycoprotein 4	0.0073089	-0.0838079	-0.038 (-0.084, 0.007) p=9.98e-02	-0.0382495	v5_ppfev151	0.0998053	1	MFAP4
		SeqId_5701_81	Tetranectin	0.111891	0.0148418	0.063 (0.015, 0.112) p=1.05e-02*	0.0633664	v5_ppfev151	0.0105143	1	CLEC3B
		SeqId_6107_3	Chymotrypsin-like elastase family member 1	0.0439645	-0.042341	0.001 (-0.042, 0.044) p=9.71e-01	0.000811752	v5_ppfev151	0.970573	1	CELA1
		SeqId_6462_12	Metalloproteinase inhibitor 4	-0.0378336	-0.130252	-0.084 (-0.130, -0.038) p=3.71e-04***	-0.0840428	v5_ppfev151	0.000370687	1	TIMP4
		SeqId_7145_1	Inter-alpha-trypsin inhibitor heavy chain H3	0.0316201	-0.0570111	-0.013 (-0.057, 0.032) p=5.74e-01	-0.0126955	v5_ppfev151	0.574268	1	ITIH3
		SeqId_8304_50	Tumor necrosis factor receptor superfamily member 11B	0.0885821	-0.00450679	0.042 (-0.005, 0.089) p=7.67e-02	0.0420376	v5_ppfev151	0.0766661	1	TNFRSF11B
		SeqId_8469_41	Insulin-like growth factor-binding protein 2	0.054781	-0.0497413	0.003 (-0.050, 0.055) p=9.25e-01	0.00251985	v5_ppfev151	0.924668	1	IGFBP2
		SeqId_8841_65	Cartilage intermediate layer protein 2	0.0869019	-0.00613982	0.040 (-0.006, 0.087) p=8.88e-02	0.040381	v5_ppfev151	0.0888451	1	CILP2
		SeqId_8885_6	Voltage-dependent calcium channel subunit alpha-2/delta-3	0.13842	0.0459578	0.092 (0.046, 0.138) p=9.54e-05***	0.0921891	v5_ppfev151	9.54429e-05	1	CACNA2D3
		SeqId_9266_1	Triggering receptor expressed on myeloid cells 1	0.0533915	-0.0505325	0.001 (-0.051, 0.053) p=9.57e-01	0.00142949	v5_ppfev151	0.956976	1	TREM1
		SeqId_9296_15	Receptor-type tyrosine-protein phosphatase delta	0.148056	0.0497669	0.099 (0.050, 0.148) p=8.21e-05***	0.0989114	v5_ppfev151	8.21335e-05	1	PTPRD
		SeqId_15533_97	Macrophage scavenger receptor types I and II	0.013912	-0.0721301	-0.029 (-0.072, 0.014) p=1.85e-01	-0.0291091	v5_ppfvc51	0.184655	1	MSR1
		SeqId_15539_15	SLIT and NTRK-like protein 1	0.0851921	-0.0125738	0.036 (-0.013, 0.085) p=1.45e-01	0.0363091	v5_ppfvc51	0.145343	1	SLITRK1
		SeqId_15585_304	Fibulin-5	-0.0227827	-0.111835	-0.067 (-0.112, -0.023) p=3.07e-03**	-0.0673091	v5_ppfvc51	0.00306941	1	FBLN5
		SeqId_4496_60	Macrophage metalloelastase	-0.000373724	-0.0968085	-0.049 (-0.097, -0.000) p=4.83e-02*	-0.0485911	v5_ppfvc51	0.0482525	1	MMP12
		SeqId_5315_22	Troponin T, cardiac muscle	0.0294351	-0.0755808	-0.023 (-0.076, 0.029) p=3.89e-01	-0.0230729	v5_ppfvc51	0.388893	1	TNNT2
		SeqId_9793_145	Immunoglobulin superfamily DCC subclass member 4	0.118298	0.0252875	0.072 (0.025, 0.118) p=2.50e-03**	0.0717927	v5_ppfvc51	0.00249964	1	IGDCC4
		SeqId_10391_1	Angiopoietin-related protein 3	-0.0177082	-0.107032	-0.062 (-0.107, -0.018) p=6.23e-03*	-0.0623699	v5_ppfvc51	0.00622591	1	ANGPTL3
		SeqId_11109_56	Sushi, von Willebrand factor type A, EGF and pentraxin domain-containing protein 1	-0.068498	-0.167039	-0.118 (-0.167, -0.068) p=2.97e-06*****	-0.117768	v5_ppfvc51	2.97422e-06	1	SVEP1
		SeqId_11388_75	WAP four-disulfide core domain protein 2	0.0675813	-0.0483706	0.010 (-0.048, 0.068) p=7.45e-01	0.00960536	v5_ppfvc51	0.745257	1	WFDC2
		SeqId_12370_30	Apolipoprotein F	0.128077	0.0287552	0.078 (0.029, 0.128) p=1.99e-03**	0.0784163	v5_ppfvc51	0.0019863	1	APOF
		SeqId_13112_179	Follistatin-related protein 1	0.037252	-0.0552136	-0.009 (-0.055, 0.037) p=7.03e-01	-0.0089808	v5_ppfvc51	0.703255	1	FSTL1
		SeqId_13392_13	Sodium/potassium-transporting ATPase subunit beta-1	0.105428	0.0140716	0.060 (0.014, 0.105) p=1.04e-02*	0.05975	v5_ppfvc51	0.0103851	1	ATP1B1
		SeqId_15640_54	Transgelin	0.0158316	-0.100569	-0.042 (-0.101, 0.016) p=1.54e-01	-0.0423688	v5_ppfvc51	0.153525	1	TAGLN
		SeqId_18289_16	C-C motif chemokine 15	0.062648	-0.0258088	0.018 (-0.026, 0.063) p=4.14e-01	0.0184196	v5_ppfvc51	0.414138	1	CCL15
		SeqId_18930_28	Slit homolog 2 protein	0.0912795	-0.0166072	0.037 (-0.017, 0.091) p=1.75e-01	0.0373362	v5_ppfvc51	0.174796	1	SLIT2
		SeqId_2602_2	Angiopoietin-2	-0.0303723	-0.125249	-0.078 (-0.125, -0.030) p=1.32e-03**	-0.0778109	v5_ppfvc51	0.00131903	1	ANGPT2
		SeqId_2677_1	Epidermal growth factor receptor	0.118001	0.0200801	0.069 (0.020, 0.118) p=5.74e-03*	0.0690408	v5_ppfvc51	0.00573989	1	EGFR
		SeqId_2948_58	Growth hormone receptor	-0.0395185	-0.137092	-0.088 (-0.137, -0.040) p=3.95e-04***	-0.088305	v5_ppfvc51	0.000395434	1	GHR
		SeqId_3060_43	Complement component C9	0.0394633	-0.0424539	-0.001 (-0.042, 0.039) p=9.43e-01	-0.0014953	v5_ppfvc51	0.942925	1	C9
		SeqId_3320_49	Insulin-like growth factor-binding protein 7	0.020713	-0.0654515	-0.022 (-0.065, 0.021) p=3.09e-01	-0.0223693	v5_ppfvc51	0.308644	1	IGFBP7
		SeqId_3339_33	Thrombospondin-2	-0.0235951	-0.118714	-0.071 (-0.119, -0.024) p=3.39e-03**	-0.0711544	v5_ppfvc51	0.00338612	1	THBS2
		SeqId_3438_10	Follistatin-related protein 3	-0.083162	-0.197762	-0.140 (-0.198, -0.083) p=1.66e-06*****	-0.140462	v5_ppfvc51	1.65763e-06	1	FSTL3
		SeqId_4297_62	Spondin-1	0.0173744	-0.0778135	-0.030 (-0.078, 0.017) p=2.13e-01	-0.0302196	v5_ppfvc51	0.213174	1	SPON1
		SeqId_4374_45	Growth/differentiation factor 15	-0.0113981	-0.11571	-0.064 (-0.116, -0.011) p=1.70e-02*	-0.0635541	v5_ppfvc51	0.0169566	1	GDF15
		SeqId_5542_22	Neuropilin-1	0.0891369	0.00137784	0.045 (0.001, 0.089) p=4.32e-02*	0.0452574	v5_ppfvc51	0.0432346	1	NRP1
		SeqId_5636_10	Microfibril-associated glycoprotein 4	-0.00670477	-0.0949633	-0.051 (-0.095, -0.007) p=2.40e-02*	-0.050834	v5_ppfvc51	0.0239868	1	MFAP4
		SeqId_5701_81	Tetranectin	0.115227	0.0212177	0.068 (0.021, 0.115) p=4.47e-03**	0.0682222	v5_ppfvc51	0.00446999	1	CLEC3B
		SeqId_6107_3	Chymotrypsin-like elastase family member 1	0.0596008	-0.0241324	0.018 (-0.024, 0.060) p=4.06e-01	0.0177342	v5_ppfvc51	0.406202	1	CELA1
		SeqId_6462_12	Metalloproteinase inhibitor 4	-0.0155518	-0.105126	-0.060 (-0.105, -0.016) p=8.31e-03*	-0.0603389	v5_ppfvc51	0.00830672	1	TIMP4
		SeqId_7145_1	Inter-alpha-trypsin inhibitor heavy chain H3	0.0513285	-0.0349172	0.008 (-0.035, 0.051) p=7.09e-01	0.00820565	v5_ppfvc51	0.709035	1	ITIH3
		SeqId_8304_50	Tumor necrosis factor receptor superfamily member 11B	0.0793631	-0.0109867	0.034 (-0.011, 0.079) p=1.38e-01	0.0341882	v5_ppfvc51	0.137903	1	TNFRSF11B
		SeqId_8469_41	Insulin-like growth factor-binding protein 2	0.106901	0.00559537	0.056 (0.006, 0.107) p=2.95e-02*	0.0562482	v5_ppfvc51	0.0295411	1	IGFBP2
		SeqId_8841_65	Cartilage intermediate layer protein 2	0.0689577	-0.0215796	0.024 (-0.022, 0.069) p=3.05e-01	0.0236891	v5_ppfvc51	0.304861	1	CILP2
		SeqId_8885_6	Voltage-dependent calcium channel subunit alpha-2/delta-3	0.100708	0.0107493	0.056 (0.011, 0.101) p=1.52e-02*	0.0557286	v5_ppfvc51	0.0151974	1	CACNA2D3
		SeqId_9266_1	Triggering receptor expressed on myeloid cells 1	0.0763069	-0.0245138	0.026 (-0.025, 0.076) p=3.14e-01	0.0258965	v5_ppfvc51	0.313803	1	TREM1
		SeqId_9296_15	Receptor-type tyrosine-protein phosphatase delta	0.11864	0.0230926	0.071 (0.023, 0.119) p=3.67e-03**	0.0708663	v5_ppfvc51	0.00366755	1	PTPRD
		SeqId_15533_97	Macrophage scavenger receptor types I and II	0.0482148	-0.0400877	0.004 (-0.040, 0.048) p=8.57e-01	0.00406357	v5_fev1fvc51	0.856768	1	MSR1
		SeqId_15539_15	SLIT and NTRK-like protein 1	0.136531	0.036527	0.087 (0.037, 0.137) p=7.04e-04**	0.0865289	v5_fev1fvc51	0.000704102	1	SLITRK1
		SeqId_15585_304	Fibulin-5	0.0267308	-0.0648256	-0.019 (-0.065, 0.027) p=4.15e-01	-0.0190474	v5_fev1fvc51	0.41457	1	FBLN5
		SeqId_4496_60	Macrophage metalloelastase	-0.000381531	-0.099367	-0.050 (-0.099, -0.000) p=4.83e-02*	-0.0498742	v5_fev1fvc51	0.0482618	1	MMP12
		SeqId_5315_22	Troponin T, cardiac muscle	-0.0159763	-0.123483	-0.070 (-0.123, -0.016) p=1.10e-02*	-0.0697296	v5_fev1fvc51	0.0110369	1	TNNT2
		SeqId_9793_145	Immunoglobulin superfamily DCC subclass member 4	0.0787268	-0.0169044	0.031 (-0.017, 0.079) p=2.05e-01	0.0309112	v5_fev1fvc51	0.204989	1	IGDCC4
		SeqId_10391_1	Angiopoietin-related protein 3	-0.0103338	-0.102116	-0.056 (-0.102, -0.010) p=1.64e-02*	-0.0562248	v5_fev1fvc51	0.0163663	1	ANGPTL3
		SeqId_11109_56	Sushi, von Willebrand factor type A, EGF and pentraxin domain-containing protein 1	-0.0832378	-0.184305	-0.134 (-0.184, -0.083) p=2.33e-07******	-0.133771	v5_fev1fvc51	2.327e-07	1	SVEP1
		SeqId_11388_75	WAP four-disulfide core domain protein 2	0.0314023	-0.087582	-0.028 (-0.088, 0.031) p=3.55e-01	-0.0280898	v5_fev1fvc51	0.35454	1	WFDC2
		SeqId_12370_30	Apolipoprotein F	0.0246708	-0.0776024	-0.026 (-0.078, 0.025) p=3.10e-01	-0.0264658	v5_fev1fvc51	0.310203	1	APOF
		SeqId_13112_179	Follistatin-related protein 1	0.0139488	-0.0809184	-0.033 (-0.081, 0.014) p=1.66e-01	-0.0334848	v5_fev1fvc51	0.166363	1	FSTL1
		SeqId_13392_13	Sodium/potassium-transporting ATPase subunit beta-1	0.0400545	-0.054112	-0.007 (-0.054, 0.040) p=7.70e-01	-0.00702878	v5_fev1fvc51	0.769713	1	ATP1B1
		SeqId_15640_54	Transgelin	-0.00277767	-0.122215	-0.062 (-0.122, -0.003) p=4.03e-02*	-0.0624961	v5_fev1fvc51	0.0402651	1	TAGLN
		SeqId_18289_16	C-C motif chemokine 15	0.026034	-0.0647303	-0.019 (-0.065, 0.026) p=4.03e-01	-0.0193481	v5_fev1fvc51	0.403162	1	CCL15
		SeqId_18930_28	Slit homolog 2 protein	0.0695458	-0.041162	0.014 (-0.041, 0.070) p=6.15e-01	0.0141919	v5_fev1fvc51	0.615128	1	SLIT2
		SeqId_2602_2	Angiopoietin-2	0.00449493	-0.0930063	-0.044 (-0.093, 0.004) p=7.52e-02	-0.0442557	v5_fev1fvc51	0.0751702	1	ANGPT2
		SeqId_2677_1	Epidermal growth factor receptor	0.0651116	-0.0355374	0.015 (-0.036, 0.065) p=5.64e-01	0.0147871	v5_fev1fvc51	0.56448	1	EGFR
		SeqId_2948_58	Growth hormone receptor	0.0847495	-0.0156511	0.035 (-0.016, 0.085) p=1.77e-01	0.0345492	v5_fev1fvc51	0.177242	1	GHR
		SeqId_3060_43	Complement component C9	-0.0309776	-0.114858	-0.073 (-0.115, -0.031) p=6.65e-04**	-0.0729176	v5_fev1fvc51	0.000664575	1	C9
		SeqId_3320_49	Insulin-like growth factor-binding protein 7	0.0231899	-0.0651912	-0.021 (-0.065, 0.023) p=3.51e-01	-0.0210006	v5_fev1fvc51	0.351422	1	IGFBP7
		SeqId_3339_33	Thrombospondin-2	0.0681322	-0.0298002	0.019 (-0.030, 0.068) p=4.43e-01	0.019166	v5_fev1fvc51	0.442774	1	THBS2
		SeqId_3438_10	Follistatin-related protein 3	0.0350068	-0.083392	-0.024 (-0.083, 0.035) p=4.23e-01	-0.0241926	v5_fev1fvc51	0.422936	1	FSTL3
		SeqId_4297_62	Spondin-1	0.0134829	-0.0843094	-0.035 (-0.084, 0.013) p=1.56e-01	-0.0354133	v5_fev1fvc51	0.15564	1	SPON1
		SeqId_4374_45	Growth/differentiation factor 15	0.0209627	-0.0862367	-0.033 (-0.086, 0.021) p=2.33e-01	-0.032637	v5_fev1fvc51	0.232538	1	GDF15
		SeqId_5542_22	Neuropilin-1	0.0686456	-0.0215158	0.024 (-0.022, 0.069) p=3.05e-01	0.0235649	v5_fev1fvc51	0.305391	1	NRP1
		SeqId_5636_10	Microfibril-associated glycoprotein 4	0.0549051	-0.0358239	0.010 (-0.036, 0.055) p=6.80e-01	0.00954063	v5_fev1fvc51	0.680031	1	MFAP4
		SeqId_5701_81	Tetranectin	0.0687903	-0.0279511	0.020 (-0.028, 0.069) p=4.08e-01	0.0204196	v5_fev1fvc51	0.407798	1	CLEC3B
		SeqId_6107_3	Chymotrypsin-like elastase family member 1	0.0124722	-0.0734293	-0.030 (-0.073, 0.012) p=1.64e-01	-0.0304786	v5_fev1fvc51	0.164163	1	CELA1
		SeqId_6462_12	Metalloproteinase inhibitor 4	-0.0152469	-0.107334	-0.061 (-0.107, -0.015) p=9.11e-03*	-0.0612905	v5_fev1fvc51	0.00911093	1	TIMP4
		SeqId_7145_1	Inter-alpha-trypsin inhibitor heavy chain H3	0.00799629	-0.0804055	-0.036 (-0.080, 0.008) p=1.08e-01	-0.0362046	v5_fev1fvc51	0.108343	1	ITIH3
		SeqId_8304_50	Tumor necrosis factor receptor superfamily member 11B	0.0611627	-0.0315772	0.015 (-0.032, 0.061) p=5.32e-01	0.0147927	v5_fev1fvc51	0.531595	1	TNFRSF11B
		SeqId_8469_41	Insulin-like growth factor-binding protein 2	-0.0215325	-0.12537	-0.073 (-0.125, -0.022) p=5.58e-03*	-0.0734515	v5_fev1fvc51	0.00558363	1	IGFBP2
		SeqId_8841_65	Cartilage intermediate layer protein 2	0.0963722	0.00358567	0.050 (0.004, 0.096) p=3.48e-02*	0.0499789	v5_fev1fvc51	0.0347501	1	CILP2
		SeqId_8885_6	Voltage-dependent calcium channel subunit alpha-2/delta-3	0.133644	0.0415997	0.088 (0.042, 0.134) p=1.94e-04***	0.0876217	v5_fev1fvc51	0.000194428	1	CACNA2D3
		SeqId_9266_1	Triggering receptor expressed on myeloid cells 1	0.0185932	-0.0847559	-0.033 (-0.085, 0.019) p=2.09e-01	-0.0330814	v5_fev1fvc51	0.209422	1	TREM1
		SeqId_9296_15	Receptor-type tyrosine-protein phosphatase delta	0.11206	0.014	0.063 (0.014, 0.112) p=1.18e-02*	0.0630302	v5_fev1fvc51	0.0117791	1	PTPRD
		SeqId_15533_97	Macrophage scavenger receptor types I and II	-0.00333137	-0.0270715	-0.015 (-0.027, -0.003) p=1.21e-02*	-0.0152014	v5_fatmass	0.0120968	1	MSR1
		SeqId_15539_15	SLIT and NTRK-like protein 1	-0.0143681	-0.0415064	-0.028 (-0.042, -0.014) p=5.59e-05***	-0.0279372	v5_fatmass	5.59101e-05	1	SLITRK1
		SeqId_15585_304	Fibulin-5	-0.0156953	-0.0399536	-0.028 (-0.040, -0.016) p=7.20e-06****	-0.0278245	v5_fatmass	7.20443e-06	1	FBLN5
		SeqId_4496_60	Macrophage metalloelastase	-0.000510896	-0.0262139	-0.013 (-0.026, -0.001) p=4.16e-02*	-0.0133624	v5_fatmass	0.0415694	1	MMP12
		SeqId_5315_22	Troponin T, cardiac muscle	-0.0224332	-0.0505206	-0.036 (-0.051, -0.022) p=3.82e-07******	-0.0364769	v5_fatmass	3.82135e-07	1	TNNT2
		SeqId_9793_145	Immunoglobulin superfamily DCC subclass member 4	-0.0431572	-0.0679006	-0.056 (-0.068, -0.043) p=2.72e-18*****************	-0.0555289	v5_fatmass	2.7248e-18	1	IGDCC4
		SeqId_10391_1	Angiopoietin-related protein 3	-0.00385633	-0.0282932	-0.016 (-0.028, -0.004) p=9.95e-03*	-0.0160748	v5_fatmass	0.00994581	1	ANGPTL3
		SeqId_11109_56	Sushi, von Willebrand factor type A, EGF and pentraxin domain-containing protein 1	-0.0671835	-0.0933251	-0.080 (-0.093, -0.067) p=2.38e-32*******************************	-0.0802543	v5_fatmass	2.38212e-32	1	SVEP1
		SeqId_11388_75	WAP four-disulfide core domain protein 2	-0.012557	-0.0439132	-0.028 (-0.044, -0.013) p=4.22e-04***	-0.0282351	v5_fatmass	0.00042159	1	WFDC2
		SeqId_12370_30	Apolipoprotein F	-0.035441	-0.0619522	-0.049 (-0.062, -0.035) p=8.06e-13***********	-0.0486966	v5_fatmass	8.06287e-13	1	APOF
		SeqId_13112_179	Follistatin-related protein 1	-0.064241	-0.0886211	-0.076 (-0.089, -0.064) p=1.29e-33********************************	-0.0764311	v5_fatmass	1.28652e-33	1	FSTL1
		SeqId_13392_13	Sodium/potassium-transporting ATPase subunit beta-1	0.0331609	0.00833617	0.021 (0.008, 0.033) p=1.06e-03**	0.0207485	v5_fatmass	0.00106176	1	ATP1B1
		SeqId_15640_54	Transgelin	-0.0665449	-0.0971835	-0.082 (-0.097, -0.067) p=4.33e-25************************	-0.0818642	v5_fatmass	4.32864e-25	1	TAGLN
		SeqId_18289_16	C-C motif chemokine 15	0.00555447	-0.0185561	-0.007 (-0.019, 0.006) p=2.90e-01	-0.00650079	v5_fatmass	0.290399	1	CCL15
		SeqId_18930_28	Slit homolog 2 protein	-0.0199761	-0.0495626	-0.035 (-0.050, -0.020) p=4.28e-06*****	-0.0347693	v5_fatmass	4.28157e-06	1	SLIT2
		SeqId_2602_2	Angiopoietin-2	-0.0209505	-0.0468424	-0.034 (-0.047, -0.021) p=3.08e-07******	-0.0338964	v5_fatmass	3.0833e-07	1	ANGPT2
		SeqId_2677_1	Epidermal growth factor receptor	0.0144149	-0.0123868	0.001 (-0.012, 0.014) p=8.82e-01	0.00101407	v5_fatmass	0.882043	1	EGFR
		SeqId_2948_58	Growth hormone receptor	0.0607285	0.0342076	0.047 (0.034, 0.061) p=2.97e-12***********	0.047468	v5_fatmass	2.97281e-12	1	GHR
		SeqId_3060_43	Complement component C9	-0.0126307	-0.0348935	-0.024 (-0.035, -0.013) p=2.95e-05****	-0.0237621	v5_fatmass	2.9508e-05	1	C9
		SeqId_3320_49	Insulin-like growth factor-binding protein 7	-0.00996414	-0.0337261	-0.022 (-0.034, -0.010) p=3.18e-04***	-0.0218451	v5_fatmass	0.000318401	1	IGFBP7
		SeqId_3339_33	Thrombospondin-2	-0.0047675	-0.030707	-0.018 (-0.031, -0.005) p=7.38e-03*	-0.0177372	v5_fatmass	0.00737616	1	THBS2
		SeqId_3438_10	Follistatin-related protein 3	-0.0186786	-0.049991	-0.034 (-0.050, -0.019) p=1.78e-05****	-0.0343348	v5_fatmass	1.77933e-05	1	FSTL3
		SeqId_4297_62	Spondin-1	-0.0266479	-0.0526483	-0.040 (-0.053, -0.027) p=2.60e-09********	-0.0396481	v5_fatmass	2.5966e-09	1	SPON1
		SeqId_4374_45	Growth/differentiation factor 15	-0.0175235	-0.0457236	-0.032 (-0.046, -0.018) p=1.14e-05****	-0.0316235	v5_fatmass	1.14491e-05	1	GDF15
		SeqId_5542_22	Neuropilin-1	-0.0362515	-0.0600865	-0.048 (-0.060, -0.036) p=3.61e-15**************	-0.048169	v5_fatmass	3.60778e-15	1	NRP1
		SeqId_5636_10	Microfibril-associated glycoprotein 4	-0.0291427	-0.0529452	-0.041 (-0.053, -0.029) p=1.74e-11**********	-0.0410439	v5_fatmass	1.73878e-11	1	MFAP4
		SeqId_5701_81	Tetranectin	-0.0167441	-0.0418938	-0.029 (-0.042, -0.017) p=5.10e-06****	-0.0293189	v5_fatmass	5.09946e-06	1	CLEC3B
		SeqId_6107_3	Chymotrypsin-like elastase family member 1	-0.000962972	-0.0240225	-0.012 (-0.024, -0.001) p=3.37e-02*	-0.0124927	v5_fatmass	0.0337125	1	CELA1
		SeqId_6462_12	Metalloproteinase inhibitor 4	0.0170376	-0.00748159	0.005 (-0.007, 0.017) p=4.45e-01	0.00477802	v5_fatmass	0.44477	1	TIMP4
		SeqId_7145_1	Inter-alpha-trypsin inhibitor heavy chain H3	-0.00800263	-0.0313587	-0.020 (-0.031, -0.008) p=9.66e-04**	-0.0196807	v5_fatmass	0.000965708	1	ITIH3
		SeqId_8304_50	Tumor necrosis factor receptor superfamily member 11B	-0.00386165	-0.0286551	-0.016 (-0.029, -0.004) p=1.02e-02*	-0.0162584	v5_fatmass	0.0101796	1	TNFRSF11B
		SeqId_8469_41	Insulin-like growth factor-binding protein 2	-0.0514566	-0.0787382	-0.065 (-0.079, -0.051) p=1.98e-20*******************	-0.0650974	v5_fatmass	1.98121e-20	1	IGFBP2
		SeqId_8841_65	Cartilage intermediate layer protein 2	0.00165165	-0.0230225	-0.011 (-0.023, 0.002) p=8.96e-02	-0.0106854	v5_fatmass	0.0895527	1	CILP2
		SeqId_8885_6	Voltage-dependent calcium channel subunit alpha-2/delta-3	-0.00678751	-0.0310664	-0.019 (-0.031, -0.007) p=2.26e-03**	-0.0189269	v5_fatmass	0.00225914	1	CACNA2D3
		SeqId_9266_1	Triggering receptor expressed on myeloid cells 1	-0.0093943	-0.0362687	-0.023 (-0.036, -0.009) p=8.77e-04**	-0.0228315	v5_fatmass	0.000876635	1	TREM1
		SeqId_9296_15	Receptor-type tyrosine-protein phosphatase delta	-0.011091	-0.0374823	-0.024 (-0.037, -0.011) p=3.14e-04***	-0.0242866	v5_fatmass	0.000314042	1	PTPRD
		SeqId_15533_97	Macrophage scavenger receptor types I and II	-0.0359392	-0.0955742	-0.066 (-0.096, -0.036) p=1.60e-05****	-0.0657567	gripbest51	1.59751e-05	1	MSR1
		SeqId_15539_15	SLIT and NTRK-like protein 1	-0.0376366	-0.105592	-0.072 (-0.106, -0.038) p=3.71e-05****	-0.0716142	gripbest51	3.7139e-05	1	SLITRK1
		SeqId_15585_304	Fibulin-5	-0.0209329	-0.0821322	-0.052 (-0.082, -0.021) p=9.74e-04**	-0.0515326	gripbest51	0.000973685	1	FBLN5
		SeqId_4496_60	Macrophage metalloelastase	-0.0112738	-0.0759645	-0.044 (-0.076, -0.011) p=8.24e-03*	-0.0436192	gripbest51	0.00823876	1	MMP12
		SeqId_5315_22	Troponin T, cardiac muscle	-0.00616736	-0.0764602	-0.041 (-0.076, -0.006) p=2.13e-02*	-0.0413138	gripbest51	0.0212511	1	TNNT2
		SeqId_9793_145	Immunoglobulin superfamily DCC subclass member 4	0.0416039	-0.0216785	0.010 (-0.022, 0.042) p=5.37e-01	0.00996272	gripbest51	0.536986	1	IGDCC4
		SeqId_10391_1	Angiopoietin-related protein 3	-0.0106369	-0.0724064	-0.042 (-0.072, -0.011) p=8.44e-03*	-0.0415216	gripbest51	0.00843793	1	ANGPTL3
		SeqId_11109_56	Sushi, von Willebrand factor type A, EGF and pentraxin domain-containing protein 1	-0.0535276	-0.12123	-0.087 (-0.121, -0.054) p=4.50e-07******	-0.0873787	gripbest51	4.5042e-07	1	SVEP1
		SeqId_11388_75	WAP four-disulfide core domain protein 2	-0.0891544	-0.16774	-0.128 (-0.168, -0.089) p=1.78e-10*********	-0.128447	gripbest51	1.77943e-10	1	WFDC2
		SeqId_12370_30	Apolipoprotein F	-0.014167	-0.0814174	-0.048 (-0.081, -0.014) p=5.36e-03*	-0.0477922	gripbest51	0.00536179	1	APOF
		SeqId_13112_179	Follistatin-related protein 1	-0.0251778	-0.0884567	-0.057 (-0.088, -0.025) p=4.38e-04***	-0.0568172	gripbest51	0.000437906	1	FSTL1
		SeqId_13392_13	Sodium/potassium-transporting ATPase subunit beta-1	0.0356511	-0.0267227	0.004 (-0.027, 0.036) p=7.79e-01	0.00446419	gripbest51	0.778956	1	ATP1B1
		SeqId_15640_54	Transgelin	-0.0670583	-0.145922	-0.106 (-0.146, -0.067) p=1.31e-07******	-0.10649	gripbest51	1.30505e-07	1	TAGLN
		SeqId_18289_16	C-C motif chemokine 15	-0.0112309	-0.0715795	-0.041 (-0.072, -0.011) p=7.18e-03*	-0.0414052	gripbest51	0.00717975	1	CCL15
		SeqId_18930_28	Slit homolog 2 protein	-0.0146813	-0.0879554	-0.051 (-0.088, -0.015) p=6.07e-03*	-0.0513184	gripbest51	0.00606632	1	SLIT2
		SeqId_2602_2	Angiopoietin-2	-0.0258648	-0.0909064	-0.058 (-0.091, -0.026) p=4.39e-04***	-0.0583856	gripbest51	0.000439337	1	ANGPT2
		SeqId_2677_1	Epidermal growth factor receptor	0.0464084	-0.0210683	0.013 (-0.021, 0.046) p=4.62e-01	0.0126701	gripbest51	0.46153	1	EGFR
		SeqId_2948_58	Growth hormone receptor	0.0683073	0.00101418	0.035 (0.001, 0.068) p=4.35e-02*	0.0346607	gripbest51	0.0434887	1	GHR
		SeqId_3060_43	Complement component C9	0.021764	-0.0348655	-0.007 (-0.035, 0.022) p=6.50e-01	-0.00655074	gripbest51	0.650088	1	C9
		SeqId_3320_49	Insulin-like growth factor-binding protein 7	0.0159078	-0.0439155	-0.014 (-0.044, 0.016) p=3.59e-01	-0.0140039	gripbest51	0.358655	1	IGFBP7
		SeqId_3339_33	Thrombospondin-2	-0.0180912	-0.0833915	-0.051 (-0.083, -0.018) p=2.33e-03**	-0.0507414	gripbest51	0.00233441	1	THBS2
		SeqId_3438_10	Follistatin-related protein 3	-0.073324	-0.152107	-0.113 (-0.152, -0.073) p=2.27e-08*******	-0.112715	gripbest51	2.2682e-08	1	FSTL3
		SeqId_4297_62	Spondin-1	-0.0288463	-0.0945216	-0.062 (-0.095, -0.029) p=2.36e-04***	-0.0616839	gripbest51	0.000235531	1	SPON1
		SeqId_4374_45	Growth/differentiation factor 15	-0.0687983	-0.139834	-0.104 (-0.140, -0.069) p=9.65e-09*******	-0.104316	gripbest51	9.65223e-09	1	GDF15
		SeqId_5542_22	Neuropilin-1	0.0180251	-0.0430161	-0.012 (-0.043, 0.018) p=4.22e-01	-0.0124955	gripbest51	0.422129	1	NRP1
		SeqId_5636_10	Microfibril-associated glycoprotein 4	0.0240055	-0.0362886	-0.006 (-0.036, 0.024) p=6.90e-01	-0.00614155	gripbest51	0.689557	1	MFAP4
		SeqId_5701_81	Tetranectin	0.060796	-0.00287658	0.029 (-0.003, 0.061) p=7.46e-02	0.0289597	gripbest51	0.0745847	1	CLEC3B
		SeqId_6107_3	Chymotrypsin-like elastase family member 1	-0.0113637	-0.0695343	-0.040 (-0.070, -0.011) p=6.44e-03*	-0.040449	gripbest51	0.00643845	1	CELA1
		SeqId_6462_12	Metalloproteinase inhibitor 4	-0.0104904	-0.0720863	-0.041 (-0.072, -0.010) p=8.62e-03*	-0.0412884	gripbest51	0.00862365	1	TIMP4
		SeqId_7145_1	Inter-alpha-trypsin inhibitor heavy chain H3	-0.0151072	-0.0738491	-0.044 (-0.074, -0.015) p=3.01e-03**	-0.0444782	gripbest51	0.00301353	1	ITIH3
		SeqId_8304_50	Tumor necrosis factor receptor superfamily member 11B	0.00208536	-0.0605908	-0.029 (-0.061, 0.002) p=6.73e-02	-0.0292527	gripbest51	0.0673028	1	TNFRSF11B
		SeqId_8469_41	Insulin-like growth factor-binding protein 2	-0.0306716	-0.100683	-0.066 (-0.101, -0.031) p=2.40e-04***	-0.0656774	gripbest51	0.00023964	1	IGFBP2
		SeqId_8841_65	Cartilage intermediate layer protein 2	0.0390215	-0.0231349	0.008 (-0.023, 0.039) p=6.16e-01	0.00794327	gripbest51	0.61626	1	CILP2
		SeqId_8885_6	Voltage-dependent calcium channel subunit alpha-2/delta-3	0.0512892	-0.0102538	0.021 (-0.010, 0.051) p=1.91e-01	0.0205177	gripbest51	0.191151	1	CACNA2D3
		SeqId_9266_1	Triggering receptor expressed on myeloid cells 1	-0.0451293	-0.112738	-0.079 (-0.113, -0.045) p=4.94e-06*****	-0.0789336	gripbest51	4.93872e-06	1	TREM1
		SeqId_9296_15	Receptor-type tyrosine-protein phosphatase delta	-0.0240186	-0.0903535	-0.057 (-0.090, -0.024) p=7.35e-04**	-0.0571861	gripbest51	0.000734713	1	PTPRD
		SeqId_15533_97	Macrophage scavenger receptor types I and II	-0.0225896	-0.100751	-0.062 (-0.101, -0.023) p=2.00e-03**	-0.0616703	v5_cbc5	0.00199612	1	MSR1
		SeqId_15539_15	SLIT and NTRK-like protein 1	-0.0581983	-0.149644	-0.104 (-0.150, -0.058) p=8.73e-06****	-0.103921	v5_cbc5	8.73165e-06	1	SLITRK1
		SeqId_15585_304	Fibulin-5	-0.0947526	-0.174422	-0.135 (-0.174, -0.095) p=4.36e-11**********	-0.134587	v5_cbc5	4.35724e-11	1	FBLN5
		SeqId_4496_60	Macrophage metalloelastase	-0.0774834	-0.161389	-0.119 (-0.161, -0.077) p=2.66e-08*******	-0.119436	v5_cbc5	2.66439e-08	1	MMP12
		SeqId_5315_22	Troponin T, cardiac muscle	-0.00536546	-0.096788	-0.051 (-0.097, -0.005) p=2.85e-02*	-0.0510768	v5_cbc5	0.0285406	1	TNNT2
		SeqId_9793_145	Immunoglobulin superfamily DCC subclass member 4	-0.00336821	-0.0862726	-0.045 (-0.086, -0.003) p=3.41e-02*	-0.0448204	v5_cbc5	0.0340853	1	IGDCC4
		SeqId_10391_1	Angiopoietin-related protein 3	-0.0319624	-0.112542	-0.072 (-0.113, -0.032) p=4.46e-04***	-0.072252	v5_cbc5	0.000445844	1	ANGPTL3
		SeqId_11109_56	Sushi, von Willebrand factor type A, EGF and pentraxin domain-containing protein 1	-0.140164	-0.227356	-0.184 (-0.227, -0.140) p=2.40e-16***************	-0.18376	v5_cbc5	2.39966e-16	1	SVEP1
		SeqId_11388_75	WAP four-disulfide core domain protein 2	-0.100033	-0.20285	-0.151 (-0.203, -0.100) p=8.71e-09*******	-0.151441	v5_cbc5	8.71478e-09	1	WFDC2
		SeqId_12370_30	Apolipoprotein F	-0.170034	-0.256598	-0.213 (-0.257, -0.170) p=1.17e-21********************	-0.213316	v5_cbc5	1.16666e-21	1	APOF
		SeqId_13112_179	Follistatin-related protein 1	-0.139408	-0.221351	-0.180 (-0.221, -0.139) p=1.14e-17****************	-0.180379	v5_cbc5	1.1394e-17	1	FSTL1
		SeqId_13392_13	Sodium/potassium-transporting ATPase subunit beta-1	0.105191	0.0227687	0.064 (0.023, 0.105) p=2.36e-03**	0.0639797	v5_cbc5	0.00235873	1	ATP1B1
		SeqId_15640_54	Transgelin	-0.189711	-0.291418	-0.241 (-0.291, -0.190) p=4.13e-20*******************	-0.240564	v5_cbc5	4.13449e-20	1	TAGLN
		SeqId_18289_16	C-C motif chemokine 15	-0.0239962	-0.103159	-0.064 (-0.103, -0.024) p=1.66e-03**	-0.0635777	v5_cbc5	0.00165543	1	CCL15
		SeqId_18930_28	Slit homolog 2 protein	0.00363242	-0.09223	-0.044 (-0.092, 0.004) p=7.01e-02	-0.0442988	v5_cbc5	0.070056	1	SLIT2
		SeqId_2602_2	Angiopoietin-2	-0.069919	-0.154765	-0.112 (-0.155, -0.070) p=2.26e-07******	-0.112342	v5_cbc5	2.2631e-07	1	ANGPT2
		SeqId_2677_1	Epidermal growth factor receptor	0.0798927	-0.00835537	0.036 (-0.008, 0.080) p=1.12e-01	0.0357687	v5_cbc5	0.112045	1	EGFR
		SeqId_2948_58	Growth hormone receptor	0.220375	0.133148	0.177 (0.133, 0.220) p=3.04e-15**************	0.176761	v5_cbc5	3.03788e-15	1	GHR
		SeqId_3060_43	Complement component C9	-0.0914169	-0.164662	-0.128 (-0.165, -0.091) p=9.21e-12**********	-0.128039	v5_cbc5	9.21457e-12	1	C9
		SeqId_3320_49	Insulin-like growth factor-binding protein 7	0.040184	-0.0383103	0.001 (-0.038, 0.040) p=9.63e-01	0.000936839	v5_cbc5	0.962668	1	IGFBP7
		SeqId_3339_33	Thrombospondin-2	-0.00877042	-0.0943306	-0.052 (-0.094, -0.009) p=1.82e-02*	-0.0515505	v5_cbc5	0.018211	1	THBS2
		SeqId_3438_10	Follistatin-related protein 3	-0.14864	-0.251337	-0.200 (-0.251, -0.149) p=3.31e-14*************	-0.199989	v5_cbc5	3.30749e-14	1	FSTL3
		SeqId_4297_62	Spondin-1	-0.0748043	-0.160521	-0.118 (-0.161, -0.075) p=8.09e-08******	-0.117663	v5_cbc5	8.08829e-08	1	SPON1
[truncated: 122 more rows]

## Sheet: Figure 4b
	term	gene.hfpef	outcome.hfpef	estimate.hfpef	conf.low.hfpef	conf.high.hfpef	p.value.hfpef	desc.hfpef	src.hfpef	gene.hfref	outcome.hfref	estimate.hfref	conf.low.hfref	conf.high.hfref	p.value.hfref	desc.hfref	src.hfref	sign.both.hfpef	sign.both.hfref	sign.aric	q.value.hfpef	q.value.hfref	Significance	bfsig	gene	plotLabels	plotLabelsNoNPPB
[truncated: 39 more rows]

[truncated: 9 more sheets: Figure 5a, Figure 5b, Figure 6a, Figure 6b, Figure 7b, Figure 7c, Supplemental Figure 4, Supplemental Figure 5, Supplemental Figure 8]
